# Supplementary material for: The identification of nuclear αvβ3 integrin in ovarian cancer: non-paradigmal localization with cancer promoting actions
Source: Oncogenesis. 2020 Jul 29;9(7):69. doi: 10.1038/s41389-020-00254-2 (PMC7391722; doi:10.1038/s41389-020-00254-2)
Supplement: Supplementary file 1 — Supplementary Table 1 [file 41389_2020_254_MOESM1_ESM.xlsx]

## Sheet: 293 beta 3
								HEK293 Ab+beads	HEK293-b3 Ab+beads- Pool R1+R2	HEK293-b3 Ab+beads- R3	HEK293-b3 Ab+ beads- R4	HEK293-b3 beads only	Fold from HEK293-b3 beads only	Fold from HEK293
Accession	Description	Gene names	ΣCoverage	Σ# Proteins	Σ# Unique Peptides	Σ# Peptides	Σ# PSMs	D2: Area	A2: Area	B2: Area	C2: Area	E2: Area		4
P00519	Tyrosine-protein kinase ABL1 OS=Homo sapiens OX=9606 GN=ABL1 PE=1 SV=4 - [ABL1_HUMAN]	ABL1	11.15	1	7	7	16	0	6.43601e+07	3.46752e+07	0	0	Unique	Unique
O14639	Actin-binding LIM protein 1 OS=Homo sapiens OX=9606 GN=ABLIM1 PE=1 SV=3 - [ABLM1_HUMAN]	ABLIM1	41.65	9	25	25	83	0	10542056	1.73335e+07	0	0	Unique	Unique
Q9ULW3	Activator of basal transcription 1 OS=Homo sapiens OX=9606 GN=ABT1 PE=1 SV=1 - [ABT1_HUMAN]	ABT1	46.69	1	11	11	41	0	8.44932e+07	4.1407e+07	0	0	Unique	Unique
P53396	ATP-citrate synthase OS=Homo sapiens OX=9606 GN=ACLY PE=1 SV=3 - [ACLY_HUMAN]	ACLY	27.52	2	24	24	88	0	9.07281e+06	8541715	0	0	Unique	Unique
O95573	Long-chain-fatty-acid--CoA ligase 3 OS=Homo sapiens OX=9606 GN=ACSL3 PE=1 SV=3 - [ACSL3_HUMAN]	ACSL3	41.11	4	18	22	138	0	5.92856e+07	5.99832e+07	0	0	Unique	Unique
O60488	Long-chain-fatty-acid--CoA ligase 4 OS=Homo sapiens OX=9606 GN=ACSL4 PE=1 SV=2 - [ACSL4_HUMAN]	ACSL4	28.55	6	14	18	65	0	3.0751e+07	2.57558e+07	0	0	Unique	Unique
R4GMT0	Alpha-centractin OS=Homo sapiens OX=9606 GN=ACTR1A PE=1 SV=1 - [R4GMT0_HUMAN]	ACTR1A	34.94	4	6	7	37	0	1266923283	1.29315e+09	0	0	Unique	Unique
P61160	Actin-related protein 2 OS=Homo sapiens OX=9606 GN=ACTR2 PE=1 SV=1 - [ARP2_HUMAN]	ACTR2	50	4	18	19	179	0	1266923283	1.29315e+09	0	0	Unique	Unique
Q9H9F9	Actin-related protein 5 OS=Homo sapiens OX=9606 GN=ACTR5 PE=1 SV=2 - [ARP5_HUMAN]	ACTR5	8.9	1	3	3	5	0	6.8986e+06	20066773	0	0	Unique	Unique
G3V1Y1	ARP6 actin-related protein 6 homolog (Yeast), isoform CRA_d OS=Homo sapiens OX=9606 GN=ACTR6 PE=1 SV=1 - [G3V1Y1_HUMAN]	ACTR6	7.01	4	2	2	4	0	12717797	9.50667e+06	0	0	Unique	Unique
Q6IQ32	Activity-dependent neuroprotector homeobox protein 2 OS=Homo sapiens OX=9606 GN=ADNP2 PE=1 SV=1 - [ADNP2_HUMAN]	ADNP2	8.49	2	8	8	18	0	7.98745e+07	6.00319e+07	0	0	Unique	Unique
E9PC15	Acylglycerol kinase, mitochondrial OS=Homo sapiens OX=9606 GN=AGK PE=1 SV=1 - [E9PC15_HUMAN]	AGK	37.82	12	11	11	41	0	2.09314e+07	21523160	0	0	Unique	Unique
Q9UPW5	Cytosolic carboxypeptidase 1 OS=Homo sapiens OX=9606 GN=AGTPBP1 PE=1 SV=3 - [CBPC1_HUMAN]	AGTPBP1	13.7	5	14	14	29	0	1.7023e+07	2.26172e+07	0	0	Unique	Unique
Q9ULX6	A-kinase anchor protein 8-like OS=Homo sapiens OX=9606 GN=AKAP8L PE=1 SV=4 - [AKP8L_HUMAN]	AKAP8L	12.54	2	7	7	16	0	11204889	2.29679e+06	0	0	Unique	Unique
Q99996	A-kinase anchor protein 9 OS=Homo sapiens OX=9606 GN=AKAP9 PE=1 SV=4 - [AKAP9_HUMAN]	AKAP9	10.67	11	34	37	59	0	144102828	2.05518e+07	2.02585e+08	0	Unique	Unique
J3QRD1	Aldehyde dehydrogenase family 3 member A2 OS=Homo sapiens OX=9606 GN=ALDH3A2 PE=1 SV=1 - [J3QRD1_HUMAN]	ALDH3A2	20.1	18	7	7	11	0	4.26579e+07	5.73414e+07	0	0	Unique	Unique
P04075	Fructose-bisphosphate aldolase A OS=Homo sapiens OX=9606 GN=ALDOA PE=1 SV=2 - [ALDOA_HUMAN]	ALDOA	40.93	12	11	12	42	0	1.94374e+08	1.61669e+08	0	0	Unique	Unique
Q9H1A4	Anaphase-promoting complex subunit 1 OS=Homo sapiens OX=9606 GN=ANAPC1 PE=1 SV=1 - [APC1_HUMAN]	ANAPC1	8.44	4	12	12	17	0	4.58015e+07	6.53514e+07	0	0	Unique	Unique
Q9UJX5	Anaphase-promoting complex subunit 4 OS=Homo sapiens OX=9606 GN=ANAPC4 PE=1 SV=2 - [APC4_HUMAN]	ANAPC4	4.58	3	3	3	8	0	2.05144e+07	2.07421e+07	0	0	Unique	Unique
F5H0F9	Anaphase-promoting complex subunit 5 OS=Homo sapiens OX=9606 GN=ANAPC5 PE=1 SV=1 - [F5H0F9_HUMAN]	ANAPC5	13.61	6	8	8	17	0	24547850	1.98771e+07	0	0	Unique	Unique
Q9UJX3	Anaphase-promoting complex subunit 7 OS=Homo sapiens OX=9606 GN=ANAPC7 PE=1 SV=4 - [APC7_HUMAN]	ANAPC7	41.07	3	22	22	124	0	9.64999e+07	115104717	0	0	Unique	Unique
I6L894	Ankyrin-2 OS=Homo sapiens OX=9606 GN=ANK2 PE=1 SV=1 - [I6L894_HUMAN]	ANK2	0.69	8	1	3	18	0	5.05027e+07	70019139	6.14286e+06	0	Unique	Unique
Q9NU02	Ankyrin repeat and EF-hand domain-containing protein 1 OS=Homo sapiens OX=9606 GN=ANKEF1 PE=2 SV=2 - [ANKE1_HUMAN]	ANKEF1	1.68	11	1	2	13	0	3.27806e+09	3.92179e+09	0	0	Unique	Unique
Q86XL3	Ankyrin repeat and LEM domain-containing protein 2 OS=Homo sapiens OX=9606 GN=ANKLE2 PE=1 SV=4 - [ANKL2_HUMAN]	ANKLE2	25.59	3	15	15	33	0	43590124	35266165	0	0	Unique	Unique
O43747	AP-1 complex subunit gamma-1 OS=Homo sapiens OX=9606 GN=AP1G1 PE=1 SV=5 - [AP1G1_HUMAN]	AP1G1	9.61	2	7	7	19	0	2.4618e+07	2.71073e+07	0	0	Unique	Unique
Q9NWB6	Arginine and glutamate-rich protein 1 OS=Homo sapiens OX=9606 GN=ARGLU1 PE=1 SV=1 - [ARGL1_HUMAN]	ARGLU1	32.6	1	12	12	40	0	1.0878e+08	174394156	0	0	Unique	Unique
H3BR51	Rho GTPase-activating protein 11A OS=Homo sapiens OX=9606 GN=ARHGAP11A PE=1 SV=1 - [H3BR51_HUMAN]	ARHGAP11A	11.84	4	4	4	7	0	1.5303e+07	2.57664e+07	0	0	Unique	Unique
Q92974	Rho guanine nucleotide exchange factor 2 OS=Homo sapiens OX=9606 GN=ARHGEF2 PE=1 SV=4 - [ARHG2_HUMAN]	ARHGEF2	38.74	8	34	34	156	0	8.3642e+07	1.08658e+08	0	0	Unique	Unique
O43150	Arf-GAP with SH3 domain, ANK repeat and PH domain-containing protein 2 OS=Homo sapiens OX=9606 GN=ASAP2 PE=1 SV=3 - [ASAP2_HUMAN]	ASAP2	2.19	2	3	4	10	0	7.57047e+07	9.07665e+07	0	0	Unique	Unique
Q8N3C0	Activating signal cointegrator 1 complex subunit 3 OS=Homo sapiens OX=9606 GN=ASCC3 PE=1 SV=3 - [ASCC3_HUMAN]	ASCC3	3.95	1	8	8	15	0	1.86551e+07	3.4053e+07	0	0	Unique	Unique
Q12797	Aspartyl/asparaginyl beta-hydroxylase OS=Homo sapiens OX=9606 GN=ASPH PE=1 SV=3 - [ASPH_HUMAN]	ASPH	42.88	8	37	37	235	0	6.3727e+07	1.20153e+08	0	0	Unique	Unique
Q13315	Serine-protein kinase ATM OS=Homo sapiens OX=9606 GN=ATM PE=1 SV=4 - [ATM_HUMAN]	ATM	4.97	8	15	15	23	0	6.41209e+07	5.7327e+07	0	0	Unique	Unique
P16615	Sarcoplasmic/endoplasmic reticulum calcium ATPase 2 OS=Homo sapiens OX=9606 GN=ATP2A2 PE=1 SV=1 - [AT2A2_HUMAN]	ATP2A2	25.34	6	19	25	85	0	3.21319e+08	8.41534e+07	0	0	Unique	Unique
Q93084	Sarcoplasmic/endoplasmic reticulum calcium ATPase 3 OS=Homo sapiens OX=9606 GN=ATP2A3 PE=1 SV=2 - [AT2A3_HUMAN]	ATP2A3	7.77	2	2	8	26	0	334229455	54145361	0	0	Unique	Unique
Q13535	Serine/threonine-protein kinase ATR OS=Homo sapiens OX=9606 GN=ATR PE=1 SV=3 - [ATR_HUMAN]	ATR	3.67	3	7	7	10	0	1.4966e+07	3.12298e+07	0	0	Unique	Unique
O14965	Aurora kinase A OS=Homo sapiens OX=9606 GN=AURKA PE=1 SV=2 - [AURKA_HUMAN]	AURKA	26.3	8	7	8	27	0	7.87761e+07	200497241	0	0	Unique	Unique
Q9UHR4	Brain-specific angiogenesis inhibitor 1-associated protein 2-like protein 1 OS=Homo sapiens OX=9606 GN=BAIAP2L1 PE=1 SV=2 - [BI2L1_HUMAN]	BAIAP2L1	28.38	1	13	13	37	0	2.4087e+07	3.04254e+07	4.99609e+06	0	Unique	Unique
Q9UIF8	Bromodomain adjacent to zinc finger domain protein 2B OS=Homo sapiens OX=9606 GN=BAZ2B PE=1 SV=3 - [BAZ2B_HUMAN]	BAZ2B	3.09	2	5	5	8	0	1.79497e+07	2.17096e+07	0	0	Unique	Unique
H7C179	Bromodomain-containing protein 8 (Fragment) OS=Homo sapiens OX=9606 GN=BRD8 PE=1 SV=1 - [H7C179_HUMAN]	BRD8	8.59	11	1	6	11	0	7.75984e+07	7.67647e+07	0	0	Unique	Unique
B5MCW3	Bromodomain-containing protein 8 OS=Homo sapiens OX=9606 GN=BRD8 PE=1 SV=1 - [B5MCW3_HUMAN]	BRD8	12.76	10	2	7	14	0	7.75984e+07	7.13071e+07	0	0	Unique	Unique
Q6RI45	Bromodomain and WD repeat-containing protein 3 OS=Homo sapiens OX=9606 GN=BRWD3 PE=1 SV=2 - [BRWD3_HUMAN]	BRWD3	3.33	4	3	6	15	0	7.51479e+07	8.0847e+07	0	0	Unique	Unique
Q7L1Q6	Basic leucine zipper and W2 domain-containing protein 1 OS=Homo sapiens OX=9606 GN=BZW1 PE=1 SV=1 - [BZW1_HUMAN]	BZW1	29.12	7	9	11	43	0	4.29828e+07	46342402	0	0	Unique	Unique
E7ETZ4	Basic leucine zipper and W2 domain-containing protein 2 (Fragment) OS=Homo sapiens OX=9606 GN=BZW2 PE=1 SV=1 - [E7ETZ4_HUMAN]	BZW2	32.35	10	8	10	67	0	4.29828e+07	8.18001e+07	0	0	Unique	Unique
Q8N9M1	Uncharacterized protein C19orf47 OS=Homo sapiens OX=9606 GN=C19orf47 PE=1 SV=1 - [CS047_HUMAN]	C19orf47	23.93	6	9	9	28	0	3.85651e+07	2.05183e+08	0	0	Unique	Unique
Q96N11	Uncharacterized protein C7orf26 OS=Homo sapiens OX=9606 GN=C7orf26 PE=2 SV=1 - [CG026_HUMAN]	C7orf26	4.9	1	2	2	3	0	1.04341e+07	1.17628e+07	0	0	Unique	Unique
P00918	Carbonic anhydrase 2 OS=Homo sapiens OX=9606 GN=CA2 PE=1 SV=2 - [CAH2_HUMAN]	CA2	13.46	1	3	3	5	0	2.75991e+06	2.01572e+06	0	0	Unique	Unique
Q9P1Y5	Calmodulin-regulated spectrin-associated protein 3 OS=Homo sapiens OX=9606 GN=CAMSAP3 PE=1 SV=2 - [CAMP3_HUMAN]	CAMSAP3	1.6	2	2	2	4	0	1.71638e+07	6.84995e+07	0	0	Unique	Unique
Q86VP6	Cullin-associated NEDD8-dissociated protein 1 OS=Homo sapiens OX=9606 GN=CAND1 PE=1 SV=2 - [CAND1_HUMAN]	CAND1	35.37	7	34	34	123	0	6.20558e+07	6.07559e+07	0	0	Unique	Unique
P52907	F-actin-capping protein subunit alpha-1 OS=Homo sapiens OX=9606 GN=CAPZA1 PE=1 SV=3 - [CAZA1_HUMAN]	CAPZA1	76.92	1	9	16	135	0	1.97164e+07	31522971	0	0	Unique	Unique
Q8IV32	Coiled-coil domain-containing protein 71 OS=Homo sapiens OX=9606 GN=CCDC71 PE=1 SV=3 - [CCD71_HUMAN]	CCDC71	18.63	1	8	8	37	0	4.87481e+07	7.73352e+07	0	0	Unique	Unique
O75909	Cyclin-K OS=Homo sapiens OX=9606 GN=CCNK PE=1 SV=2 - [CCNK_HUMAN]	CCNK	25.52	4	7	7	16	0	1.93484e+07	7.99439e+07	0	0	Unique	Unique
P78371	T-complex protein 1 subunit beta OS=Homo sapiens OX=9606 GN=CCT2 PE=1 SV=4 - [TCPB_HUMAN]	CCT2	53.64	3	22	22	133	0	3.43296e+07	185122957	0	0	Unique	Unique
P50991	T-complex protein 1 subunit delta OS=Homo sapiens OX=9606 GN=CCT4 PE=1 SV=4 - [TCPD_HUMAN]	CCT4	76.62	1	35	36	314	0	1.14231e+08	1.42827e+08	0	0	Unique	Unique
P40227	T-complex protein 1 subunit zeta OS=Homo sapiens OX=9606 GN=CCT6A PE=1 SV=3 - [TCPZ_HUMAN]	CCT6A	53.11	2	25	25	176	0	7.9449e+07	8.88814e+07	0	0	Unique	Unique
Q5T8C6	Cell division cycle protein 16 homolog OS=Homo sapiens OX=9606 GN=CDC16 PE=1 SV=1 - [Q5T8C6_HUMAN]	CDC16	17.89	3	7	7	30	0	2.33113e+07	2.62938e+07	0	0	Unique	Unique
Q12834	Cell division cycle protein 20 homolog OS=Homo sapiens OX=9606 GN=CDC20 PE=1 SV=2 - [CDC20_HUMAN]	CDC20	30.26	1	8	8	22	0	15214513	1.56845e+07	0	0	Unique	Unique
Q9UJX2	Cell division cycle protein 23 homolog OS=Homo sapiens OX=9606 GN=CDC23 PE=1 SV=3 - [CDC23_HUMAN]	CDC23	24.46	4	13	14	45	0	4.71403e+07	8.73922e+07	0	0	Unique	Unique
A0A024QZP7	Cell division cycle 2, G1 to S and G2 to M, isoform CRA_a OS=Homo sapiens OX=9606 GN=CDK1 PE=1 SV=1 - [A0A024QZP7_HUMAN]	CDK1	76.43	55	19	22	271	0	2.70203e+07	17751368	2.82485e+07	0	Unique	Unique
Q9NYV4	Cyclin-dependent kinase 12 OS=Homo sapiens OX=9606 GN=CDK12 PE=1 SV=2 - [CDK12_HUMAN]	CDK12	7.72	47	6	7	31	0	2.94093e+07	1.76859e+07	0	0	Unique	Unique
Q9BWU1	Cyclin-dependent kinase 19 OS=Homo sapiens OX=9606 GN=CDK19 PE=1 SV=1 - [CDK19_HUMAN]	CDK19	7.57	7	1	4	15	0	3.87115e+07	1.63106e+07	0	0	Unique	Unique
P24941	Cyclin-dependent kinase 2 OS=Homo sapiens OX=9606 GN=CDK2 PE=1 SV=2 - [CDK2_HUMAN]	CDK2	37.92	54	6	9	49	0	2.70203e+07	17751368	0	0	Unique	Unique
Q96JB5	CDK5 regulatory subunit-associated protein 3 OS=Homo sapiens OX=9606 GN=CDK5RAP3 PE=1 SV=2 - [CK5P3_HUMAN]	CDK5RAP3	3.95	12	1	2	11	0	5.58697e+07	7.80224e+07	0	0	Unique	Unique
Q92674	Centromere protein I OS=Homo sapiens OX=9606 GN=CENPI PE=1 SV=2 - [CENPI_HUMAN]	CENPI	3.7	1	3	3	6	0	2.81882e+07	3.32308e+07	0	0	Unique	Unique
Q96H22	Centromere protein N OS=Homo sapiens OX=9606 GN=CENPN PE=1 SV=2 - [CENPN_HUMAN]	CENPN	14.16	2	3	3	9	0	3.72514e+07	4.54536e+07	0	0	Unique	Unique
H3BTR4	Centromere protein T OS=Homo sapiens OX=9606 GN=CENPT PE=1 SV=1 - [H3BTR4_HUMAN]	CENPT	13.24	3	4	4	10	0	4.10542e+07	4.63345e+07	0	0	Unique	Unique
Q8TD26	Chromodomain-helicase-DNA-binding protein 6 OS=Homo sapiens OX=9606 GN=CHD6 PE=1 SV=4 - [CHD6_HUMAN]	CHD6	1.92	4	2	6	9	0	7.20153e+07	8.49518e+07	0	0	Unique	Unique
Q9HCK8	Chromodomain-helicase-DNA-binding protein 8 OS=Homo sapiens OX=9606 GN=CHD8 PE=1 SV=5 - [CHD8_HUMAN]	CHD8	7.13	11	11	16	25	0	7.20153e+07	3.75901e+07	0	0	Unique	Unique
H3BTW3	Chromodomain-helicase-DNA-binding protein 9 OS=Homo sapiens OX=9606 GN=CHD9 PE=1 SV=9 - [H3BTW3_HUMAN]	CHD9	3.55	4	3	7	11	0	7.20153e+07	4.75578e+07	0	0	Unique	Unique
E7EXA6	Chromosome transmission fidelity protein 18 homolog OS=Homo sapiens OX=9606 GN=CHTF18 PE=1 SV=2 - [E7EXA6_HUMAN]	CHTF18	6.87	3	4	4	4	0	7.37542e+06	8.13273e+06	0	0	Unique	Unique
Q8IYA6	Cytoskeleton-associated protein 2-like OS=Homo sapiens OX=9606 GN=CKAP2L PE=1 SV=4 - [CKP2L_HUMAN]	CKAP2L	16.51	2	11	11	20	0	5.05804e+07	3.821e+07	0	0	Unique	Unique
P12277	Creatine kinase B-type OS=Homo sapiens OX=9606 GN=CKB PE=1 SV=1 - [KCRB_HUMAN]	CKB	18.9	5	6	6	11	0	330585739	1.29451e+07	1.11342e+07	0	Unique	Unique
Q9Y696	Chloride intracellular channel protein 4 OS=Homo sapiens OX=9606 GN=CLIC4 PE=1 SV=4 - [CLIC4_HUMAN]	CLIC4	22.92	3	3	5	14	0	125595776	204319136	3.4575e+07	0	Unique	Unique
Q96KA5	Cleft lip and palate transmembrane protein 1-like protein OS=Homo sapiens OX=9606 GN=CLPTM1L PE=1 SV=1 - [CLP1L_HUMAN]	CLPTM1L	18.96	2	7	7	14	0	2.98678e+07	5.02643e+07	0	0	Unique	Unique
O76031	ATP-dependent Clp protease ATP-binding subunit clpX-like, mitochondrial OS=Homo sapiens OX=9606 GN=CLPX PE=1 SV=2 - [CLPX_HUMAN]	CLPX	32.07	3	15	15	53	0	3.68373e+07	2.29786e+07	0	0	Unique	Unique
P09543	2',3'-cyclic-nucleotide 3'-phosphodiesterase OS=Homo sapiens OX=9606 GN=CNP PE=1 SV=2 - [CN37_HUMAN]	CNP	41.81	12	17	17	65	0	4.53882e+07	1.82206e+08	0	0	Unique	Unique
R4GMX3	COMMD3-BMI1 readthrough OS=Homo sapiens OX=9606 GN=COMMD3-BMI1 PE=4 SV=1 - [R4GMX3_HUMAN]	COMMD3-BMI1	23.67	10	5	9	35	0	2.83747e+08	2.50164e+08	0	0	Unique	Unique
P53618	Coatomer subunit beta OS=Homo sapiens OX=9606 GN=COPB1 PE=1 SV=3 - [COPB_HUMAN]	COPB1	16.37	2	9	9	20	0	5.48784e+07	50733360	0	0	Unique	Unique
P35606	Coatomer subunit beta' OS=Homo sapiens OX=9606 GN=COPB2 PE=1 SV=2 - [COPB2_HUMAN]	COPB2	11.37	2	8	8	34	0	2.10124e+07	1.30322e+07	0	0	Unique	Unique
Q8NI60	Atypical kinase COQ8A, mitochondrial OS=Homo sapiens OX=9606 GN=COQ8A PE=1 SV=1 - [COQ8A_HUMAN]	COQ8A	10.51	1	6	6	35	0	1.39489e+08	1.54884e+08	0	0	Unique	Unique
P50416	Carnitine O-palmitoyltransferase 1, liver isoform OS=Homo sapiens OX=9606 GN=CPT1A PE=1 SV=2 - [CPT1A_HUMAN]	CPT1A	45.67	6	36	36	133	0	1.02912e+07	63907831	6366146	0	Unique	Unique
Q92793	CREB-binding protein OS=Homo sapiens OX=9606 GN=CREBBP PE=1 SV=3 - [CBP_HUMAN]	CREBBP	3.24	3	3	6	6	0	4.40242e+07	1.84772e+07	0	0	Unique	Unique
Q5JY65	Crooked neck-like protein 1 OS=Homo sapiens OX=9606 GN=CRNKL1 PE=1 SV=1 - [Q5JY65_HUMAN]	CRNKL1	32.66	2	30	30	152	0	8.99564e+07	9.53499e+07	7.49232e+06	0	Unique	Unique
Q5TZA2	Rootletin OS=Homo sapiens OX=9606 GN=CROCC PE=1 SV=1 - [CROCC_HUMAN]	CROCC	7.68	5	13	14	19	0	142280604	166088835	176181233	0	Unique	Unique
A0A0C4DGI3	Citrate synthase OS=Homo sapiens OX=9606 GN=CS PE=1 SV=1 - [A0A0C4DGI3_HUMAN]	CS	21.75	17	5	5	29	0	36945470	4.76044e+07	0	0	Unique	Unique
P55060	Exportin-2 OS=Homo sapiens OX=9606 GN=CSE1L PE=1 SV=3 - [XPO2_HUMAN]	CSE1L	17.82	1	12	12	33	0	1.37464e+07	1.84585e+07	0	0	Unique	Unique
P48729	Casein kinase I isoform alpha OS=Homo sapiens OX=9606 GN=CSNK1A1 PE=1 SV=2 - [KC1A_HUMAN]	CSNK1A1	40.36	10	12	12	71	0	7.29128e+07	1.61922e+08	0	0	Unique	Unique
A0A087WZK4	Casein kinase I isoform gamma-2 (Fragment) OS=Homo sapiens OX=9606 GN=CSNK1G2 PE=4 SV=1 - [A0A087WZK4_HUMAN]	CSNK1G2	14.91	13	2	2	3	0	1.71359e+07	2.47529e+07	0	0	Unique	Unique
Q05048	Cleavage stimulation factor subunit 1 OS=Homo sapiens OX=9606 GN=CSTF1 PE=1 SV=1 - [CSTF1_HUMAN]	CSTF1	51.28	3	15	15	99	0	101721645	1.30734e+08	0	0	Unique	Unique
A0A2R8Y804	Catenin beta-1 OS=Homo sapiens OX=9606 GN=CTNNB1 PE=1 SV=1 - [A0A2R8Y804_HUMAN]	CTNNB1	21.23	12	10	14	34	0	3.84535e+07	1.05183e+08	0	0	Unique	Unique
Q6PD62	RNA polymerase-associated protein CTR9 homolog OS=Homo sapiens OX=9606 GN=CTR9 PE=1 SV=1 - [CTR9_HUMAN]	CTR9	8.01	2	7	7	21	0	4.29929e+07	6.40044e+07	0	0	Unique	Unique
Q13616	Cullin-1 OS=Homo sapiens OX=9606 GN=CUL1 PE=1 SV=2 - [CUL1_HUMAN]	CUL1	52.06	4	36	37	153	0	2.87787e+08	2.37342e+07	0	0	Unique	Unique
Q93034	Cullin-5 OS=Homo sapiens OX=9606 GN=CUL5 PE=1 SV=4 - [CUL5_HUMAN]	CUL5	11.41	1	6	7	20	0	36048267	3.65195e+07	0	0	Unique	Unique
Q7L576	Cytoplasmic FMR1-interacting protein 1 OS=Homo sapiens OX=9606 GN=CYFIP1 PE=1 SV=1 - [CYFP1_HUMAN]	CYFIP1	40.86	13	27	49	250	0	1.32891e+08	1.77141e+08	0	0	Unique	Unique
E7EVJ5	Cytoplasmic FMR1-interacting protein OS=Homo sapiens OX=9606 GN=CYFIP2 PE=1 SV=1 - [E7EVJ5_HUMAN]	CYFIP2	20.7	11	3	25	153	0	1.32891e+08	1.77141e+08	0	0	Unique	Unique
H0Y3A3	Disabled homolog 2-interacting protein (Fragment) OS=Homo sapiens OX=9606 GN=DAB2IP PE=1 SV=1 - [H0Y3A3_HUMAN]	DAB2IP	3.27	10	1	4	6	0	88535986	6.00382e+07	0	0	Unique	Unique
Q6PI48	Aspartate--tRNA ligase, mitochondrial OS=Homo sapiens OX=9606 GN=DARS2 PE=1 SV=1 - [SYDM_HUMAN]	DARS2	45.89	8	26	26	109	0	2.39764e+07	4.1389e+07	0	0	Unique	Unique
P61962	DDB1- and CUL4-associated factor 7 OS=Homo sapiens OX=9606 GN=DCAF7 PE=1 SV=1 - [DCAF7_HUMAN]	DCAF7	11.4	2	3	3	9	0	4.60443e+07	5.80694e+07	0	0	Unique	Unique
Q92466	DNA damage-binding protein 2 OS=Homo sapiens OX=9606 GN=DDB2 PE=1 SV=1 - [DDB2_HUMAN]	DDB2	24.12	4	8	8	14	0	90124107	2.00282e+07	0	0	Unique	Unique
Q9Y6V7	Probable ATP-dependent RNA helicase DDX49 OS=Homo sapiens OX=9606 GN=DDX49 PE=1 SV=1 - [DDX49_HUMAN]	DDX49	26.29	4	11	11	36	0	1.14408e+08	1.53375e+08	0	0	Unique	Unique
Q5T1V6	Probable ATP-dependent RNA helicase DDX59 OS=Homo sapiens OX=9606 GN=DDX59 PE=1 SV=1 - [DDX59_HUMAN]	DDX59	10.18	14	4	5	19	0	5.58697e+07	7.80224e+07	0	0	Unique	Unique
P26196	Probable ATP-dependent RNA helicase DDX6 OS=Homo sapiens OX=9606 GN=DDX6 PE=1 SV=2 - [DDX6_HUMAN]	DDX6	48.65	12	15	16	139	0	7.09926e+07	9.17895e+07	0	0	Unique	Unique
I3L112	Diacylglycerol kinase (Fragment) OS=Homo sapiens OX=9606 GN=DGKE PE=1 SV=1 - [I3L112_HUMAN]	DGKE	5.48	2	2	2	6	0	2.65639e+07	2.99555e+07	0	0	Unique	Unique
Q15392	Delta(24)-sterol reductase OS=Homo sapiens OX=9606 GN=DHCR24 PE=1 SV=2 - [DHC24_HUMAN]	DHCR24	7.95	4	7	7	17	0	8.16462e+07	1.05008e+08	0	0	Unique	Unique
Q9UBM7	7-dehydrocholesterol reductase OS=Homo sapiens OX=9606 GN=DHCR7 PE=1 SV=1 - [DHCR7_HUMAN]	DHCR7	22.11	8	12	12	122	0	1.45285e+08	2.36778e+08	0	0	Unique	Unique
Q7Z478	ATP-dependent RNA helicase DHX29 OS=Homo sapiens OX=9606 GN=DHX29 PE=1 SV=2 - [DHX29_HUMAN]	DHX29	5.11	2	5	5	5	0	0	1.68625e+07	4.26454e+06	0	Unique	Unique
Q9H2U1	ATP-dependent DNA/RNA helicase DHX36 OS=Homo sapiens OX=9606 GN=DHX36 PE=1 SV=2 - [DHX36_HUMAN]	DHX36	18.06	4	14	16	40	0	222225680	261445154	0	0	Unique	Unique
A6NML8	Diaphanous homolog 2 (Drosophila), isoform CRA_c OS=Homo sapiens OX=9606 GN=DIAPH2 PE=1 SV=3 - [A6NML8_HUMAN]	DIAPH2	23.08	4	22	23	70	0	3.37049e+07	38908444	0	0	Unique	Unique
Q9UNQ2	Probable dimethyladenosine transferase OS=Homo sapiens OX=9606 GN=DIMT1 PE=1 SV=1 - [DIM1_HUMAN]	DIMT1	45.69	4	12	12	50	0	5.84846e+07	1.07378e+08	0	0	Unique	Unique
P31689	DnaJ homolog subfamily A member 1 OS=Homo sapiens OX=9606 GN=DNAJA1 PE=1 SV=2 - [DNJA1_HUMAN]	DNAJA1	50.38	6	17	20	160	0	2.39378e+08	4.23386e+08	0	0	Unique	Unique
P25685	DnaJ homolog subfamily B member 1 OS=Homo sapiens OX=9606 GN=DNAJB1 PE=1 SV=4 - [DNJB1_HUMAN]	DNAJB1	46.18	8	15	16	58	0	6856321	9.11972e+06	0	0	Unique	Unique
Q96KC8	DnaJ homolog subfamily C member 1 OS=Homo sapiens OX=9606 GN=DNAJC1 PE=1 SV=1 - [DNJC1_HUMAN]	DNAJC1	6.14	1	3	3	10	0	53563484	3.21797e+07	0	0	Unique	Unique
Q8IXB1	DnaJ homolog subfamily C member 10 OS=Homo sapiens OX=9606 GN=DNAJC10 PE=1 SV=2 - [DJC10_HUMAN]	DNAJC10	15.76	5	12	12	34	0	9.7757e+06	1.07665e+07	0	0	Unique	Unique
Q9NVH1	DnaJ homolog subfamily C member 11 OS=Homo sapiens OX=9606 GN=DNAJC11 PE=1 SV=2 - [DJC11_HUMAN]	DNAJC11	29.87	3	14	14	44	0	5.82387e+07	4.51663e+07	0	0	Unique	Unique
A0A0U1RQP1	Dynamin-1 OS=Homo sapiens OX=9606 GN=DNM1 PE=1 SV=1 - [A0A0U1RQP1_HUMAN]	DNM1	11.21	7	1	10	55	0	4.32806e+07	4.03577e+07	0	0	Unique	Unique
K7EMQ3	Dynamin-2 (Fragment) OS=Homo sapiens OX=9606 GN=DNM2 PE=1 SV=2 - [K7EMQ3_HUMAN]	DNM2	42.21	2	1	14	89	0	4.32806e+07	4.03577e+07	0	0	Unique	Unique
P50570	Dynamin-2 OS=Homo sapiens OX=9606 GN=DNM2 PE=1 SV=2 - [DYN2_HUMAN]	DNM2	55.17	10	19	38	206	0	3.91948e+07	9.66762e+07	0	0	Unique	Unique
Q5JSL3	Dedicator of cytokinesis protein 11 OS=Homo sapiens OX=9606 GN=DOCK11 PE=1 SV=2 - [DOC11_HUMAN]	DOCK11	6.42	4	11	11	15	0	4.61208e+07	4.92254e+07	0	0	Unique	Unique
Q9H7D0	Dedicator of cytokinesis protein 5 OS=Homo sapiens OX=9606 GN=DOCK5 PE=1 SV=3 - [DOCK5_HUMAN]	DOCK5	8.34	2	11	12	20	0	1.75776e+08	225422544	0	0	Unique	Unique
A0A1B0GW05	Probable C-mannosyltransferase DPY19L1 OS=Homo sapiens OX=9606 GN=DPY19L1 PE=1 SV=1 - [A0A1B0GW05_HUMAN]	DPY19L1	9.09	4	5	5	15	0	1.12967e+08	7.40554e+07	0	0	Unique	Unique
Q5VYK3	Proteasome adapter and scaffold protein ECM29 OS=Homo sapiens OX=9606 GN=ECPAS PE=1 SV=2 - [ECM29_HUMAN]	ECPAS	8.83	5	13	13	23	0	2.66297e+07	1.83636e+07	0	0	Unique	Unique
E9PK01	Elongation factor 1-delta (Fragment) OS=Homo sapiens OX=9606 GN=EEF1D PE=1 SV=1 - [E9PK01_HUMAN]	EEF1D	51.72	22	9	12	135	0	2.48228e+07	8.43865e+06	0	0	Unique	Unique
P13639	Elongation factor 2 OS=Homo sapiens OX=9606 GN=EEF2 PE=1 SV=4 - [EF2_HUMAN]	EEF2	71.68	3	60	62	668	0	465181219	4.82786e+08	0	0	Unique	Unique
P57772	Selenocysteine-specific elongation factor OS=Homo sapiens OX=9606 GN=EEFSEC PE=1 SV=4 - [SELB_HUMAN]	EEFSEC	35.4	2	12	12	39	0	21888485	2.65539e+07	0	0	Unique	Unique
P19525	Interferon-induced, double-stranded RNA-activated protein kinase OS=Homo sapiens OX=9606 GN=EIF2AK2 PE=1 SV=2 - [E2AK2_HUMAN]	EIF2AK2	33.94	3	19	19	115	0	3.4698e+07	2.17365e+07	0	0	Unique	Unique
Q14152	Eukaryotic translation initiation factor 3 subunit A OS=Homo sapiens OX=9606 GN=EIF3A PE=1 SV=1 - [EIF3A_HUMAN]	EIF3A	4.2	1	5	5	9	0	1.10816e+07	1.17124e+07	0	0	Unique	Unique
Q92556	Engulfment and cell motility protein 1 OS=Homo sapiens OX=9606 GN=ELMO1 PE=1 SV=2 - [ELMO1_HUMAN]	ELMO1	7.57	8	3	6	17	0	7.32666e+07	8.42706e+07	0	0	Unique	Unique
Q5JVZ5	Engulfment and cell motility protein 2 OS=Homo sapiens OX=9606 GN=ELMO2 PE=1 SV=1 - [Q5JVZ5_HUMAN]	ELMO2	22.56	6	10	13	54	0	9.24204e+07	9.62101e+07	0	0	Unique	Unique
Q32P44	Echinoderm microtubule-associated protein-like 3 OS=Homo sapiens OX=9606 GN=EML3 PE=1 SV=1 - [EMAL3_HUMAN]	EML3	17.08	9	14	14	32	0	6.84556e+07	7.87562e+07	0	0	Unique	Unique
Q09472	Histone acetyltransferase p300 OS=Homo sapiens OX=9606 GN=EP300 PE=1 SV=2 - [EP300_HUMAN]	EP300	3.07	2	3	6	8	0	6.30508e+07	19284201	0	0	Unique	Unique
Q9H2F5	Enhancer of polycomb homolog 1 OS=Homo sapiens OX=9606 GN=EPC1 PE=1 SV=1 - [EPC1_HUMAN]	EPC1	5.14	1	3	3	4	0	5.76635e+06	1.2595e+07	0	0	Unique	Unique
O75477	Erlin-1 OS=Homo sapiens OX=9606 GN=ERLIN1 PE=1 SV=2 - [ERLN1_HUMAN]	ERLIN1	31.9	2	6	11	42	0	5.61621e+07	25245076	0	0	Unique	Unique
O94905	Erlin-2 OS=Homo sapiens OX=9606 GN=ERLIN2 PE=1 SV=1 - [ERLN2_HUMAN]	ERLIN2	37.76	3	6	11	50	0	5.37833e+07	6.63747e+07	0	0	Unique	Unique
E7ER77	Endoplasmic reticulum metallopeptidase 1 OS=Homo sapiens OX=9606 GN=ERMP1 PE=1 SV=1 - [E7ER77_HUMAN]	ERMP1	5.59	3	4	4	10	0	3.32518e+07	3.62762e+07	0	0	Unique	Unique
Q14674	Separin OS=Homo sapiens OX=9606 GN=ESPL1 PE=1 SV=3 - [ESPL1_HUMAN]	ESPL1	2.12	2	3	3	5	0	1.517e+07	4.7762e+07	0	0	Unique	Unique
P62495	Eukaryotic peptide chain release factor subunit 1 OS=Homo sapiens OX=9606 GN=ETF1 PE=1 SV=3 - [ERF1_HUMAN]	ETF1	39.82	5	13	13	80	0	3.25152e+07	4.62424e+07	0	0	Unique	Unique
Q96KP1	Exocyst complex component 2 OS=Homo sapiens OX=9606 GN=EXOC2 PE=1 SV=1 - [EXOC2_HUMAN]	EXOC2	24.46	2	22	22	75	0	1.3804e+08	1.52518e+08	0	0	Unique	Unique
O60645	Exocyst complex component 3 OS=Homo sapiens OX=9606 GN=EXOC3 PE=1 SV=3 - [EXOC3_HUMAN]	EXOC3	30.74	4	19	19	59	0	1.6646e+08	2.40752e+08	0	0	Unique	Unique
O00471	Exocyst complex component 5 OS=Homo sapiens OX=9606 GN=EXOC5 PE=1 SV=1 - [EXOC5_HUMAN]	EXOC5	25.71	5	17	17	48	0	1.18077e+08	1.29004e+08	0	0	Unique	Unique
Q8TAG9	Exocyst complex component 6 OS=Homo sapiens OX=9606 GN=EXOC6 PE=1 SV=3 - [EXOC6_HUMAN]	EXOC6	15.05	4	10	10	34	0	8.07551e+07	6.83567e+07	0	0	Unique	Unique
Q9Y2D4	Exocyst complex component 6B OS=Homo sapiens OX=9606 GN=EXOC6B PE=1 SV=3 - [EXC6B_HUMAN]	EXOC6B	7.64	4	5	5	11	0	29803429	3.01345e+07	0	0	Unique	Unique
Q9UPT5	Exocyst complex component 7 OS=Homo sapiens OX=9606 GN=EXOC7 PE=1 SV=3 - [EXOC7_HUMAN]	EXOC7	34.69	8	18	18	54	0	786947982	1187488557	0	0	Unique	Unique
Q15024	Exosome complex component RRP42 OS=Homo sapiens OX=9606 GN=EXOSC7 PE=1 SV=3 - [EXOS7_HUMAN]	EXOSC7	46.39	1	10	10	35	0	9.94842e+07	1.4021e+08	0	0	Unique	Unique
F5GX09	Protein FAM76B OS=Homo sapiens OX=9606 GN=FAM76B PE=1 SV=1 - [F5GX09_HUMAN]	FAM76B	13.31	2	4	4	10	0	89505955	113626018	0	0	Unique	Unique
Q52LJ0	Protein FAM98B OS=Homo sapiens OX=9606 GN=FAM98B PE=1 SV=2 - [FA98B_HUMAN]	FAM98B	46.42	2	13	16	126	0	30090373	36807804	3949936	0	Unique	Unique
Q9NVI1	Fanconi anemia group I protein OS=Homo sapiens OX=9606 GN=FANCI PE=1 SV=4 - [FANCI_HUMAN]	FANCI	15.21	8	16	17	32	0	4.32937e+07	8.91834e+07	0	0	Unique	Unique
E9PNW8	Fatty acyl-CoA reductase (Fragment) OS=Homo sapiens OX=9606 GN=FAR1 PE=1 SV=1 - [E9PNW8_HUMAN]	FAR1	14.03	2	4	4	13	0	94260548	66666195	0	0	Unique	Unique
A0A0U1RQF0	Fatty acid synthase OS=Homo sapiens OX=9606 GN=FASN PE=1 SV=1 - [A0A0U1RQF0_HUMAN]	FASN	10.04	3	18	19	38	0	1.95909e+07	2.62494e+07	0	0	Unique	Unique
A0A0R4J2E4	Fas-binding factor 1 (Fragment) OS=Homo sapiens OX=9606 GN=FBF1 PE=1 SV=2 - [A0A0R4J2E4_HUMAN]	FBF1	3.75	16	3	5	9	0	152878539	197092089	0	0	Unique	Unique
Q96ME1	F-box/LRR-repeat protein 18 OS=Homo sapiens OX=9606 GN=FBXL18 PE=1 SV=2 - [FXL18_HUMAN]	FBXL18	11.93	2	6	6	14	0	2.75231e+07	2.9535e+07	0	0	Unique	Unique
Q86XK2	F-box only protein 11 OS=Homo sapiens OX=9606 GN=FBXO11 PE=1 SV=3 - [FBX11_HUMAN]	FBXO11	10.46	3	6	6	11	0	2.84756e+07	2.67774e+07	0	0	Unique	Unique
Q9NVF7	F-box only protein 28 OS=Homo sapiens OX=9606 GN=FBXO28 PE=1 SV=1 - [FBX28_HUMAN]	FBXO28	17.66	2	5	5	13	0	3.36709e+07	3.99698e+07	0	0	Unique	Unique
Q9UKT4	F-box only protein 5 OS=Homo sapiens OX=9606 GN=FBXO5 PE=1 SV=1 - [FBX5_HUMAN]	FBXO5	4.7	1	2	2	3	0	3.71363e+07	4.04932e+07	0	0	Unique	Unique
Q14318	Peptidyl-prolyl cis-trans isomerase FKBP8 OS=Homo sapiens OX=9606 GN=FKBP8 PE=1 SV=2 - [FKBP8_HUMAN]	FKBP8	35.68	8	10	10	43	0	2.62381e+07	25412614	0	0	Unique	Unique
O75955	Flotillin-1 OS=Homo sapiens OX=9606 GN=FLOT1 PE=1 SV=3 - [FLOT1_HUMAN]	FLOT1	29.98	17	10	10	39	0	1.91147e+07	2.34025e+07	0	0	Unique	Unique
J3QLD9	Flotillin-2 OS=Homo sapiens OX=9606 GN=FLOT2 PE=1 SV=1 - [J3QLD9_HUMAN]	FLOT2	29.44	4	9	9	26	0	4.84797e+06	2.79808e+07	0	0	Unique	Unique
S4R400	Focadhesin OS=Homo sapiens OX=9606 GN=FOCAD PE=1 SV=2 - [S4R400_HUMAN]	FOCAD	1.46	2	2	2	6	0	1.55614e+07	19912595	0	0	Unique	Unique
P50395	Rab GDP dissociation inhibitor beta OS=Homo sapiens OX=9606 GN=GDI2 PE=1 SV=2 - [GDIB_HUMAN]	GDI2	33.26	9	10	10	50	0	1.32731e+07	17629654	0	0	Unique	Unique
Q53GS7	Nucleoporin GLE1 OS=Homo sapiens OX=9606 GN=GLE1 PE=1 SV=2 - [GLE1_HUMAN]	GLE1	17.62	1	8	8	16	0	34463925	5.3737e+07	0	0	Unique	Unique
A0A2R8YGX0	Transcriptional activator GLI3 OS=Homo sapiens OX=9606 GN=GLI3 PE=1 SV=1 - [A0A2R8YGX0_HUMAN]	GLI3	1.51	4	1	2	2	0	16874883	1.83233e+07	0	0	Unique	Unique
Q9NVN8	Guanine nucleotide-binding protein-like 3-like protein OS=Homo sapiens OX=9606 GN=GNL3L PE=1 SV=1 - [GNL3L_HUMAN]	GNL3L	40.03	1	18	19	44	0	20390792	27400766	0	0	Unique	Unique
A6NEY3	Putative golgin subfamily A member 6-like protein 3 OS=Homo sapiens OX=9606 GN=GOLGA6L3 PE=5 SV=3 - [GG6L3_HUMAN]	GOLGA6L3	17.06	38	2	3	6	0	152878539	197092089	0	0	Unique	Unique
Q14789	Golgin subfamily B member 1 OS=Homo sapiens OX=9606 GN=GOLGB1 PE=1 SV=2 - [GOGB1_HUMAN]	GOLGB1	3.07	6	8	10	18	0	0	7.60669e+08	4.69496e+07	0	Unique	Unique
P09211	Glutathione S-transferase P OS=Homo sapiens OX=9606 GN=GSTP1 PE=1 SV=2 - [GSTP1_HUMAN]	GSTP1	34.76	4	4	4	11	0	2.72545e+07	3.45064e+07	0	0	Unique	Unique
Q13888	General transcription factor IIH subunit 2 OS=Homo sapiens OX=9606 GN=GTF2H2 PE=1 SV=1 - [TF2H2_HUMAN]	GTF2H2	12.91	8	5	5	17	0	3.57573e+07	1.85109e+07	0	0	Unique	Unique
Q9Y5Q9	General transcription factor 3C polypeptide 3 OS=Homo sapiens OX=9606 GN=GTF3C3 PE=1 SV=1 - [TF3C3_HUMAN]	GTF3C3	17.04	5	10	11	27	0	43025715	42309899	0	0	Unique	Unique
Q9UKN8	General transcription factor 3C polypeptide 4 OS=Homo sapiens OX=9606 GN=GTF3C4 PE=1 SV=2 - [TF3C4_HUMAN]	GTF3C4	29.56	2	21	21	71	0	3.06876e+07	4.14443e+07	0	0	Unique	Unique
O43824	Putative GTP-binding protein 6 OS=Homo sapiens OX=9606 GN=GTPBP6 PE=2 SV=4 - [GTPB6_HUMAN]	GTPBP6	4.26	1	2	2	4	0	4.77184e+07	6.1329e+07	0	0	Unique	Unique
Q9NYZ3	G2 and S phase-expressed protein 1 OS=Homo sapiens OX=9606 GN=GTSE1 PE=1 SV=3 - [GTSE1_HUMAN]	GTSE1	8.19	1	3	3	5	0	3.62417e+07	51748105	0	0	Unique	Unique
Q9P035	Very-long-chain (3R)-3-hydroxyacyl-CoA dehydratase 3 OS=Homo sapiens OX=9606 GN=HACD3 PE=1 SV=2 - [HACD3_HUMAN]	HACD3	25.97	5	13	13	76	0	2.50315e+08	3.74695e+08	0	0	Unique	Unique
Q8TF76	Serine/threonine-protein kinase haspin OS=Homo sapiens OX=9606 GN=HASPIN PE=1 SV=3 - [HASP_HUMAN]	HASPIN	6.77	1	4	4	10	0	2.87993e+07	59110212	0	0	Unique	Unique
O15379	Histone deacetylase 3 OS=Homo sapiens OX=9606 GN=HDAC3 PE=1 SV=2 - [HDAC3_HUMAN]	HDAC3	3.74	2	1	2	7	0	1.2911e+08	116336326	0	0	Unique	Unique
A0A024R4E5	High density lipoprotein binding protein (Vigilin), isoform CRA_a OS=Homo sapiens OX=9606 GN=HDLBP PE=1 SV=1 - [A0A024R4E5_HUMAN]	HDLBP	33.44	20	32	33	93	0	59606960	62872168	0	0	Unique	Unique
P54198	Protein HIRA OS=Homo sapiens OX=9606 GN=HIRA PE=1 SV=2 - [HIRA_HUMAN]	HIRA	10.82	1	7	7	10	0	1.48585e+07	1.89946e+07	0	0	Unique	Unique
Q9BW71	HIRA-interacting protein 3 OS=Homo sapiens OX=9606 GN=HIRIP3 PE=1 SV=3 - [HIRP3_HUMAN]	HIRIP3	6.29	1	2	2	2	0	6933385	4.9607e+06	0	0	Unique	Unique
Q5JSL0	High mobility group nucleosome-binding domain-containing protein 5 (Fragment) OS=Homo sapiens OX=9606 GN=HMGN5 PE=1 SV=1 - [Q5JSL0_HUMAN]	HMGN5	44.59	6	5	5	21	0	29776713	40637048	0	0	Unique	Unique
Q9NWY4	Histone PARylation factor 1 OS=Homo sapiens OX=9606 GN=HPF1 PE=1 SV=2 - [HPF1_HUMAN]	HPF1	47.69	2	14	14	42	0	4.61368e+07	8.68208e+07	0	0	Unique	Unique
P07900	Heat shock protein HSP 90-alpha OS=Homo sapiens OX=9606 GN=HSP90AA1 PE=1 SV=5 - [HS90A_HUMAN]	HSP90AA1	29.64	8	8	22	151	0	2.41713e+08	2.51916e+08	0	0	Unique	Unique
P08238	Heat shock protein HSP 90-beta OS=Homo sapiens OX=9606 GN=HSP90AB1 PE=1 SV=4 - [HS90B_HUMAN]	HSP90AB1	59.12	7	25	41	309	0	2.4454e+08	2.54758e+08	0	0	Unique	Unique
P14625	Endoplasmin OS=Homo sapiens OX=9606 GN=HSP90B1 PE=1 SV=1 - [ENPL_HUMAN]	HSP90B1	22.67	5	12	17	58	0	91377880	6.75598e+07	0	0	Unique	Unique
J3KR24	Isoleucine--tRNA ligase, cytoplasmic OS=Homo sapiens OX=9606 GN=IARS PE=1 SV=1 - [J3KR24_HUMAN]	IARS	15.45	4	16	16	38	0	0	3.62016e+07	5.2379e+06	0	Unique	Unique
P48735	Isocitrate dehydrogenase [NADP], mitochondrial OS=Homo sapiens OX=9606 GN=IDH2 PE=1 SV=2 - [IDHP_HUMAN]	IDH2	53.98	2	21	22	69	0	3.0173e+07	2.68654e+07	0	0	Unique	Unique
Q9HBG6	Intraflagellar transport protein 122 homolog OS=Homo sapiens OX=9606 GN=IFT122 PE=1 SV=2 - [IF122_HUMAN]	IFT122	3.38	1	3	3	4	0	2.54994e+07	3.80287e+07	0	0	Unique	Unique
Q96RY7	Intraflagellar transport protein 140 homolog OS=Homo sapiens OX=9606 GN=IFT140 PE=1 SV=1 - [IF140_HUMAN]	IFT140	2.67	1	3	3	3	0	42389446	3.76234e+07	0	0	Unique	Unique
A0A0A0MS07	Immunoglobulin heavy constant gamma 1 (Fragment) OS=Homo sapiens OX=9606 GN=IGHG1 PE=1 SV=1 - [A0A0A0MS07_HUMAN]	IGHG1	12.54	6	3	3	5	0	44367467	5.98535e+07	2.45544e+08	0	Unique	Unique
Q13418	Integrin-linked protein kinase OS=Homo sapiens OX=9606 GN=ILK PE=1 SV=2 - [ILK_HUMAN]	ILK	53.76	5	27	27	257	0	5.35189e+07	3.80382e+07	0	0	Unique	Unique
E9PM67	Inner centromere protein (Fragment) OS=Homo sapiens OX=9606 GN=INCENP PE=1 SV=1 - [E9PM67_HUMAN]	INCENP	40.72	1	1	7	35	0	1.81135e+08	2.24134e+08	0	0	Unique	Unique
E7ET07	Inhibitor of growth protein OS=Homo sapiens OX=9606 GN=ING3 PE=1 SV=1 - [E7ET07_HUMAN]	ING3	7.2	2	2	2	5	0	2.17312e+07	2.47678e+07	0	0	Unique	Unique
Q8N201	Integrator complex subunit 1 OS=Homo sapiens OX=9606 GN=INTS1 PE=1 SV=2 - [INT1_HUMAN]	INTS1	11.78	1	19	19	40	0	9.3618e+07	9.68016e+07	0	0	Unique	Unique
A0A087WXN4	Integrator complex subunit 12 OS=Homo sapiens OX=9606 GN=INTS12 PE=1 SV=1 - [A0A087WXN4_HUMAN]	INTS12	33.33	7	11	11	46	0	3.19819e+07	3.88756e+07	0	0	Unique	Unique
Q68E01	Integrator complex subunit 3 OS=Homo sapiens OX=9606 GN=INTS3 PE=1 SV=1 - [INT3_HUMAN]	INTS3	27.9	3	21	21	72	0	9.67344e+07	1.12407e+08	0	0	Unique	Unique
Q9UL03	Integrator complex subunit 6 OS=Homo sapiens OX=9606 GN=INTS6 PE=1 SV=1 - [INT6_HUMAN]	INTS6	30.1	11	25	25	96	0	8.56323e+07	8.85245e+07	0	0	Unique	Unique
Q75QN2	Integrator complex subunit 8 OS=Homo sapiens OX=9606 GN=INTS8 PE=1 SV=1 - [INT8_HUMAN]	INTS8	4.82	9	5	5	17	0	29289266	2.78846e+07	0	0	Unique	Unique
O00410	Importin-5 OS=Homo sapiens OX=9606 GN=IPO5 PE=1 SV=4 - [IPO5_HUMAN]	IPO5	11.49	13	8	10	14	0	4.7795e+06	1.71274e+07	0	0	Unique	Unique
E7EWC2	Ras GTPase-activating-like protein IQGAP2 (Fragment) OS=Homo sapiens OX=9606 GN=IQGAP2 PE=1 SV=1 - [E7EWC2_HUMAN]	IQGAP2	8.77	6	8	11	25	0	48339710	6.41858e+07	0	0	Unique	Unique
Q96ST2	Protein IWS1 homolog OS=Homo sapiens OX=9606 GN=IWS1 PE=1 SV=2 - [IWS1_HUMAN]	IWS1	6.59	2	4	5	13	0	5.35539e+07	78412006	0	0	Unique	Unique
Q6IE81	Protein Jade-1 OS=Homo sapiens OX=9606 GN=JADE1 PE=1 SV=1 - [JADE1_HUMAN]	JADE1	5.82	12	3	4	10	0	6.62716e+07	1.14044e+08	0	0	Unique	Unique
P14923	Junction plakoglobin OS=Homo sapiens OX=9606 GN=JUP PE=1 SV=3 - [PLAK_HUMAN]	JUP	39.19	5	21	25	128	0	1.50091e+08	3.72066e+08	0	0	Unique	Unique
Q92830	Histone acetyltransferase KAT2A OS=Homo sapiens OX=9606 GN=KAT2A PE=1 SV=3 - [KAT2A_HUMAN]	KAT2A	9.56	3	6	10	21	0	8.63397e+07	4.80161e+07	0	0	Unique	Unique
Q92831	Histone acetyltransferase KAT2B OS=Homo sapiens OX=9606 GN=KAT2B PE=1 SV=3 - [KAT2B_HUMAN]	KAT2B	5.29	1	2	5	10	0	1.24488e+08	5.40662e+07	0	0	Unique	Unique
A0A3B3ITI3	Histone acetyltransferase (Fragment) OS=Homo sapiens OX=9606 GN=KAT6A PE=1 SV=1 - [A0A3B3ITI3_HUMAN]	KAT6A	4.66	5	3	4	5	0	8.90211e+07	1.05306e+08	0	0	Unique	Unique
A0A3B3ISF5	Histone acetyltransferase (Fragment) OS=Homo sapiens OX=9606 GN=KAT6B PE=1 SV=1 - [A0A3B3ISF5_HUMAN]	KAT6B	9.42	18	3	5	16	0	8.02218e+07	9.96671e+07	0	0	Unique	Unique
Q9H7Z6	Histone acetyltransferase KAT8 OS=Homo sapiens OX=9606 GN=KAT8 PE=1 SV=2 - [KAT8_HUMAN]	KAT8	25.55	2	8	9	39	0	6.06176e+07	76049211	0	0	Unique	Unique
A0A0C4DGG3	Lysine-specific demethylase 2B OS=Homo sapiens OX=9606 GN=KDM2B PE=1 SV=1 - [A0A0C4DGG3_HUMAN]	KDM2B	10.65	2	6	6	9	0	5.71158e+07	6.39997e+07	0	0	Unique	Unique
Q6B0I6	Lysine-specific demethylase 4D OS=Homo sapiens OX=9606 GN=KDM4D PE=1 SV=3 - [KDM4D_HUMAN]	KDM4D	4.21	1	2	2	4	0	26152566	2.04415e+07	0	0	Unique	Unique
Q15058	Kinesin-like protein KIF14 OS=Homo sapiens OX=9606 GN=KIF14 PE=1 SV=1 - [KIF14_HUMAN]	KIF14	7.89	1	12	12	15	0	3.60548e+07	2.61819e+07	0	0	Unique	Unique
A0A1B0GTU3	Kinesin-like protein KIF16B OS=Homo sapiens OX=9606 GN=KIF16B PE=1 SV=1 - [A0A1B0GTU3_HUMAN]	KIF16B	1.66	6	1	2	7	0	1.51866e+08	185353393	0	0	Unique	Unique
Q9Y496	Kinesin-like protein KIF3A OS=Homo sapiens OX=9606 GN=KIF3A PE=1 SV=4 - [KIF3A_HUMAN]	KIF3A	6.87	9	3	4	9	0	1.51866e+08	185353393	0	0	Unique	Unique
Q96M94	Kelch-like protein 15 OS=Homo sapiens OX=9606 GN=KLHL15 PE=1 SV=2 - [KLH15_HUMAN]	KLHL15	6.79	1	3	3	5	0	5.58799e+07	6.24326e+07	0	0	Unique	Unique
Q86Y97	Histone-lysine N-methyltransferase KMT5C OS=Homo sapiens OX=9606 GN=KMT5C PE=1 SV=1 - [KMT5C_HUMAN]	KMT5C	21.21	2	7	7	23	0	8.21061e+07	8.40493e+07	0	0	Unique	Unique
Q8N9T8	Protein KRI1 homolog OS=Homo sapiens OX=9606 GN=KRI1 PE=1 SV=3 - [KRI1_HUMAN]	KRI1	27.88	6	16	16	71	0	1.90313e+07	3.235e+07	0	0	Unique	Unique
Q71RC2	La-related protein 4 OS=Homo sapiens OX=9606 GN=LARP4 PE=1 SV=3 - [LARP4_HUMAN]	LARP4	4.97	7	2	3	4	0	3.42394e+06	3.67238e+06	0	0	Unique	Unique
P07195	L-lactate dehydrogenase B chain OS=Homo sapiens OX=9606 GN=LDHB PE=1 SV=2 - [LDHB_HUMAN]	LDHB	47.9	10	16	18	168	0	207025489	2.1986e+08	0	0	Unique	Unique
Q96PV6	Leukocyte receptor cluster member 8 OS=Homo sapiens OX=9606 GN=LENG8 PE=1 SV=3 - [LENG8_HUMAN]	LENG8	14.37	5	7	7	13	0	43878211	3.55923e+07	0	0	Unique	Unique
Q9UHB6	LIM domain and actin-binding protein 1 OS=Homo sapiens OX=9606 GN=LIMA1 PE=1 SV=1 - [LIMA1_HUMAN]	LIMA1	52.57	6	35	35	140	0	4.02458e+07	4.16158e+07	0	0	Unique	Unique
Q9BU23	Lipase maturation factor 2 OS=Homo sapiens OX=9606 GN=LMF2 PE=1 SV=2 - [LMF2_HUMAN]	LMF2	6.36	1	4	4	11	0	1.61078e+08	1.91918e+08	0	0	Unique	Unique
E9PMP7	LIM domain only protein 7 (Fragment) OS=Homo sapiens OX=9606 GN=LMO7 PE=1 SV=8 - [E9PMP7_HUMAN]	LMO7	19.14	10	1	14	22	0	3.70596e+07	3.59236e+07	0	0	Unique	Unique
Q8NF37	Lysophosphatidylcholine acyltransferase 1 OS=Homo sapiens OX=9606 GN=LPCAT1 PE=1 SV=2 - [PCAT1_HUMAN]	LPCAT1	15.17	3	7	7	25	0	8.23944e+06	1.54354e+07	0	0	Unique	Unique
A0A0B4J2G4	Leucine-rich repeat-containing protein 41 OS=Homo sapiens OX=9606 GN=LRRC41 PE=1 SV=1 - [A0A0B4J2G4_HUMAN]	LRRC41	15.57	14	9	9	18	0	7.72375e+07	7.80248e+07	0	0	Unique	Unique
H3BSW0	Leucine-rich repeat-containing protein 57 (Fragment) OS=Homo sapiens OX=9606 GN=LRRC57 PE=1 SV=1 - [H3BSW0_HUMAN]	LRRC57	16.89	3	1	2	3	0	196457256	212516200	0	0	Unique	Unique
Q9Y383	Putative RNA-binding protein Luc7-like 2 OS=Homo sapiens OX=9606 GN=LUC7L2 PE=1 SV=2 - [LC7L2_HUMAN]	LUC7L2	46.68	5	13	19	168	0	3.37209e+07	1.31065e+08	0	0	Unique	Unique
O95232	Luc7-like protein 3 OS=Homo sapiens OX=9606 GN=LUC7L3 PE=1 SV=2 - [LC7L3_HUMAN]	LUC7L3	34.72	9	17	17	122	0	4.37218e+07	4.5155e+08	0	0	Unique	Unique
P61626	Lysozyme C OS=Homo sapiens OX=9606 GN=LYZ PE=1 SV=1 - [LYSC_HUMAN]	LYZ	29.73	3	6	6	20	0	2.45316e+08	2.68817e+08	42317222	0	Unique	Unique
Q5H909	Melanoma-associated antigen D2 OS=Homo sapiens OX=9606 GN=MAGED2 PE=1 SV=2 - [Q5H909_HUMAN]	MAGED2	14.63	10	8	9	17	0	0	16682572	6.89002e+06	0	Unique	Unique
Q66K74	Microtubule-associated protein 1S OS=Homo sapiens OX=9606 GN=MAP1S PE=1 SV=2 - [MAP1S_HUMAN]	MAP1S	12.46	5	9	9	38	0	1.67635e+07	1.33806e+07	0	0	Unique	Unique
Q8IWC1	MAP7 domain-containing protein 3 OS=Homo sapiens OX=9606 GN=MAP7D3 PE=1 SV=2 - [MA7D3_HUMAN]	MAP7D3	25	2	19	19	42	0	6.73581e+07	115720510	0	0	Unique	Unique
Q15555	Microtubule-associated protein RP/EB family member 2 OS=Homo sapiens OX=9606 GN=MAPRE2 PE=1 SV=1 - [MARE2_HUMAN]	MAPRE2	19.88	3	4	4	13	0	3.08369e+07	3.42343e+07	0	0	Unique	Unique
E9PC69	Non-specific serine/threonine protein kinase OS=Homo sapiens OX=9606 GN=MARK2 PE=1 SV=3 - [E9PC69_HUMAN]	MARK2	17.87	10	9	10	38	0	7.63069e+07	1.09192e+08	0	0	Unique	Unique
P27448	MAP/microtubule affinity-regulating kinase 3 OS=Homo sapiens OX=9606 GN=MARK3 PE=1 SV=5 - [MARK3_HUMAN]	MARK3	10.76	9	4	5	7	0	5.15025e+07	8.33131e+07	0	0	Unique	Unique
Q9Y6X3	MAU2 chromatid cohesion factor homolog OS=Homo sapiens OX=9606 GN=MAU2 PE=1 SV=2 - [SCC4_HUMAN]	MAU2	21.7	3	12	12	30	0	1.2297e+08	1.51097e+08	0	0	Unique	Unique
Q9UIS9	Methyl-CpG-binding domain protein 1 OS=Homo sapiens OX=9606 GN=MBD1 PE=1 SV=2 - [MBD1_HUMAN]	MBD1	37.85	5	19	19	89	0	1.97169e+07	21648944	0	0	Unique	Unique
Q05BQ5	MBT domain-containing protein 1 OS=Homo sapiens OX=9606 GN=MBTD1 PE=1 SV=2 - [MBTD1_HUMAN]	MBTD1	5.25	2	2	3	7	0	3.45478e+07	2.88021e+07	0	0	Unique	Unique
P25205	DNA replication licensing factor MCM3 OS=Homo sapiens OX=9606 GN=MCM3 PE=1 SV=3 - [MCM3_HUMAN]	MCM3	49.75	4	38	38	210	0	2.983e+07	4.24197e+07	2168368	0	Unique	Unique
O60318	Germinal-center associated nuclear protein OS=Homo sapiens OX=9606 GN=MCM3AP PE=1 SV=2 - [GANP_HUMAN]	MCM3AP	5.35	1	6	6	7	0	3.49907e+07	2.35077e+07	0	0	Unique	Unique
P33991	DNA replication licensing factor MCM4 OS=Homo sapiens OX=9606 GN=MCM4 PE=1 SV=5 - [MCM4_HUMAN]	MCM4	47.05	10	33	34	155	0	2.45455e+07	2.01238e+07	0	0	Unique	Unique
Q9UJA3	DNA helicase MCM8 OS=Homo sapiens OX=9606 GN=MCM8 PE=1 SV=2 - [MCM8_HUMAN]	MCM8	2.38	2	1	2	8	0	3.75376e+06	6383089	0	0	Unique	Unique
P40926	Malate dehydrogenase, mitochondrial OS=Homo sapiens OX=9606 GN=MDH2 PE=1 SV=3 - [MDHM_HUMAN]	MDH2	29.29	2	7	7	16	0	4.91373e+07	8.7686e+07	0	0	Unique	Unique
Q93074	Mediator of RNA polymerase II transcription subunit 12 OS=Homo sapiens OX=9606 GN=MED12 PE=1 SV=4 - [MED12_HUMAN]	MED12	7.58	5	13	13	23	0	2.51716e+07	2.12273e+07	5.28217e+06	0	Unique	Unique
O60244	Mediator of RNA polymerase II transcription subunit 14 OS=Homo sapiens OX=9606 GN=MED14 PE=1 SV=2 - [MED14_HUMAN]	MED14	19.6	4	18	19	49	0	6.86803e+07	6.53527e+07	0	0	Unique	Unique
Q9ULK4	Mediator of RNA polymerase II transcription subunit 23 OS=Homo sapiens OX=9606 GN=MED23 PE=1 SV=2 - [MED23_HUMAN]	MED23	10.01	2	12	12	20	0	1.20993e+07	1.88642e+07	0	0	Unique	Unique
P50579	Methionine aminopeptidase 2 OS=Homo sapiens OX=9606 GN=METAP2 PE=1 SV=1 - [MAP2_HUMAN]	METAP2	33.89	7	12	12	36	0	2.33895e+07	4.01028e+07	1.56627e+07	0	Unique	Unique
P0C860	Putative male-specific lethal-3 protein-like 2 OS=Homo sapiens OX=9606 GN=MSL3P1 PE=5 SV=1 - [MS3L2_HUMAN]	MSL3P1	13.65	2	1	5	16	0	5.60578e+07	5.24336e+07	0	0	Unique	Unique
Q9NZJ7	Mitochondrial carrier homolog 1 OS=Homo sapiens OX=9606 GN=MTCH1 PE=1 SV=1 - [MTCH1_HUMAN]	MTCH1	19.54	2	7	7	20	0	3.83968e+07	12144668	0	0	Unique	Unique
V9GYY3	C-1-tetrahydrofolate synthase, cytoplasmic OS=Homo sapiens OX=9606 GN=MTHFD1 PE=1 SV=2 - [V9GYY3_HUMAN]	MTHFD1	64.97	6	60	61	384	0	2.78318e+07	1.81128e+07	0	0	Unique	Unique
A0A499FJI4	E3 ubiquitin-protein ligase MYCBP2 OS=Homo sapiens OX=9606 GN=MYCBP2 PE=1 SV=1 - [A0A499FJI4_HUMAN]	MYCBP2	1.59	3	6	6	9	0	1.42552e+07	2.2756e+07	0	0	Unique	Unique
A0A0D9SFK2	Unconventional myosin-XVIIIa OS=Homo sapiens OX=9606 GN=MYO18A PE=1 SV=1 - [A0A0D9SFK2_HUMAN]	MYO18A	7.8	2	12	12	17	0	1.9326e+07	27432187	4.05403e+06	0	Unique	Unique
Q9ULV0	Unconventional myosin-Vb OS=Homo sapiens OX=9606 GN=MYO5B PE=1 SV=3 - [MYO5B_HUMAN]	MYO5B	3.19	3	1	6	10	0	5.91197e+07	5.16599e+07	0	0	Unique	Unique
M0R0P8	Unconventional myosin-IXb OS=Homo sapiens OX=9606 GN=MYO9B PE=1 SV=1 - [M0R0P8_HUMAN]	MYO9B	4.91	8	9	9	13	0	4.39643e+07	2.86853e+07	0	0	Unique	Unique
Q92802	NEDD4-binding protein 2-like 2 OS=Homo sapiens OX=9606 GN=N4BP2L2 PE=1 SV=1 - [N42L2_HUMAN]	N4BP2L2	4.29	11	2	3	13	0	6.58318e+08	7.38418e+08	0	0	Unique	Unique
Q14CX7	N-alpha-acetyltransferase 25, NatB auxiliary subunit OS=Homo sapiens OX=9606 GN=NAA25 PE=1 SV=1 - [NAA25_HUMAN]	NAA25	17.7	8	14	15	72	0	7.71918e+07	9.31068e+07	0	0	Unique	Unique
H0Y6U5	Condensin-2 complex subunit G2 (Fragment) OS=Homo sapiens OX=9606 GN=NCAPG2 PE=1 SV=1 - [H0Y6U5_HUMAN]	NCAPG2	8.8	3	7	7	10	0	4.39372e+07	55290005	0	0	Unique	Unique
Q9Y2A7	Nck-associated protein 1 OS=Homo sapiens OX=9606 GN=NCKAP1 PE=1 SV=1 - [NCKP1_HUMAN]	NCKAP1	39.36	3	43	43	257	0	4.43846e+07	3.87484e+07	0	0	Unique	Unique
Q969V3	Nicalin OS=Homo sapiens OX=9606 GN=NCLN PE=1 SV=2 - [NCLN_HUMAN]	NCLN	29.66	6	13	13	43	0	71842308	1.914e+07	0	0	Unique	Unique
Q9BTX1	Nucleoporin NDC1 OS=Homo sapiens OX=9606 GN=NDC1 PE=1 SV=2 - [NDC1_HUMAN]	NDC1	33.53	1	15	15	81	0	8.24812e+07	6.01828e+07	0	0	Unique	Unique
O75306	NADH dehydrogenase [ubiquinone] iron-sulfur protein 2, mitochondrial OS=Homo sapiens OX=9606 GN=NDUFS2 PE=1 SV=2 - [NDUS2_HUMAN]	NDUFS2	24.41	1	9	9	41	0	42662399	3.77475e+07	0	0	Unique	Unique
Q9H3P2	Negative elongation factor A OS=Homo sapiens OX=9606 GN=NELFA PE=1 SV=3 - [NELFA_HUMAN]	NELFA	23.48	11	7	7	36	0	100054888	4.11063e+07	0	0	Unique	Unique
P21359	Neurofibromin OS=Homo sapiens OX=9606 GN=NF1 PE=1 SV=2 - [NF1_HUMAN]	NF1	2.08	6	5	6	13	0	3.37159e+07	4.2914e+07	0	0	Unique	Unique
Q6ZNB6	NF-X1-type zinc finger protein NFXL1 OS=Homo sapiens OX=9606 GN=NFXL1 PE=1 SV=2 - [NFXL1_HUMAN]	NFXL1	9.33	1	6	6	12	0	1.19575e+08	5.3453e+07	0	0	Unique	Unique
Q86UT6	NLR family member X1 OS=Homo sapiens OX=9606 GN=NLRX1 PE=1 SV=1 - [NLRX1_HUMAN]	NLRX1	3.79	1	4	4	5	0	1.1628e+07	1.55642e+07	0	0	Unique	Unique
Q13423	NAD(P) transhydrogenase, mitochondrial OS=Homo sapiens OX=9606 GN=NNT PE=1 SV=3 - [NNTM_HUMAN]	NNT	13.44	7	13	13	31	0	6.10704e+07	46996953	0	0	Unique	Unique
Q86U38	Nucleolar protein 9 OS=Homo sapiens OX=9606 GN=NOP9 PE=1 SV=1 - [NOP9_HUMAN]	NOP9	26.1	2	10	10	49	0	3.43601e+07	2.96259e+07	0	0	Unique	Unique
Q96P11	Probable 28S rRNA (cytosine-C(5))-methyltransferase OS=Homo sapiens OX=9606 GN=NSUN5 PE=1 SV=2 - [NSUN5_HUMAN]	NSUN5	32.4	3	13	13	53	0	7.10335e+07	8.0517e+07	0	0	Unique	Unique
O75694	Nuclear pore complex protein Nup155 OS=Homo sapiens OX=9606 GN=NUP155 PE=1 SV=1 - [NU155_HUMAN]	NUP155	29.19	7	33	34	183	0	2.86424e+07	2.76105e+07	0	0	Unique	Unique
Q12769	Nuclear pore complex protein Nup160 OS=Homo sapiens OX=9606 GN=NUP160 PE=1 SV=3 - [NU160_HUMAN]	NUP160	21.8	4	24	24	71	0	4.1104e+07	4.72139e+07	0	0	Unique	Unique
O15504	Nucleoporin NUP42 OS=Homo sapiens OX=9606 GN=NUP42 PE=1 SV=1 - [NUP42_HUMAN]	NUP42	11.11	3	3	3	5	0	2.78057e+07	3.75396e+07	0	0	Unique	Unique
Q8NFH3	Nucleoporin Nup43 OS=Homo sapiens OX=9606 GN=NUP43 PE=1 SV=1 - [NUP43_HUMAN]	NUP43	15.79	1	5	5	21	0	7.48501e+07	109228104	0	0	Unique	Unique
Q13415	Origin recognition complex subunit 1 OS=Homo sapiens OX=9606 GN=ORC1 PE=1 SV=2 - [ORC1_HUMAN]	ORC1	18.23	1	12	12	22	0	123784892	1.58092e+08	0	0	Unique	Unique
Q9UBD5	Origin recognition complex subunit 3 OS=Homo sapiens OX=9606 GN=ORC3 PE=1 SV=1 - [ORC3_HUMAN]	ORC3	44.16	2	26	26	148	0	4.96477e+07	5.75009e+07	3.30105e+06	0	Unique	Unique
O43929	Origin recognition complex subunit 4 OS=Homo sapiens OX=9606 GN=ORC4 PE=1 SV=2 - [ORC4_HUMAN]	ORC4	41.28	4	15	15	48	0	2.40699e+07	5.15181e+07	0	0	Unique	Unique
O43913	Origin recognition complex subunit 5 OS=Homo sapiens OX=9606 GN=ORC5 PE=1 SV=1 - [ORC5_HUMAN]	ORC5	33.33	2	13	13	49	0	4.06262e+07	4.42697e+07	0	0	Unique	Unique
A0A2R8YG28	Otoancorin OS=Homo sapiens OX=9606 GN=OTOA PE=4 SV=1 - [A0A2R8YG28_HUMAN]	OTOA	3.68	3	1	2	28	0	6.41931e+07	7.51819e+07	0	0	Unique	Unique
Q9NUU6	Inactive ubiquitin thioesterase OTULINL OS=Homo sapiens OX=9606 GN=OTULINL PE=1 SV=1 - [OTULL_HUMAN]	OTULINL	6.18	1	3	3	4	0	7.4849e+07	8.00169e+07	0	0	Unique	Unique
P13674	Prolyl 4-hydroxylase subunit alpha-1 OS=Homo sapiens OX=9606 GN=P4HA1 PE=1 SV=2 - [P4HA1_HUMAN]	P4HA1	17.6	1	7	7	15	0	39538048	9.16338e+06	0	0	Unique	Unique
P22234	Multifunctional protein ADE2 OS=Homo sapiens OX=9606 GN=PAICS PE=1 SV=3 - [PUR6_HUMAN]	PAICS	56.24	3	23	23	162	0	5.80489e+07	4.09462e+07	0	0	Unique	Unique
F8VRH0	Poly(rC)-binding protein 2 (Fragment) OS=Homo sapiens OX=9606 GN=PCBP2 PE=1 SV=2 - [F8VRH0_HUMAN]	PCBP2	39.03	1	2	7	192	0	8.82913e+07	9.94053e+07	0	0	Unique	Unique
O94913	Pre-mRNA cleavage complex 2 protein Pcf11 OS=Homo sapiens OX=9606 GN=PCF11 PE=1 SV=3 - [PCF11_HUMAN]	PCF11	11.19	3	10	10	19	0	7.58744e+06	4.79148e+06	0	0	Unique	Unique
P35227	Polycomb group RING finger protein 2 OS=Homo sapiens OX=9606 GN=PCGF2 PE=1 SV=1 - [PCGF2_HUMAN]	PCGF2	21.22	3	3	7	24	0	2.11421e+08	2.19768e+08	0	0	Unique	Unique
Q5JVF3	PCI domain-containing protein 2 OS=Homo sapiens OX=9606 GN=PCID2 PE=1 SV=2 - [PCID2_HUMAN]	PCID2	24.56	1	10	10	53	0	5.39296e+07	7.92038e+07	0	0	Unique	Unique
P12004	Proliferating cell nuclear antigen OS=Homo sapiens OX=9606 GN=PCNA PE=1 SV=1 - [PCNA_HUMAN]	PCNA	66.28	1	13	13	105	0	6.08111e+07	97596129	0	0	Unique	Unique
O95613	Pericentrin OS=Homo sapiens OX=9606 GN=PCNT PE=1 SV=4 - [PCNT_HUMAN]	PCNT	12.14	1	36	36	68	0	1.30033e+07	1.83275e+07	0	0	Unique	Unique
Q14554	Protein disulfide-isomerase A5 OS=Homo sapiens OX=9606 GN=PDIA5 PE=1 SV=1 - [PDIA5_HUMAN]	PDIA5	49.52	3	29	29	183	0	6.8027e+07	7.81308e+07	0	0	Unique	Unique
Q9BRX2	Protein pelota homolog OS=Homo sapiens OX=9606 GN=PELO PE=1 SV=2 - [PELO_HUMAN]	PELO	24.68	1	9	9	24	0	3.69526e+07	21604310	0	0	Unique	Unique
P17858	ATP-dependent 6-phosphofructokinase, liver type OS=Homo sapiens OX=9606 GN=PFKL PE=1 SV=6 - [PFKAL_HUMAN]	PFKL	23.46	1	11	15	68	0	3.99415e+07	4.58985e+07	0	0	Unique	Unique
P07737	Profilin-1 OS=Homo sapiens OX=9606 GN=PFN1 PE=1 SV=2 - [PROF1_HUMAN]	PFN1	22.86	3	2	2	4	0	3.43613e+07	5.02039e+07	0	0	Unique	Unique
J3KQH6	Polyhomeotic-like protein 1 OS=Homo sapiens OX=9606 GN=PHC1 PE=1 SV=1 - [J3KQH6_HUMAN]	PHC1	9.28	2	4	4	6	0	7.13269e+07	7.1465e+07	0	0	Unique	Unique
Q8NDX5	Polyhomeotic-like protein 3 OS=Homo sapiens OX=9606 GN=PHC3 PE=1 SV=1 - [PHC3_HUMAN]	PHC3	10.27	5	4	6	15	0	1.93653e+07	25751651	0	0	Unique	Unique
A0A0A0MQS0	PHD finger protein 20-like protein 1 OS=Homo sapiens OX=9606 GN=PHF20L1 PE=1 SV=1 - [A0A0A0MQS0_HUMAN]	PHF20L1	7.16	7	5	5	13	0	2.466e+07	3.97985e+07	0	0	Unique	Unique
Q96S52	GPI transamidase component PIG-S OS=Homo sapiens OX=9606 GN=PIGS PE=1 SV=3 - [PIGS_HUMAN]	PIGS	9.73	1	3	3	16	0	1.45736e+07	1.34417e+07	0	0	Unique	Unique
O00443	Phosphatidylinositol 4-phosphate 3-kinase C2 domain-containing subunit alpha OS=Homo sapiens OX=9606 GN=PIK3C2A PE=1 SV=2 - [P3C2A_HUMAN]	PIK3C2A	4.86	2	5	6	14	0	3.60819e+07	5.66303e+07	0	0	Unique	Unique
Q99570	Phosphoinositide 3-kinase regulatory subunit 4 OS=Homo sapiens OX=9606 GN=PIK3R4 PE=1 SV=3 - [PI3R4_HUMAN]	PIK3R4	2.8	4	3	3	4	0	5.20165e+06	6.03348e+06	0	0	Unique	Unique
Q96BK5	PIN2/TERF1-interacting telomerase inhibitor 1 OS=Homo sapiens OX=9606 GN=PINX1 PE=1 SV=2 - [PINX1_HUMAN]	PINX1	19.82	4	4	4	14	0	1.12207e+08	1.41235e+08	0	0	Unique	Unique
Q6P5Z2	Serine/threonine-protein kinase N3 OS=Homo sapiens OX=9606 GN=PKN3 PE=1 SV=1 - [PKN3_HUMAN]	PKN3	14.74	1	7	7	10	0	5.51124e+07	5.74551e+07	0	0	Unique	Unique
Q13835	Plakophilin-1 OS=Homo sapiens OX=9606 GN=PKP1 PE=1 SV=2 - [PKP1_HUMAN]	PKP1	2.81	1	2	2	5	0	3.39541e+07	9.85894e+07	0	0	Unique	Unique
P53350	Serine/threonine-protein kinase PLK1 OS=Homo sapiens OX=9606 GN=PLK1 PE=1 SV=1 - [PLK1_HUMAN]	PLK1	21.06	4	9	9	24	0	6.13771e+07	8.10742e+07	0	0	Unique	Unique
Q14651	Plastin-1 OS=Homo sapiens OX=9606 GN=PLS1 PE=1 SV=2 - [PLSI_HUMAN]	PLS1	10.97	3	1	5	18	0	15263169	1.68159e+07	0	0	Unique	Unique
A0A0A0MSQ0	Plastin-3 OS=Homo sapiens OX=9606 GN=PLS3 PE=1 SV=1 - [A0A0A0MSQ0_HUMAN]	PLS3	15.24	7	4	8	20	0	15263169	1.68159e+07	0	0	Unique	Unique
Q3BDU3	PMS1 protein homolog 1 OS=Homo sapiens OX=9606 GN=PMS1 PE=1 SV=1 - [Q3BDU3_HUMAN]	PMS1	6.07	5	3	3	4	0	363343952	711967299	0	0	Unique	Unique
Q9H9Y6	DNA-directed RNA polymerase I subunit RPA2 OS=Homo sapiens OX=9606 GN=POLR1B PE=1 SV=2 - [RPA2_HUMAN]	POLR1B	14.89	8	16	16	35	0	4.5462e+07	5.76615e+07	0	0	Unique	Unique
A0A2R8YEZ4	DNA-directed RNA polymerases I and III subunit RPAC1 OS=Homo sapiens OX=9606 GN=POLR1C PE=1 SV=1 - [A0A2R8YEZ4_HUMAN]	POLR1C	43.32	8	11	11	43	0	1.36395e+08	9.4495e+07	0	0	Unique	Unique
Q9GZS1	DNA-directed RNA polymerase I subunit RPA49 OS=Homo sapiens OX=9606 GN=POLR1E PE=1 SV=3 - [RPA49_HUMAN]	POLR1E	31.26	2	13	13	48	0	1.00445e+08	173467674	0	0	Unique	Unique
P19387	DNA-directed RNA polymerase II subunit RPB3 OS=Homo sapiens OX=9606 GN=POLR2C PE=1 SV=2 - [RPB3_HUMAN]	POLR2C	52.73	2	11	11	52	0	6.11087e+07	1.20218e+08	0	0	Unique	Unique
B7Z8L1	Periphilin-1 OS=Homo sapiens OX=9606 GN=PPHLN1 PE=1 SV=1 - [B7Z8L1_HUMAN]	PPHLN1	38.82	3	1	16	80	0	3.02322e+08	3.14178e+08	0	0	Unique	Unique
F8W6A0	Periphilin-1 OS=Homo sapiens OX=9606 GN=PPHLN1 PE=1 SV=1 - [F8W6A0_HUMAN]	PPHLN1	44.08	1	3	15	81	0	3.02322e+08	3.14178e+08	0	0	Unique	Unique
H0Y9S9	Inositol hexakisphosphate and diphosphoinositol-pentakisphosphate kinase (Fragment) OS=Homo sapiens OX=9606 GN=PPIP5K2 PE=1 SV=1 - [H0Y9S9_HUMAN]	PPIP5K2	9.05	4	2	2	5	0	1.93921e+07	1.66999e+07	0	0	Unique	Unique
O15297	Protein phosphatase 1D OS=Homo sapiens OX=9606 GN=PPM1D PE=1 SV=1 - [PPM1D_HUMAN]	PPM1D	7.11	1	3	3	4	0	21191541	2.9688e+07	0	0	Unique	Unique
Q9ULJ8	Neurabin-1 OS=Homo sapiens OX=9606 GN=PPP1R9A PE=1 SV=2 - [NEB1_HUMAN]	PPP1R9A	2.09	2	2	3	6	0	2.93727e+07	2.68576e+07	0	0	Unique	Unique
P62714	Serine/threonine-protein phosphatase 2A catalytic subunit beta isoform OS=Homo sapiens OX=9606 GN=PPP2CB PE=1 SV=1 - [PP2AB_HUMAN]	PPP2CB	36.57	11	9	9	50	0	8.69299e+06	0	37885537	0	Unique	Unique
P30153	Serine/threonine-protein phosphatase 2A 65 kDa regulatory subunit A alpha isoform OS=Homo sapiens OX=9606 GN=PPP2R1A PE=1 SV=4 - [2AAA_HUMAN]	PPP2R1A	26.99	4	11	12	37	0	7.22244e+07	75031439	0	0	Unique	Unique
P32119	Peroxiredoxin-2 OS=Homo sapiens OX=9606 GN=PRDX2 PE=1 SV=5 - [PRDX2_HUMAN]	PRDX2	38.38	2	10	11	69	0	1.09935e+08	1.52434e+08	0	0	Unique	Unique
P17612	cAMP-dependent protein kinase catalytic subunit alpha OS=Homo sapiens OX=9606 GN=PRKACA PE=1 SV=2 - [KAPCA_HUMAN]	PRKACA	15.38	5	2	5	11	0	1.42923e+07	1.94625e+07	0	0	Unique	Unique
Q13523	Serine/threonine-protein kinase PRP4 homolog OS=Homo sapiens OX=9606 GN=PRPF4B PE=1 SV=3 - [PRP4B_HUMAN]	PRPF4B	14.5	2	12	12	43	0	7.07343e+07	74768220	0	0	Unique	Unique
Q5JSZ5	Protein PRRC2B OS=Homo sapiens OX=9606 GN=PRRC2B PE=1 SV=2 - [PRC2B_HUMAN]	PRRC2B	0.9	8	1	3	5	0	0	240569060	4.69496e+07	0	Unique	Unique
P48651	Phosphatidylserine synthase 1 OS=Homo sapiens OX=9606 GN=PTDSS1 PE=1 SV=1 - [PTSS1_HUMAN]	PTDSS1	13.95	2	5	5	20	0	1.99458e+07	2.07566e+07	0	0	Unique	Unique
Q12923	Tyrosine-protein phosphatase non-receptor type 13 OS=Homo sapiens OX=9606 GN=PTPN13 PE=1 SV=2 - [PTN13_HUMAN]	PTPN13	6.12	1	11	11	22	0	4.97826e+07	6.85296e+07	0	0	Unique	Unique
Q2KHR3	Glutamine and serine-rich protein 1 OS=Homo sapiens OX=9606 GN=QSER1 PE=1 SV=3 - [QSER1_HUMAN]	QSER1	6.57	4	9	9	17	0	1.71545e+07	3.23318e+07	0	0	Unique	Unique
Q7L804	Rab11 family-interacting protein 2 OS=Homo sapiens OX=9606 GN=RAB11FIP2 PE=1 SV=1 - [RFIP2_HUMAN]	RAB11FIP2	14.84	1	4	5	5	0	3.23913e+07	32901355	841439	0	Unique	Unique
P54727	UV excision repair protein RAD23 homolog B OS=Homo sapiens OX=9606 GN=RAD23B PE=1 SV=1 - [RD23B_HUMAN]	RAD23B	36.43	8	14	14	54	0	6.94644e+07	1.4911e+07	0	0	Unique	Unique
P46060	Ran GTPase-activating protein 1 OS=Homo sapiens OX=9606 GN=RANGAP1 PE=1 SV=1 - [RAGP1_HUMAN]	RANGAP1	38.67	5	16	16	64	0	7.98217e+07	1.16154e+08	0	0	Unique	Unique
Q9UJF2	Ras GTPase-activating protein nGAP OS=Homo sapiens OX=9606 GN=RASAL2 PE=1 SV=2 - [NGAP_HUMAN]	RASAL2	11.06	9	9	12	17	0	6.83824e+07	6.787e+07	0	0	Unique	Unique
A0A3B3IS71	Retinoblastoma-associated protein OS=Homo sapiens OX=9606 GN=RB1 PE=1 SV=1 - [A0A3B3IS71_HUMAN]	RB1	43.34	3	1	42	276	0	7.15968e+07	4.56719e+07	0	0	Unique	Unique
P06400	Retinoblastoma-associated protein OS=Homo sapiens OX=9606 GN=RB1 PE=1 SV=2 - [RB_HUMAN]	RB1	45.58	3	3	44	286	0	7.15968e+07	4.56719e+07	0	0	Unique	Unique
Q8IXT5	RNA-binding protein 12B OS=Homo sapiens OX=9606 GN=RBM12B PE=1 SV=2 - [RB12B_HUMAN]	RBM12B	24.28	6	19	19	47	0	4.69161e+06	4.71108e+06	0	0	Unique	Unique
Q9BWF3	RNA-binding protein 4 OS=Homo sapiens OX=9606 GN=RBM4 PE=1 SV=1 - [RBM4_HUMAN]	RBM4	74.73	4	6	21	137	0	7.4038e+07	73262021	0	0	Unique	Unique
Q9BQ04	RNA-binding protein 4B OS=Homo sapiens OX=9606 GN=RBM4B PE=1 SV=1 - [RBM4B_HUMAN]	RBM4B	52.65	4	3	18	83	0	109382252	8.74956e+07	0	0	Unique	Unique
Q9P2K3	REST corepressor 3 OS=Homo sapiens OX=9606 GN=RCOR3 PE=1 SV=2 - [RCOR3_HUMAN]	RCOR3	19.6	6	6	8	24	0	4.86515e+07	49856396	0	0	Unique	Unique
P46063	ATP-dependent DNA helicase Q1 OS=Homo sapiens OX=9606 GN=RECQL PE=1 SV=3 - [RECQ1_HUMAN]	RECQL	55.78	6	34	36	299	0	0	37099812	3.31846e+06	0	Unique	Unique
Q9BWE0	Replication initiator 1 OS=Homo sapiens OX=9606 GN=REPIN1 PE=1 SV=1 - [REPI1_HUMAN]	REPIN1	15.7	4	8	8	45	0	5.59228e+06	3.89376e+06	0	0	Unique	Unique
P40937	Replication factor C subunit 5 OS=Homo sapiens OX=9606 GN=RFC5 PE=1 SV=1 - [RFC5_HUMAN]	RFC5	64.41	7	23	23	158	0	2.07647e+08	2.02971e+08	0	0	Unique	Unique
O14715	RANBP2-like and GRIP domain-containing protein 8 OS=Homo sapiens OX=9606 GN=RGPD8 PE=1 SV=2 - [RGPD8_HUMAN]	RGPD8	11.5	10	2	17	36	0	8.56978e+07	1.14641e+08	0	0	Unique	Unique
Q8IXI2	Mitochondrial Rho GTPase 1 OS=Homo sapiens OX=9606 GN=RHOT1 PE=1 SV=2 - [MIRO1_HUMAN]	RHOT1	2.91	4	2	2	5	0	3.31628e+07	4.47985e+07	0	0	Unique	Unique
Q9NVW2	E3 ubiquitin-protein ligase RLIM OS=Homo sapiens OX=9606 GN=RLIM PE=1 SV=3 - [RNF12_HUMAN]	RLIM	4.01	1	2	2	3	0	1.10782e+07	1.12993e+07	0	0	Unique	Unique
H3BP71	E3 ubiquitin protein ligase OS=Homo sapiens OX=9606 GN=RNF40 PE=1 SV=2 - [H3BP71_HUMAN]	RNF40	26.74	10	16	19	52	0	3.57639e+08	4.13571e+08	0	0	Unique	Unique
P10155	60 kDa SS-A/Ro ribonucleoprotein OS=Homo sapiens OX=9606 GN=RO60 PE=1 SV=2 - [RO60_HUMAN]	RO60	13.75	4	6	6	16	0	2.07743e+07	28515456	0	0	Unique	Unique
P04844	Dolichyl-diphosphooligosaccharide--protein glycosyltransferase subunit 2 OS=Homo sapiens OX=9606 GN=RPN2 PE=1 SV=3 - [RPN2_HUMAN]	RPN2	48.81	6	26	26	248	0	1.2489e+08	8.92456e+07	0	0	Unique	Unique
Q9UBS0	Ribosomal protein S6 kinase beta-2 OS=Homo sapiens OX=9606 GN=RPS6KB2 PE=1 SV=2 - [KS6B2_HUMAN]	RPS6KB2	11.41	4	4	4	8	0	8.33277e+07	9.66443e+07	0	0	Unique	Unique
C9J9K3	40S ribosomal protein SA (Fragment) OS=Homo sapiens OX=9606 GN=RPSA PE=1 SV=8 - [C9J9K3_HUMAN]	RPSA	36.5	5	7	8	79	0	5.82749e+07	1.2171e+08	0	0	Unique	Unique
H0YD93	RUN and FYVE domain-containing protein 2 (Fragment) OS=Homo sapiens OX=9606 GN=RUFY2 PE=1 SV=1 - [H0YD93_HUMAN]	RUFY2	3.39	2	2	2	3	0	61104057	9.6904e+08	0	0	Unique	Unique
Q9Y3Z3	Deoxynucleoside triphosphate triphosphohydrolase SAMHD1 OS=Homo sapiens OX=9606 GN=SAMHD1 PE=1 SV=2 - [SAMH1_HUMAN]	SAMHD1	8.31	12	5	5	15	0	4.61888e+07	48720873	0	0	Unique	Unique
Q9Y512	Sorting and assembly machinery component 50 homolog OS=Homo sapiens OX=9606 GN=SAMM50 PE=1 SV=3 - [SAM50_HUMAN]	SAMM50	38.81	1	15	15	60	0	4.11804e+07	2.52114e+07	0	0	Unique	Unique
Q8WVM8	Sec1 family domain-containing protein 1 OS=Homo sapiens OX=9606 GN=SCFD1 PE=1 SV=4 - [SCFD1_HUMAN]	SCFD1	28.35	8	14	14	71	0	1.30434e+07	21159097	0	0	Unique	Unique
Q96GD3	Polycomb protein SCMH1 OS=Homo sapiens OX=9606 GN=SCMH1 PE=1 SV=1 - [SCMH1_HUMAN]	SCMH1	19.55	4	9	10	25	0	6.08021e+07	5.24401e+07	0	0	Unique	Unique
P61619	Protein transport protein Sec61 subunit alpha isoform 1 OS=Homo sapiens OX=9606 GN=SEC61A1 PE=1 SV=2 - [S61A1_HUMAN]	SEC61A1	25.63	14	12	12	76	0	1.49234e+08	2.66201e+08	0	0	Unique	Unique
Q9UGP8	Translocation protein SEC63 homolog OS=Homo sapiens OX=9606 GN=SEC63 PE=1 SV=2 - [SEC63_HUMAN]	SEC63	14.08	2	8	8	23	0	2.55926e+07	2.94084e+07	0	0	Unique	Unique
Q96T21	Selenocysteine insertion sequence-binding protein 2 OS=Homo sapiens OX=9606 GN=SECISBP2 PE=1 SV=2 - [SEBP2_HUMAN]	SECISBP2	5.39	2	3	3	3	0	1.26274e+07	1.26312e+07	0	0	Unique	Unique
Q9UHD8	Septin-9 OS=Homo sapiens OX=9606 GN=SEPTIN9 PE=1 SV=2 - [SEPT9_HUMAN]	SEPTIN9	62.12	21	31	31	185	0	3.49121e+07	40687992	0	0	Unique	Unique
Q96P63	Serpin B12 OS=Homo sapiens OX=9606 GN=SERPINB12 PE=1 SV=1 - [SPB12_HUMAN]	SERPINB12	8.64	1	3	3	6	0	2.641e+07	54915152	0	0	Unique	Unique
A0A0C4DFV9	Protein SET OS=Homo sapiens OX=9606 GN=SET PE=1 SV=1 - [A0A0C4DFV9_HUMAN]	SET	13.91	4	3	3	3	0	8.13045e+07	1.34251e+08	0	0	Unique	Unique
O15047	Histone-lysine N-methyltransferase SETD1A OS=Homo sapiens OX=9606 GN=SETD1A PE=1 SV=3 - [SET1A_HUMAN]	SETD1A	3.16	1	3	3	4	0	1.29617e+07	1.79389e+07	0	0	Unique	Unique
Q7Z333	Probable helicase senataxin OS=Homo sapiens OX=9606 GN=SETX PE=1 SV=4 - [SETX_HUMAN]	SETX	2.76	3	7	8	26	0	5.18665e+07	7.71389e+07	0	0	Unique	Unique
Q12872	Splicing factor, suppressor of white-apricot homolog OS=Homo sapiens OX=9606 GN=SFSWAP PE=1 SV=3 - [SFSWA_HUMAN]	SFSWAP	4.31	2	4	4	8	0	6.63015e+06	9845093	0	0	Unique	Unique
Q96ES7	SAGA-associated factor 29 OS=Homo sapiens OX=9606 GN=SGF29 PE=1 SV=1 - [SGF29_HUMAN]	SGF29	15.02	2	4	4	27	0	1.26018e+07	2.10325e+07	0	0	Unique	Unique
O95470	Sphingosine-1-phosphate lyase 1 OS=Homo sapiens OX=9606 GN=SGPL1 PE=1 SV=3 - [SGPL1_HUMAN]	SGPL1	30.81	3	17	17	53	0	1.71791e+08	2.05372e+08	0	0	Unique	Unique
Q149N8	E3 ubiquitin-protein ligase SHPRH OS=Homo sapiens OX=9606 GN=SHPRH PE=1 SV=2 - [SHPRH_HUMAN]	SHPRH	8.14	6	11	11	22	0	5.07306e+07	7.37631e+07	0	0	Unique	Unique
Q96ST3	Paired amphipathic helix protein Sin3a OS=Homo sapiens OX=9606 GN=SIN3A PE=1 SV=2 - [SIN3A_HUMAN]	SIN3A	19.48	3	18	18	48	0	5.07635e+07	8.83952e+07	0	0	Unique	Unique
Q15758	Neutral amino acid transporter B(0) OS=Homo sapiens OX=9606 GN=SLC1A5 PE=1 SV=2 - [AAAT_HUMAN]	SLC1A5	12.2	3	5	5	10	0	6105630	7.66975e+06	0	0	Unique	Unique
O75746	Calcium-binding mitochondrial carrier protein Aralar1 OS=Homo sapiens OX=9606 GN=SLC25A12 PE=1 SV=2 - [CMC1_HUMAN]	SLC25A12	25.07	4	9	15	77	0	7.04284e+07	8.29942e+07	0	0	Unique	Unique
Q6NUK1	Calcium-binding mitochondrial carrier protein SCaMC-1 OS=Homo sapiens OX=9606 GN=SLC25A24 PE=1 SV=2 - [SCMC1_HUMAN]	SLC25A24	9.85	2	5	5	10	0	1.67642e+07	1.51918e+07	0	0	Unique	Unique
Q8TBP6	Solute carrier family 25 member 40 OS=Homo sapiens OX=9606 GN=SLC25A40 PE=1 SV=1 - [S2540_HUMAN]	SLC25A40	12.43	1	2	2	7	0	9.07394e+06	1.28712e+07	0	0	Unique	Unique
Q8IX21	SMC5-SMC6 complex localization factor protein 2 OS=Homo sapiens OX=9606 GN=SLF2 PE=1 SV=2 - [SLF2_HUMAN]	SLF2	3.84	5	3	4	8	0	259204406	2.14413e+07	0	0	Unique	Unique
Q08AF3	Schlafen family member 5 OS=Homo sapiens OX=9606 GN=SLFN5 PE=1 SV=1 - [SLFN5_HUMAN]	SLFN5	41.3	9	31	34	159	0	5.29484e+08	39863322	0	0	Unique	Unique
Q9NXE4	Sphingomyelin phosphodiesterase 4 OS=Homo sapiens OX=9606 GN=SMPD4 PE=1 SV=3 - [NSMA3_HUMAN]	SMPD4	22.63	10	16	16	58	0	4.0079e+07	5.07771e+07	0	0	Unique	Unique
H0YK42	Sorting nexin-1 OS=Homo sapiens OX=9606 GN=SNX1 PE=1 SV=1 - [H0YK42_HUMAN]	SNX1	11.84	2	2	3	23	0	1.34901e+08	1.47585e+08	0	0	Unique	Unique
H0YDM2	Protein SOGA1 (Fragment) OS=Homo sapiens OX=9606 GN=SOGA1 PE=1 SV=1 - [H0YDM2_HUMAN]	SOGA1	2.2	3	2	2	6	0	1.82945e+07	1.69269e+07	0	0	Unique	Unique
Q8NB90	ATPase family protein 2 homolog OS=Homo sapiens OX=9606 GN=SPATA5 PE=1 SV=3 - [AFG2H_HUMAN]	SPATA5	33.93	7	21	23	91	0	2.13126e+08	1.61281e+08	0	0	Unique	Unique
Q9NUQ6	SPATS2-like protein OS=Homo sapiens OX=9606 GN=SPATS2L PE=1 SV=2 - [SPS2L_HUMAN]	SPATS2L	46.24	12	19	20	101	0	0	1.78087e+07	1.06365e+06	0	Unique	Unique
O76094	Signal recognition particle subunit SRP72 OS=Homo sapiens OX=9606 GN=SRP72 PE=1 SV=3 - [SRP72_HUMAN]	SRP72	40.98	4	22	22	78	0	8.51771e+07	1.1237e+08	0	0	Unique	Unique
Q8IYB3	Serine/arginine repetitive matrix protein 1 OS=Homo sapiens OX=9606 GN=SRRM1 PE=1 SV=2 - [SRRM1_HUMAN]	SRRM1	27.54	6	19	19	122	0	3.37335e+07	1.86594e+08	0	0	Unique	Unique
Q5T760	Serine/arginine-rich-splicing factor 11 (Fragment) OS=Homo sapiens OX=9606 GN=SRSF11 PE=1 SV=1 - [Q5T760_HUMAN]	SRSF11	21.85	5	7	7	70	0	3.86181e+07	4.83423e+07	9.21845e+06	0	Unique	Unique
Q9P2P6	StAR-related lipid transfer protein 9 OS=Homo sapiens OX=9606 GN=STARD9 PE=1 SV=3 - [STAR9_HUMAN]	STARD9	0.3	4	1	2	3	0	583859230	644629444	0	0	Unique	Unique
P42224	Signal transducer and activator of transcription 1-alpha/beta OS=Homo sapiens OX=9606 GN=STAT1 PE=1 SV=2 - [STAT1_HUMAN]	STAT1	28.4	7	17	17	58	0	9.04046e+06	9.80263e+06	0	0	Unique	Unique
E9PNJ4	Stromal interaction molecule 1 OS=Homo sapiens OX=9606 GN=STIM1 PE=1 SV=1 - [E9PNJ4_HUMAN]	STIM1	5.08	5	2	2	3	0	1.2187e+07	18511157	0	0	Unique	Unique
P46977	Dolichyl-diphosphooligosaccharide--protein glycosyltransferase subunit STT3A OS=Homo sapiens OX=9606 GN=STT3A PE=1 SV=2 - [STT3A_HUMAN]	STT3A	20.57	5	13	16	94	0	1.19135e+08	1.4235e+08	0	0	Unique	Unique
Q8TCJ2	Dolichyl-diphosphooligosaccharide--protein glycosyltransferase subunit STT3B OS=Homo sapiens OX=9606 GN=STT3B PE=1 SV=1 - [STT3B_HUMAN]	STT3B	22.52	1	17	20	96	0	6.13635e+07	123567853	0	0	Unique	Unique
P56962	Syntaxin-17 OS=Homo sapiens OX=9606 GN=STX17 PE=1 SV=2 - [STX17_HUMAN]	STX17	9.27	5	2	2	5	0	5106051	9.75291e+06	0	0	Unique	Unique
P63165	Small ubiquitin-related modifier 1 OS=Homo sapiens OX=9606 GN=SUMO1 PE=1 SV=1 - [SUMO1_HUMAN]	SUMO1	34.65	6	4	4	13	0	7.04818e+07	82115161	0	0	Unique	Unique
O94901	SUN domain-containing protein 1 OS=Homo sapiens OX=9606 GN=SUN1 PE=1 SV=3 - [SUN1_HUMAN]	SUN1	15.89	11	8	9	20	0	42299408	5.54028e+07	0	0	Unique	Unique
Q9UH99	SUN domain-containing protein 2 OS=Homo sapiens OX=9606 GN=SUN2 PE=1 SV=3 - [SUN2_HUMAN]	SUN2	41.14	8	21	22	57	0	1.4317e+08	1.68027e+08	6.97149e+06	0	Unique	Unique
O75486	Transcription initiation protein SPT3 homolog OS=Homo sapiens OX=9606 GN=SUPT3H PE=1 SV=3 - [SUPT3_HUMAN]	SUPT3H	4.1	1	2	2	5	0	4.675e+06	9.7164e+06	0	0	Unique	Unique
O43463	Histone-lysine N-methyltransferase SUV39H1 OS=Homo sapiens OX=9606 GN=SUV39H1 PE=1 SV=1 - [SUV91_HUMAN]	SUV39H1	18.69	1	7	7	35	0	7.45317e+07	7.84911e+07	0	0	Unique	Unique
Q9H5I1	Histone-lysine N-methyltransferase SUV39H2 OS=Homo sapiens OX=9606 GN=SUV39H2 PE=1 SV=2 - [SUV92_HUMAN]	SUV39H2	11.22	5	5	5	14	0	1.73516e+08	1.98023e+08	0	0	Unique	Unique
O95425	Supervillin OS=Homo sapiens OX=9606 GN=SVIL PE=1 SV=2 - [SVIL_HUMAN]	SVIL	23.67	2	40	40	117	0	5.07525e+08	4.62949e+07	0	0	Unique	Unique
Q8WXH0	Nesprin-2 OS=Homo sapiens OX=9606 GN=SYNE2 PE=1 SV=3 - [SYNE2_HUMAN]	SYNE2	1.38	25	9	10	11	0	1.27948e+07	3.4605e+07	0	0	Unique	Unique
Q96PV0	Ras/Rap GTPase-activating protein SynGAP OS=Homo sapiens OX=9606 GN=SYNGAP1 PE=1 SV=4 - [SYGP1_HUMAN]	SYNGAP1	2.16	8	1	4	6	0	88535986	6.00382e+07	0	0	Unique	Unique
Q96BN2	Transcriptional adapter 1 OS=Homo sapiens OX=9606 GN=TADA1 PE=1 SV=1 - [TADA1_HUMAN]	TADA1	8.66	1	2	2	8	0	4.466e+07	55298037	0	0	Unique	Unique
O75528	Transcriptional adapter 3 OS=Homo sapiens OX=9606 GN=TADA3 PE=1 SV=1 - [TADA3_HUMAN]	TADA3	20.6	2	7	7	24	0	60006105	8.40602e+07	0	0	Unique	Unique
P21675	Transcription initiation factor TFIID subunit 1 OS=Homo sapiens OX=9606 GN=TAF1 PE=1 SV=2 - [TAF1_HUMAN]	TAF1	6.73	4	9	9	21	0	2.95925e+07	3.48532e+07	0	0	Unique	Unique
Q15572	TATA box-binding protein-associated factor RNA polymerase I subunit C OS=Homo sapiens OX=9606 GN=TAF1C PE=1 SV=2 - [TAF1C_HUMAN]	TAF1C	3.22	4	2	2	3	0	2.46952e+07	1.87852e+07	0	0	Unique	Unique
O75529	TAF5-like RNA polymerase II p300/CBP-associated factor-associated factor 65 kDa subunit 5L OS=Homo sapiens OX=9606 GN=TAF5L PE=1 SV=1 - [TAF5L_HUMAN]	TAF5L	11.88	1	6	6	10	0	1.12398e+09	1.0847e+09	0	0	Unique	Unique
Q9Y6J9	TAF6-like RNA polymerase II p300/CBP-associated factor-associated factor 65 kDa subunit 6L OS=Homo sapiens OX=9606 GN=TAF6L PE=1 SV=1 - [TAF6L_HUMAN]	TAF6L	12.38	1	5	5	12	0	5.43599e+07	5.68513e+07	0	0	Unique	Unique
Q5H9L4	Transcription initiation factor TFIID subunit 7-like OS=Homo sapiens OX=9606 GN=TAF7L PE=2 SV=1 - [TAF7L_HUMAN]	TAF7L	7.79	1	3	3	5	0	1.32512e+07	2.19324e+07	0	0	Unique	Unique
Q9UL54	Serine/threonine-protein kinase TAO2 OS=Homo sapiens OX=9606 GN=TAOK2 PE=1 SV=2 - [TAOK2_HUMAN]	TAOK2	3.48	2	2	4	4	0	6.14861e+06	18922934	0	0	Unique	Unique
P26639	Threonine--tRNA ligase 1, cytoplasmic OS=Homo sapiens OX=9606 GN=TARS1 PE=1 SV=3 - [SYTC_HUMAN]	TARS1	54.77	12	41	41	270	0	2.98502e+07	5.89526e+07	0	0	Unique	Unique
Q9BW92	Threonine--tRNA ligase, mitochondrial OS=Homo sapiens OX=9606 GN=TARS2 PE=1 SV=1 - [SYTM_HUMAN]	TARS2	12.12	3	7	7	13	0	2.21452e+07	2.14927e+07	0	0	Unique	Unique
E9PF19	Transducin beta-like protein 2 OS=Homo sapiens OX=9606 GN=TBL2 PE=1 SV=1 - [E9PF19_HUMAN]	TBL2	37.47	6	13	13	55	0	1.5237e+08	173751190	0	0	Unique	Unique
Q32MN6	TATA-box-binding protein OS=Homo sapiens OX=9606 GN=TBP PE=1 SV=1 - [Q32MN6_HUMAN]	TBP	13.19	6	4	4	20	0	8.99952e+07	8.23569e+07	0	0	Unique	Unique
Q9NZ01	Very-long-chain enoyl-CoA reductase OS=Homo sapiens OX=9606 GN=TECR PE=1 SV=1 - [TECR_HUMAN]	TECR	34.74	3	2	12	77	0	4.45915e+07	9.93537e+07	0	0	Unique	Unique
Q96QE5	Transcription elongation factor, mitochondrial OS=Homo sapiens OX=9606 GN=TEFM PE=1 SV=1 - [TEFM_HUMAN]	TEFM	4.72	2	2	2	8	0	1.51263e+07	2.88094e+07	0	0	Unique	Unique
Q96J01	THO complex subunit 3 OS=Homo sapiens OX=9606 GN=THOC3 PE=1 SV=1 - [THOC3_HUMAN]	THOC3	44.73	5	13	13	84	0	2.22215e+08	3.0949e+08	0	0	Unique	Unique
O43615	Mitochondrial import inner membrane translocase subunit TIM44 OS=Homo sapiens OX=9606 GN=TIMM44 PE=1 SV=2 - [TIM44_HUMAN]	TIMM44	23.45	5	9	9	45	0	6.00277e+07	1.11748e+08	1.83828e+07	0	Unique	Unique
Q3ZCQ8	Mitochondrial import inner membrane translocase subunit TIM50 OS=Homo sapiens OX=9606 GN=TIMM50 PE=1 SV=2 - [TIM50_HUMAN]	TIMM50	30.88	11	12	12	65	0	4.55314e+07	77026013	0	0	Unique	Unique
A0A3B3ISZ5	Tight junction protein ZO-2 OS=Homo sapiens OX=9606 GN=TJP2 PE=1 SV=1 - [A0A3B3ISZ5_HUMAN]	TJP2	4.73	11	5	5	12	0	1.36584e+07	1.33439e+07	1.68458e+06	0	Unique	Unique
Q96SK2	Transmembrane protein 209 OS=Homo sapiens OX=9606 GN=TMEM209 PE=1 SV=2 - [TM209_HUMAN]	TMEM209	31.37	2	13	13	67	0	4.67356e+07	5.4165e+07	0	0	Unique	Unique
Q9BTV4	Transmembrane protein 43 OS=Homo sapiens OX=9606 GN=TMEM43 PE=1 SV=1 - [TMM43_HUMAN]	TMEM43	44.25	6	14	14	134	0	2.53355e+07	2.51233e+07	0	0	Unique	Unique
Q6ZXV5	Protein O-mannosyl-transferase TMTC3 OS=Homo sapiens OX=9606 GN=TMTC3 PE=1 SV=2 - [TMTC3_HUMAN]	TMTC3	14.32	10	11	11	24	0	1.43129e+08	1.49863e+08	0	0	Unique	Unique
H9KVB4	Trinucleotide repeat-containing gene 18 protein OS=Homo sapiens OX=9606 GN=TNRC18 PE=1 SV=1 - [H9KVB4_HUMAN]	TNRC18	2.63	4	4	4	8	0	3.88311e+07	4.66363e+07	0	0	Unique	Unique
Q96HA7	Tonsoku-like protein OS=Homo sapiens OX=9606 GN=TONSL PE=1 SV=2 - [TONSL_HUMAN]	TONSL	2.9	1	3	3	4	0	2.06717e+07	49622793	0	0	Unique	Unique
A0A2R8YD63	DNA topoisomerase 2-binding protein 1 OS=Homo sapiens OX=9606 GN=TOPBP1 PE=1 SV=1 - [A0A2R8YD63_HUMAN]	TOPBP1	11.21	4	10	11	16	0	2.43922e+07	6.76929e+07	0	0	Unique	Unique
P60174	Triosephosphate isomerase OS=Homo sapiens OX=9606 GN=TPI1 PE=1 SV=3 - [TPIS_HUMAN]	TPI1	13.99	3	3	3	5	0	3.41589e+07	2.09533e+07	0	0	Unique	Unique
I3L0K7	Heat shock protein 75 kDa, mitochondrial OS=Homo sapiens OX=9606 GN=TRAP1 PE=1 SV=1 - [I3L0K7_HUMAN]	TRAP1	15.15	3	5	6	13	0	4.3331e+08	4.60155e+08	0	0	Unique	Unique
Q14258	E3 ubiquitin/ISG15 ligase TRIM25 OS=Homo sapiens OX=9606 GN=TRIM25 PE=1 SV=2 - [TRI25_HUMAN]	TRIM25	43.17	2	25	25	138	0	2.29393e+07	2.21976e+07	1.0561e+07	0	Unique	Unique
Q12899	Tripartite motif-containing protein 26 OS=Homo sapiens OX=9606 GN=TRIM26 PE=1 SV=1 - [TRI26_HUMAN]	TRIM26	6.31	2	2	2	6	0	3.46941e+07	3.85101e+07	0	0	Unique	Unique
P14373	Zinc finger protein RFP OS=Homo sapiens OX=9606 GN=TRIM27 PE=1 SV=1 - [TRI27_HUMAN]	TRIM27	8.77	7	4	4	15	0	5.62252e+07	7.30934e+07	0	0	Unique	Unique
O75962	Triple functional domain protein OS=Homo sapiens OX=9606 GN=TRIO PE=1 SV=2 - [TRIO_HUMAN]	TRIO	5.81	10	13	13	24	0	1.69756e+07	1.20647e+07	0	0	Unique	Unique
A0A494C0N4	Tetratricopeptide repeat protein 21B OS=Homo sapiens OX=9606 GN=TTC21B PE=1 SV=1 - [A0A494C0N4_HUMAN]	TTC21B	6.44	3	6	6	7	0	4.058e+07	2.62249e+07	0	0	Unique	Unique
Q15361	Transcription termination factor 1 OS=Homo sapiens OX=9606 GN=TTF1 PE=1 SV=3 - [TTF1_HUMAN]	TTF1	11.05	2	6	6	16	0	72528075	133576575	0	0	Unique	Unique
P33981	Dual specificity protein kinase TTK OS=Homo sapiens OX=9606 GN=TTK PE=1 SV=2 - [TTK_HUMAN]	TTK	7.12	1	5	5	9	0	1.02697e+07	1.07648e+07	0	0	Unique	Unique
Q96CW5	Gamma-tubulin complex component 3 OS=Homo sapiens OX=9606 GN=TUBGCP3 PE=1 SV=2 - [GCP3_HUMAN]	TUBGCP3	23.81	6	17	17	49	0	1.44822e+08	1.64824e+08	0	0	Unique	Unique
E7EQL8	Gamma-tubulin complex component 6 OS=Homo sapiens OX=9606 GN=TUBGCP6 PE=1 SV=1 - [E7EQL8_HUMAN]	TUBGCP6	3.62	2	3	3	6	0	6.99046e+07	6.40752e+07	0	0	Unique	Unique
Q3B726	DNA-directed RNA polymerase I subunit RPA43 OS=Homo sapiens OX=9606 GN=TWISTNB PE=1 SV=1 - [RPA43_HUMAN]	TWISTNB	33.14	1	10	10	36	0	6.42904e+07	6.2028e+07	0	0	Unique	Unique
Q8WU68	Splicing factor U2AF 26 kDa subunit OS=Homo sapiens OX=9606 GN=U2AF1L4 PE=1 SV=2 - [U2AF4_HUMAN]	U2AF1L4	19.55	4	1	4	45	0	2.98881e+06	2.34078e+07	0	0	Unique	Unique
O15042	U2 snRNP-associated SURP motif-containing protein OS=Homo sapiens OX=9606 GN=U2SURP PE=1 SV=2 - [SR140_HUMAN]	U2SURP	22.16	7	18	19	72	0	5.56281e+07	4.78336e+07	2.46335e+07	0	Unique	Unique
P22314	Ubiquitin-like modifier-activating enzyme 1 OS=Homo sapiens OX=9606 GN=UBA1 PE=1 SV=3 - [UBA1_HUMAN]	UBA1	11.81	4	9	9	25	0	9.48897e+06	14955785	0	0	Unique	Unique
A0A0G2JMZ5	UDP-glucuronosyltransferase OS=Homo sapiens OX=9606 GN=UGT2B15 PE=1 SV=1 - [A0A0G2JMZ5_HUMAN]	UGT2B15	12.05	3	2	2	4	0	1.25312e+09	1777978792	0	0	Unique	Unique
Q16880	2-hydroxyacylsphingosine 1-beta-galactosyltransferase OS=Homo sapiens OX=9606 GN=UGT8 PE=2 SV=2 - [CGT_HUMAN]	UGT8	4.62	1	2	2	2	0	1.54857e+07	22503429	0	0	Unique	Unique
Q96RL1	BRCA1-A complex subunit RAP80 OS=Homo sapiens OX=9606 GN=UIMC1 PE=1 SV=2 - [UIMC1_HUMAN]	UIMC1	12.8	5	6	6	15	0	71829085	107446728	0	0	Unique	Unique
Q9H3U1	Protein unc-45 homolog A OS=Homo sapiens OX=9606 GN=UNC45A PE=1 SV=1 - [UN45A_HUMAN]	UNC45A	12.39	2	8	8	23	0	2.68099e+07	3.17452e+07	0	0	Unique	Unique
P22695	Cytochrome b-c1 complex subunit 2, mitochondrial OS=Homo sapiens OX=9606 GN=UQCRC2 PE=1 SV=3 - [QCR2_HUMAN]	UQCRC2	45.47	7	18	18	111	0	4.42589e+07	8.0356e+07	0	0	Unique	Unique
Q9UPU5	Ubiquitin carboxyl-terminal hydrolase 24 OS=Homo sapiens OX=9606 GN=USP24 PE=1 SV=3 - [UBP24_HUMAN]	USP24	0.46	4	1	2	6	0	2.68306e+08	3.34664e+08	0	0	Unique	Unique
P21796	Voltage-dependent anion-selective channel protein 1 OS=Homo sapiens OX=9606 GN=VDAC1 PE=1 SV=2 - [VDAC1_HUMAN]	VDAC1	78.45	2	19	21	192	0	1.6508e+07	2.5452e+07	0	0	Unique	Unique
Q9Y277	Voltage-dependent anion-selective channel protein 3 OS=Homo sapiens OX=9606 GN=VDAC3 PE=1 SV=1 - [VDAC3_HUMAN]	VDAC3	50.88	6	10	12	96	0	1.6508e+07	2.5452e+07	0	0	Unique	Unique
Q96QK1	Vacuolar protein sorting-associated protein 35 OS=Homo sapiens OX=9606 GN=VPS35 PE=1 SV=2 - [VPS35_HUMAN]	VPS35	9.8	1	6	6	20	0	8.26731e+06	8.08195e+06	0	0	Unique	Unique
Q96JC1	Vam6/Vps39-like protein OS=Homo sapiens OX=9606 GN=VPS39 PE=1 SV=2 - [VPS39_HUMAN]	VPS39	12.98	1	8	8	16	0	6.31794e+06	8036759	0	0	Unique	Unique
Q96JG6	Syndetin OS=Homo sapiens OX=9606 GN=VPS50 PE=1 SV=3 - [VPS50_HUMAN]	VPS50	7.16	3	5	5	11	0	2.29108e+07	2.31546e+07	0	0	Unique	Unique
Q86Y07	Serine/threonine-protein kinase VRK2 OS=Homo sapiens OX=9606 GN=VRK2 PE=1 SV=3 - [VRK2_HUMAN]	VRK2	10.83	3	4	4	10	0	2.43828e+07	2.79212e+07	0	0	Unique	Unique
Q9H967	WD repeat-containing protein 76 OS=Homo sapiens OX=9606 GN=WDR76 PE=1 SV=2 - [WDR76_HUMAN]	WDR76	25.72	3	14	14	44	0	1.58495e+08	9.65809e+07	0	0	Unique	Unique
Q6UXN9	WD repeat-containing protein 82 OS=Homo sapiens OX=9606 GN=WDR82 PE=1 SV=1 - [WDR82_HUMAN]	WDR82	48.24	2	19	19	119	0	3.79245e+07	7.73429e+07	0	0	Unique	Unique
Q96FK6	WD repeat-containing protein 89 OS=Homo sapiens OX=9606 GN=WDR89 PE=2 SV=1 - [WDR89_HUMAN]	WDR89	27.13	2	8	8	40	0	4.55852e+07	5.99381e+07	0	0	Unique	Unique
O14980	Exportin-1 OS=Homo sapiens OX=9606 GN=XPO1 PE=1 SV=1 - [XPO1_HUMAN]	XPO1	29.32	10	25	25	108	0	7.09844e+06	5.36572e+06	0	0	Unique	Unique
Q9BYJ9	YTH domain-containing family protein 1 OS=Homo sapiens OX=9606 GN=YTHDF1 PE=1 SV=1 - [YTHD1_HUMAN]	YTHDF1	9.84	1	1	5	31	0	9.63681e+07	113845405	0	0	Unique	Unique
Q9Y5A9	YTH domain-containing family protein 2 OS=Homo sapiens OX=9606 GN=YTHDF2 PE=1 SV=2 - [YTHD2_HUMAN]	YTHDF2	11.4	2	3	7	57	0	5.34868e+07	113845405	0	0	Unique	Unique
A0A024R7W5	YTH domain family, member 3, isoform CRA_a OS=Homo sapiens OX=9606 GN=YTHDF3 PE=1 SV=1 - [A0A024R7W5_HUMAN]	YTHDF3	20.79	4	2	8	36	0	9.63681e+07	113845405	0	0	Unique	Unique
P27348	14-3-3 protein theta OS=Homo sapiens OX=9606 GN=YWHAQ PE=1 SV=1 - [1433T_HUMAN]	YWHAQ	21.63	6	2	7	50	0	9.31596e+06	6.4643e+06	0	0	Unique	Unique
P63104	14-3-3 protein zeta/delta OS=Homo sapiens OX=9606 GN=YWHAZ PE=1 SV=1 - [1433Z_HUMAN]	YWHAZ	38.78	13	6	11	57	0	1.75409e+07	20474868	6.72404e+06	0	Unique	Unique
Q86T24	Transcriptional regulator Kaiso OS=Homo sapiens OX=9606 GN=ZBTB33 PE=1 SV=2 - [KAISO_HUMAN]	ZBTB33	6.99	1	3	3	3	0	3.6383e+07	1.53794e+07	0	0	Unique	Unique
Q5T200	Zinc finger CCCH domain-containing protein 13 OS=Homo sapiens OX=9606 GN=ZC3H13 PE=1 SV=1 - [ZC3HD_HUMAN]	ZC3H13	7.91	3	11	11	28	0	3.26088e+07	2.84377e+07	0	0	Unique	Unique
O60293	Zinc finger C3H1 domain-containing protein OS=Homo sapiens OX=9606 GN=ZFC3H1 PE=1 SV=3 - [ZC3H1_HUMAN]	ZFC3H1	5.88	2	8	8	22	0	1.62434e+07	2.18931e+07	0	0	Unique	Unique
A0A0A6YYC7	HCG2042749, isoform CRA_d OS=Homo sapiens OX=9606 GN=ZFP91-CNTF PE=4 SV=1 - [A0A0A6YYC7_HUMAN]	ZFP91-CNTF	18.34	3	8	9	43	0	1.38597e+08	149567150	0	0	Unique	Unique
E9PC66	Zinc finger protein with KRAB and SCAN domains 1 OS=Homo sapiens OX=9606 GN=ZKSCAN1 PE=1 SV=1 - [E9PC66_HUMAN]	ZKSCAN1	24.29	4	10	10	25	0	24652916	2.15868e+07	0	0	Unique	Unique
Q15776	Zinc finger protein with KRAB and SCAN domains 8 OS=Homo sapiens OX=9606 GN=ZKSCAN8 PE=1 SV=2 - [ZKSC8_HUMAN]	ZKSCAN8	15.4	20	5	7	20	0	2.82899e+07	46627313	0	0	Unique	Unique
J3QKD2	Zinc finger MYND domain-containing protein 11 OS=Homo sapiens OX=9606 GN=ZMYND11 PE=1 SV=1 - [J3QKD2_HUMAN]	ZMYND11	32.65	8	17	17	72	0	9.43027e+07	5.60289e+07	0	0	Unique	Unique
Q9H2Y7	Zinc finger protein 106 OS=Homo sapiens OX=9606 GN=ZNF106 PE=1 SV=1 - [ZN106_HUMAN]	ZNF106	4.14	6	6	6	8	0	2.31737e+07	1.89631e+07	0	0	Unique	Unique
O75820	Zinc finger protein 189 OS=Homo sapiens OX=9606 GN=ZNF189 PE=1 SV=2 - [ZN189_HUMAN]	ZNF189	4.31	116	1	2	10	0	3.25261e+07	4.1911e+07	0	0	Unique	Unique
P17028	Zinc finger protein 24 OS=Homo sapiens OX=9606 GN=ZNF24 PE=1 SV=4 - [ZNF24_HUMAN]	ZNF24	57.88	16	16	17	80	0	4.65145e+07	6.19454e+07	0	0	Unique	Unique
Q9Y2X9	Zinc finger protein 281 OS=Homo sapiens OX=9606 GN=ZNF281 PE=1 SV=1 - [ZN281_HUMAN]	ZNF281	19.55	1	11	11	52	0	1.86201e+09	2.30669e+09	0	0	Unique	Unique
Q8TF68	Zinc finger protein 384 OS=Homo sapiens OX=9606 GN=ZNF384 PE=1 SV=2 - [ZN384_HUMAN]	ZNF384	26.69	8	9	13	69	0	120738616	1.03463e+08	0	0	Unique	Unique
E9PH99	E3 SUMO-protein ligase ZNF451 OS=Homo sapiens OX=9606 GN=ZNF451 PE=1 SV=1 - [E9PH99_HUMAN]	ZNF451	4.61	3	5	5	7	0	39972617	3.62003e+07	0	0	Unique	Unique
H3BQQ2	E3 ubiquitin-protein ligase ZNF598 OS=Homo sapiens OX=9606 GN=ZNF598 PE=1 SV=1 - [H3BQQ2_HUMAN]	ZNF598	13.43	3	1	10	28	0	1.56436e+07	2.11071e+07	0	0	Unique	Unique
Q86UK7	E3 ubiquitin-protein ligase ZNF598 OS=Homo sapiens OX=9606 GN=ZNF598 PE=1 SV=1 - [ZN598_HUMAN]	ZNF598	11.84	1	1	10	29	0	2.54836e+07	3.67977e+07	0	0	Unique	Unique
O15014	Zinc finger protein 609 OS=Homo sapiens OX=9606 GN=ZNF609 PE=1 SV=2 - [ZN609_HUMAN]	ZNF609	11.06	2	9	9	17	0	1.92199e+07	1.39804e+07	0	0	Unique	Unique
H3BS42	Zinc finger protein 768 OS=Homo sapiens OX=9606 GN=ZNF768 PE=1 SV=2 - [H3BS42_HUMAN]	ZNF768	16.9	135	6	8	21	0	4.13159e+07	8.17618e+07	0	0	Unique	Unique
Q6IQ21	Zinc finger protein 770 OS=Homo sapiens OX=9606 GN=ZNF770 PE=1 SV=1 - [ZN770_HUMAN]	ZNF770	9.55	2	5	5	10	0	3.35853e+07	3.91969e+07	0	0	Unique	Unique
P06756	Integrin alpha-V OS=Homo sapiens OX=9606 GN=ITGAV PE=1 SV=2 - [ITAV_HUMAN]	ITGAV	57.54	2	71	71	423	0	1.07923e+09	1.32134e+09	2.78247e+09	7.04859e+06	245.109	Unique
P06576	ATP synthase subunit beta, mitochondrial OS=Homo sapiens OX=9606 GN=ATP5F1B PE=1 SV=3 - [ATPB_HUMAN]	ATP5F1B	72.02	5	27	27	313	0	1.35161e+08	1.35287e+08	1.76798e+06	860216	105.484	Unique
E9PRG8	Uncharacterized protein C11orf98 OS=Homo sapiens OX=9606 GN=C11orf98 PE=4 SV=2 - [CK098_HUMAN]	C11orf98	45.53	6	6	7	26	0	8.61939e+08	984496236	1.93044e+07	6.46563e+06	96.1875	Unique
Q03252	Lamin-B2 OS=Homo sapiens OX=9606 GN=LMNB2 PE=1 SV=4 - [LMNB2_HUMAN]	LMNB2	69.35	1	40	50	346	0	4.80183e+08	6.04483e+08	0	6219569	87.1978	Unique
P06733	Alpha-enolase OS=Homo sapiens OX=9606 GN=ENO1 PE=1 SV=2 - [ENOA_HUMAN]	ENO1	75.12	18	36	36	342	0	2.45779e+08	2.38476e+08	0	3.24567e+06	74.6001	Unique
O43237	Cytoplasmic dynein 1 light intermediate chain 2 OS=Homo sapiens OX=9606 GN=DYNC1LI2 PE=1 SV=1 - [DC1L2_HUMAN]	DYNC1LI2	66.87	6	29	30	163	0	6.48417e+07	6.88426e+07	0	962146	69.4719	Unique
A0A2U3TZN9	Epithelial-splicing regulatory protein 1 OS=Homo sapiens OX=9606 GN=ESRP1 PE=1 SV=1 - [A0A2U3TZN9_HUMAN]	ESRP1	25.33	4	9	12	45	0	3.51869e+08	482131131	0	6.91671e+06	60.2888	Unique
Q9H6T0	Epithelial splicing regulatory protein 2 OS=Homo sapiens OX=9606 GN=ESRP2 PE=1 SV=1 - [ESRP2_HUMAN]	ESRP2	8.12	1	2	5	31	0	3.51869e+08	482131131	0	6.91671e+06	60.2888	Unique
P05106	Integrin beta-3 OS=Homo sapiens OX=9606 GN=ITGB3 PE=1 SV=2 - [ITB3_HUMAN]	ITGB3	61.04	4	56	57	334	0	1.23632e+09	1.45799e+09	3.76161e+09	4.0408e+07	53.2561	Unique
P28288	ATP-binding cassette sub-family D member 3 OS=Homo sapiens OX=9606 GN=ABCD3 PE=1 SV=1 - [ABCD3_HUMAN]	ABCD3	42.49	6	30	31	164	0	4.73734e+08	5.28877e+08	0	1.5666e+07	31.9995	Unique
P0DOY2	Immunoglobulin lambda constant 2 OS=Homo sapiens OX=9606 GN=IGLC2 PE=1 SV=1 - [IGLC2_HUMAN]	IGLC2	37.74	7	3	3	6	0	24750552	6.09618e+08	0	1.32189e+07	23.9948	Unique
P0DN76	Splicing factor U2AF 35 kDa subunit-like protein OS=Homo sapiens OX=9606 GN=U2AF1L5 PE=1 SV=1 - [U2AF5_HUMAN]	U2AF1L5	43.75	4	6	9	189	0	1.52234e+08	2.80003e+08	9.84681e+06	6.20875e+06	23.7345	Unique
P23258	Tubulin gamma-1 chain OS=Homo sapiens OX=9606 GN=TUBG1 PE=1 SV=2 - [TBG1_HUMAN]	TUBG1	62.75	4	20	20	108	0	209894646	1.58972e+08	0	8.24623e+06	22.3658	Unique
Q9NRG9	Aladin OS=Homo sapiens OX=9606 GN=AAAS PE=1 SV=1 - [AAAS_HUMAN]	AAAS	54.21	4	18	18	81	0	6.9622e+07	91787711	0	3.62862e+06	22.2412	Unique
P00338	L-lactate dehydrogenase A chain OS=Homo sapiens OX=9606 GN=LDHA PE=1 SV=2 - [LDHA_HUMAN]	LDHA	81.33	19	25	27	273	0	1.79192e+08	2.69498e+08	1.22444e+07	7.62218e+06	20.1576	Unique
Q6NSI4	RPA-related protein RADX OS=Homo sapiens OX=9606 GN=RADX PE=1 SV=2 - [RADX_HUMAN]	RADX	36.73	2	28	28	67	0	7.74587e+08	8.70155e+08	2.80698e+07	2.94245e+07	18.9503	Unique
Q15021	Condensin complex subunit 1 OS=Homo sapiens OX=9606 GN=NCAPD2 PE=1 SV=3 - [CND1_HUMAN]	NCAPD2	24.05	4	31	31	82	0	1.15451e+08	1.24476e+08	0	6.87993e+06	17.4367	Unique
Q9H8G2	Caspase activity and apoptosis inhibitor 1 OS=Homo sapiens OX=9606 GN=CAAP1 PE=1 SV=2 - [CAAP1_HUMAN]	CAAP1	26.32	2	7	7	32	0	8.14074e+07	106472365	0	5.47178e+06	17.168	Unique
E9PHA2	Condensin complex subunit 2 OS=Homo sapiens OX=9606 GN=NCAPH PE=1 SV=1 - [E9PHA2_HUMAN]	NCAPH	35.07	5	16	16	56	0	6.58885e+07	1.04424e+08	6.94848e+06	3.56992e+06	16.5514	Unique
Q8IUF8	Ribosomal oxygenase 2 OS=Homo sapiens OX=9606 GN=RIOX2 PE=1 SV=1 - [RIOX2_HUMAN]	RIOX2	40	3	15	15	81	0	7.72918e+07	1.13592e+08	0	6.19552e+06	15.405	Unique
Q15291	Retinoblastoma-binding protein 5 OS=Homo sapiens OX=9606 GN=RBBP5 PE=1 SV=2 - [RBBP5_HUMAN]	RBBP5	27.51	1	13	13	45	0	5.07761e+07	9.49652e+07	0	4936405	14.7619	Unique
Q96T17	MAP7 domain-containing protein 2 OS=Homo sapiens OX=9606 GN=MAP7D2 PE=1 SV=2 - [MA7D2_HUMAN]	MAP7D2	8.88	1	4	4	8	0	5.22864e+07	1.16778e+08	4.2682e+06	4.10524e+06	14.0741	Unique
Q08554	Desmocollin-1 OS=Homo sapiens OX=9606 GN=DSC1 PE=1 SV=2 - [DSC1_HUMAN]	DSC1	13.65	1	9	9	19	0	164156175	2.80861e+08	9.8334e+06	1.22896e+07	12.337	Unique
Q9UL40	Zinc finger protein 346 OS=Homo sapiens OX=9606 GN=ZNF346 PE=1 SV=1 - [ZN346_HUMAN]	ZNF346	25.51	6	6	6	31	0	132225170	1.30551e+08	1.00694e+07	8.01017e+06	11.3542	Unique
A0A2R8YD50	Peroxisomal multifunctional enzyme type 2 OS=Homo sapiens OX=9606 GN=HSD17B4 PE=1 SV=1 - [A0A2R8YD50_HUMAN]	HSD17B4	43.6	13	21	21	118	0	6.4943e+06	2.5923e+07	0	1.4495e+06	11.1822	Unique
Q9H7N4	Splicing factor, arginine/serine-rich 19 OS=Homo sapiens OX=9606 GN=SCAF1 PE=1 SV=3 - [SFR19_HUMAN]	SCAF1	12.42	1	13	13	53	0	8.85176e+07	1.00424e+08	0	9189313	10.2805	Unique
Q99832	T-complex protein 1 subunit eta OS=Homo sapiens OX=9606 GN=CCT7 PE=1 SV=2 - [TCPH_HUMAN]	CCT7	65.01	4	32	32	254	0	9.98904e+07	1.23867e+08	0	1.19458e+07	9.36552	Unique
P04792	Heat shock protein beta-1 OS=Homo sapiens OX=9606 GN=HSPB1 PE=1 SV=2 - [HSPB1_HUMAN]	HSPB1	57.56	3	10	10	83	0	0	98628698	1.33138e+07	6.0451e+06	9.25895	Unique
Q9NV70	Exocyst complex component 1 OS=Homo sapiens OX=9606 GN=EXOC1 PE=1 SV=4 - [EXOC1_HUMAN]	EXOC1	24.38	1	19	19	90	0	2.11437e+08	2.57558e+08	1.50892e+07	1.75342e+07	9.20266	Unique
P50750	Cyclin-dependent kinase 9 OS=Homo sapiens OX=9606 GN=CDK9 PE=1 SV=3 - [CDK9_HUMAN]	CDK9	23.12	49	8	10	75	0	2.36699e+08	7.38419e+08	5.29047e+07	3.76198e+07	9.10887	Unique
Q6WCQ1	Myosin phosphatase Rho-interacting protein OS=Homo sapiens OX=9606 GN=MPRIP PE=1 SV=3 - [MPRIP_HUMAN]	MPRIP	50.63	13	43	44	230	0	3.68946e+08	4.58559e+08	0	4.56218e+07	9.06918	Unique
Q9Y6G9	Cytoplasmic dynein 1 light intermediate chain 1 OS=Homo sapiens OX=9606 GN=DYNC1LI1 PE=1 SV=3 - [DC1L1_HUMAN]	DYNC1LI1	68.64	3	6	34	341	0	2.15165e+08	2.11495e+08	4.54181e+06	1.59952e+07	8.98609	Unique
O75165	DnaJ homolog subfamily C member 13 OS=Homo sapiens OX=9606 GN=DNAJC13 PE=1 SV=5 - [DJC13_HUMAN]	DNAJC13	3.61	3	6	6	13	0	2.21468e+07	2.49151e+07	0	2.68032e+06	8.77915	Unique
Q9UHB9	Signal recognition particle subunit SRP68 OS=Homo sapiens OX=9606 GN=SRP68 PE=1 SV=2 - [SRP68_HUMAN]	SRP68	42.11	3	20	20	68	0	45427924	6.29228e+07	7.82996e+06	4.89158e+06	7.91705	Unique
P30101	Protein disulfide-isomerase A3 OS=Homo sapiens OX=9606 GN=PDIA3 PE=1 SV=4 - [PDIA3_HUMAN]	PDIA3	42.77	1	14	20	77	0	36689888	0	4.97083e+06	2.68191e+06	7.76698	Unique
Q9H582	Zinc finger protein 644 OS=Homo sapiens OX=9606 GN=ZNF644 PE=1 SV=2 - [ZN644_HUMAN]	ZNF644	13.72	2	12	12	29	0	8.54174e+07	1.05023e+08	0	1.27789e+07	7.45134	Unique
Q6Y7W6	GRB10-interacting GYF protein 2 OS=Homo sapiens OX=9606 GN=GIGYF2 PE=1 SV=1 - [GGYF2_HUMAN]	GIGYF2	3	12	2	4	45	0	2582116869	3.01254e+09	0	3.91299e+08	7.14882	Unique
E9PHI6	Cytoplasmic dynein 1 light intermediate chain 1 OS=Homo sapiens OX=9606 GN=DYNC1LI1 PE=1 SV=1 - [E9PHI6_HUMAN]	DYNC1LI1	70.02	1	1	28	286	0	1.75587e+08	162552788	4.54181e+06	1.59952e+07	7.14135	Unique
Q9UJS0	Calcium-binding mitochondrial carrier protein Aralar2 OS=Homo sapiens OX=9606 GN=SLC25A13 PE=1 SV=2 - [CMC2_HUMAN]	SLC25A13	44	2	15	21	141	0	2.31854e+08	2.58309e+08	1.00974e+07	24803291	6.72305	Unique
P56192	Methionine--tRNA ligase, cytoplasmic OS=Homo sapiens OX=9606 GN=MARS PE=1 SV=2 - [SYMC_HUMAN]	MARS	30.44	13	20	20	98	0	3.99006e+07	4.57746e+07	0	6.77421e+06	6.32364	Unique
P10809	60 kDa heat shock protein, mitochondrial OS=Homo sapiens OX=9606 GN=HSPD1 PE=1 SV=2 - [CH60_HUMAN]	HSPD1	82.9	8	50	50	561	0	1.15598e+08	8.99527e+07	9.68254e+06	1.14251e+07	6.27955	Unique
O14746	Telomerase reverse transcriptase OS=Homo sapiens OX=9606 GN=TERT PE=1 SV=1 - [TERT_HUMAN]	TERT	1.06	1	1	2	18	0	150676332	207524852	50468802	2.18531e+07	6.23358	Unique
P05109	Protein S100-A8 OS=Homo sapiens OX=9606 GN=S100A8 PE=1 SV=1 - [S10A8_HUMAN]	S100A8	36.56	1	4	4	12	0	1.05662e+08	1.52689e+08	2.13319e+07	15215439	6.12717	Unique
O94804	Serine/threonine-protein kinase 10 OS=Homo sapiens OX=9606 GN=STK10 PE=1 SV=1 - [STK10_HUMAN]	STK10	23.55	2	15	15	34	0	2.24792e+08	3.02393e+07	0	2.15212e+07	5.92511	Unique
P26641	Elongation factor 1-gamma OS=Homo sapiens OX=9606 GN=EEF1G PE=1 SV=3 - [EF1G_HUMAN]	EEF1G	44.39	1	24	24	303	0	2.34656e+08	2.27027e+08	2.06604e+07	2.7449e+07	5.85744	Unique
P08240	Signal recognition particle receptor subunit alpha OS=Homo sapiens OX=9606 GN=SRPRA PE=1 SV=2 - [SRPRA_HUMAN]	SRPRA	48.9	2	27	27	178	0	2.88399e+08	3.77976e+08	2.69952e+07	4.04171e+07	5.71845	Unique
H0YNH8	Uveal autoantigen with coiled-coil domains and ankyrin repeats OS=Homo sapiens OX=9606 GN=UACA PE=1 SV=1 - [H0YNH8_HUMAN]	UACA	42.68	5	59	59	213	0	7.26781e+07	9.9667e+07	1.00999e+07	1.07364e+07	5.66437	Unique
Q8N6R0	eEF1A lysine and N-terminal methyltransferase OS=Homo sapiens OX=9606 GN=EEF1AKNMT PE=1 SV=1 - [EFNMT_HUMAN]	EEF1AKNMT	15.02	1	9	9	39	0	4.86009e+07	3.26724e+07	3.95429e+06	5.09812e+06	5.57249	Unique
Q9H2D6	TRIO and F-actin-binding protein OS=Homo sapiens OX=9606 GN=TRIOBP PE=1 SV=3 - [TARA_HUMAN]	TRIOBP	12.73	5	28	29	163	0	1.69237e+08	2.5043e+08	2.59938e+07	2.74476e+07	5.41228	Unique
Q9BPX3	Condensin complex subunit 3 OS=Homo sapiens OX=9606 GN=NCAPG PE=1 SV=1 - [CND3_HUMAN]	NCAPG	21.38	3	19	19	62	0	9.49151e+07	1.23084e+08	0	2.03168e+07	5.36498	Unique
O95831	Apoptosis-inducing factor 1, mitochondrial OS=Homo sapiens OX=9606 GN=AIFM1 PE=1 SV=1 - [AIFM1_HUMAN]	AIFM1	39.15	2	21	21	141	0	3.2646e+08	3.53451e+08	3.46913e+07	4.48087e+07	5.31595	Unique
A0A2R8Y5A0	Casein kinase II subunit alpha OS=Homo sapiens OX=9606 GN=CSNK2A1 PE=1 SV=1 - [A0A2R8Y5A0_HUMAN]	CSNK2A1	43.22	22	10	13	55	0	2.91818e+07	3.04252e+07	0	5.8276e+06	5.1142	Unique
Q8IYH5	ZZ-type zinc finger-containing protein 3 OS=Homo sapiens OX=9606 GN=ZZZ3 PE=1 SV=1 - [ZZZ3_HUMAN]	ZZZ3	7.64	2	6	6	16	0	6.09577e+07	7.79454e+07	0	1.37629e+07	5.04629	Unique
Q86V48	Leucine zipper protein 1 OS=Homo sapiens OX=9606 GN=LUZP1 PE=1 SV=2 - [LUZP1_HUMAN]	LUZP1	29.74	3	24	24	69	0	4.84535e+07	4.26981e+07	0	9.46724e+06	4.81405	Unique
A0A087WUT6	Eukaryotic translation initiation factor 5B OS=Homo sapiens OX=9606 GN=EIF5B PE=1 SV=1 - [A0A087WUT6_HUMAN]	EIF5B	42.13	5	51	51	192	0	1.11058e+08	1.27333e+08	0	25520098	4.67064	Unique
Q06830	Peroxiredoxin-1 OS=Homo sapiens OX=9606 GN=PRDX1 PE=1 SV=1 - [PRDX1_HUMAN]	PRDX1	79.9	5	22	23	421	0	2.10592e+08	332676421	4.51506e+07	4.381e+07	4.47705	Unique
P01040	Cystatin-A OS=Homo sapiens OX=9606 GN=CSTA PE=1 SV=1 - [CYTA_HUMAN]	CSTA	62.24	2	5	5	12	0	1.17616e+08	2.50417e+08	0	4.16229e+07	4.42104	Unique
O60884	DnaJ homolog subfamily A member 2 OS=Homo sapiens OX=9606 GN=DNAJA2 PE=1 SV=1 - [DNJA2_HUMAN]	DNAJA2	33.98	3	11	11	47	0	6.34719e+07	1.15624e+08	0	2.11306e+07	4.23783	Unique
B1APP6	ATP-dependent 6-phosphofructokinase, platelet type OS=Homo sapiens OX=9606 GN=PFKP PE=1 SV=2 - [B1APP6_HUMAN]	PFKP	49.12	4	1	30	163	0	8.86255e+07	1.05207e+08	5.95032e+06	1.61873e+07	4.11397	Unique
Q96N67	Dedicator of cytokinesis protein 7 OS=Homo sapiens OX=9606 GN=DOCK7 PE=1 SV=4 - [DOCK7_HUMAN]	DOCK7	6.21	8	9	10	20	0	1.26183e+07	2.4636e+07	1.32643e+06	3.15677e+06	4.07386	Unique
Q15054	DNA polymerase delta subunit 3 OS=Homo sapiens OX=9606 GN=POLD3 PE=1 SV=2 - [DPOD3_HUMAN]	POLD3	16.31	5	6	6	25	0	98341168	108669186	6.96025e+06	18031602	3.95547	-
Q8ND83	SLAIN motif-containing protein 1 OS=Homo sapiens OX=9606 GN=SLAIN1 PE=1 SV=3 - [SLAI1_HUMAN]	SLAIN1	5.99	6	1	3	5	0	2.10416e+08	33489687	0	3.14519e+07	3.87744	-
A0A024RAC6	Elongin-A OS=Homo sapiens OX=9606 GN=ELOA PE=1 SV=1 - [A0A024RAC6_HUMAN]	ELOA	42.49	2	29	29	115	0	3.27629e+07	3.97451e+07	8.88107e+06	7.46085e+06	3.63628	-
Q9Y5X1	Sorting nexin-9 OS=Homo sapiens OX=9606 GN=SNX9 PE=1 SV=1 - [SNX9_HUMAN]	SNX9	21.68	1	8	8	22	0	38181128	46184331	7.04585e+07	1.42797e+07	3.61408	-
Q9NQW6	Anillin OS=Homo sapiens OX=9606 GN=ANLN PE=1 SV=2 - [ANLN_HUMAN]	ANLN	51.6	7	50	50	175	0	5.27164e+07	6.07868e+07	0	16573326	3.42427	-
K7EL81	Protein phosphatase 1 regulatory subunit 12C (Fragment) OS=Homo sapiens OX=9606 GN=PPP1R12C PE=1 SV=1 - [K7EL81_HUMAN]	PPP1R12C	25.78	2	1	15	45	0	4.03072e+07	4.80402e+07	6.4958e+06	9.43525e+06	3.35067	-
Q9BZL4	Protein phosphatase 1 regulatory subunit 12C OS=Homo sapiens OX=9606 GN=PPP1R12C PE=1 SV=1 - [PP12C_HUMAN]	PPP1R12C	25.96	2	2	16	46	0	4.03072e+07	4.80402e+07	6.4958e+06	9.43525e+06	3.35067	-
Q01813	ATP-dependent 6-phosphofructokinase, platelet type OS=Homo sapiens OX=9606 GN=PFKP PE=1 SV=2 - [PFKAP_HUMAN]	PFKP	49.11	6	6	37	248	0	71200355	8.38071e+07	5.95032e+06	1.61873e+07	3.31448	-
Q9HAU5	Regulator of nonsense transcripts 2 OS=Homo sapiens OX=9606 GN=UPF2 PE=1 SV=1 - [RENT2_HUMAN]	UPF2	8.02	1	10	10	14	0	4.47253e+07	6.60887e+07	0	1.69127e+07	3.27606	-
Q5THR1	Probable ATP-dependent RNA helicase DHX35 OS=Homo sapiens OX=9606 GN=DHX35 PE=1 SV=1 - [Q5THR1_HUMAN]	DHX35	22.68	4	12	12	27	0	29903746	5.15447e+07	0	1.2447e+07	3.2718	-
P20585	DNA mismatch repair protein Msh3 OS=Homo sapiens OX=9606 GN=MSH3 PE=1 SV=4 - [MSH3_HUMAN]	MSH3	14.42	1	14	14	50	0	1.75762e+07	2.24071e+07	0	6.2551e+06	3.19605	-
A0A286YF22	D-3-phosphoglycerate dehydrogenase OS=Homo sapiens OX=9606 GN=PHGDH PE=1 SV=1 - [A0A286YF22_HUMAN]	PHGDH	43.54	14	18	18	138	0	4.41636e+07	3.33548e+07	1.2524e+07	9.53298e+06	3.14845	-
Q8NCA5	Protein FAM98A OS=Homo sapiens OX=9606 GN=FAM98A PE=1 SV=2 - [FA98A_HUMAN]	FAM98A	23.17	3	7	10	45	0	40815754	66441045	0	1.76399e+07	3.04017	-
H0YDN1	Plectin OS=Homo sapiens OX=9606 GN=PLEC PE=1 SV=9 - [H0YDN1_HUMAN]	PLEC	43.02	5	1	123	356	0	1.58311e+07	1.54992e+07	0	5.17856e+06	3.02501	-
Q92900	Regulator of nonsense transcripts 1 OS=Homo sapiens OX=9606 GN=UPF1 PE=1 SV=2 - [RENT1_HUMAN]	UPF1	34.9	1	30	30	116	0	4.31153e+07	5.36156e+07	8.25554e+06	11729375	2.98358	-
Q13111	Chromatin assembly factor 1 subunit A OS=Homo sapiens OX=9606 GN=CHAF1A PE=1 SV=3 - [CAF1A_HUMAN]	CHAF1A	22.38	3	18	18	53	0	4.12518e+07	5.89447e+07	0	1.71719e+07	2.91745	-
Q5STZ8	ATP-binding cassette sub-family F member 1 (Fragment) OS=Homo sapiens OX=9606 GN=ABCF1 PE=1 SV=9 - [Q5STZ8_HUMAN]	ABCF1	54.57	2	3	19	132	0	2.42881e+08	2.69414e+08	4.16815e+07	6.34373e+07	2.91088	-
Q9UNY4	Transcription termination factor 2 OS=Homo sapiens OX=9606 GN=TTF2 PE=1 SV=2 - [TTF2_HUMAN]	TTF2	13.6	5	14	15	30	0	1.02986e+08	1.18663e+08	0	3.90266e+07	2.83971	-
Q7KZF4	Staphylococcal nuclease domain-containing protein 1 OS=Homo sapiens OX=9606 GN=SND1 PE=1 SV=1 - [SND1_HUMAN]	SND1	59.01	3	48	48	269	0	4.52465e+07	4.70984e+07	1.32074e+07	1.25556e+07	2.80227	-
Q8NE71	ATP-binding cassette sub-family F member 1 OS=Homo sapiens OX=9606 GN=ABCF1 PE=1 SV=2 - [ABCF1_HUMAN]	ABCF1	53.25	10	29	47	317	0	2.10784e+08	3.4486e+08	5.13481e+07	7.25614e+07	2.78841	-
P55884	Eukaryotic translation initiation factor 3 subunit B OS=Homo sapiens OX=9606 GN=EIF3B PE=1 SV=3 - [EIF3B_HUMAN]	EIF3B	7.86	3	5	5	18	0	4.48608e+06	18484866	8318590	3.87261e+06	2.69323	-
Q8IWI9	MAX gene-associated protein OS=Homo sapiens OX=9606 GN=MGA PE=1 SV=4 - [MGAP_HUMAN]	MGA	4.54	5	8	9	17	0	2.5286e+07	3.21128e+07	0	1.08917e+07	2.63498	-
E7EPN9	Protein PRRC2C OS=Homo sapiens OX=9606 GN=PRRC2C PE=1 SV=1 - [E7EPN9_HUMAN]	PRRC2C	5.71	7	10	10	19	0	38016501	4.38042e+07	12320161	1.21507e+07	2.58259	-
Q92945	Far upstream element-binding protein 2 OS=Homo sapiens OX=9606 GN=KHSRP PE=1 SV=4 - [FUBP2_HUMAN]	KHSRP	63.71	10	41	48	506	0	6.90502e+07	4.23328e+07	2.23077e+07	1.74202e+07	2.55815	-
Q8WXF0	Serine/arginine-rich splicing factor 12 OS=Homo sapiens OX=9606 GN=SRSF12 PE=2 SV=1 - [SRS12_HUMAN]	SRSF12	13.41	3	1	4	62	0	8.26158e+07	121996625	2.86137e+07	3.0623e+07	2.53868	-
Q13136	Liprin-alpha-1 OS=Homo sapiens OX=9606 GN=PPFIA1 PE=1 SV=1 - [LIPA1_HUMAN]	PPFIA1	13.98	21	13	13	30	0	37860803	4.49689e+07	22379332	1.38746e+07	2.52762	-
P11940	Polyadenylate-binding protein 1 OS=Homo sapiens OX=9606 GN=PABPC1 PE=1 SV=2 - [PABP1_HUMAN]	PABPC1	45.13	20	14	26	127	0	2.58158e+07	50302931	2.67987e+07	1.4241e+07	2.40895	-
P62241	40S ribosomal protein S8 OS=Homo sapiens OX=9606 GN=RPS8 PE=1 SV=2 - [RS8_HUMAN]	RPS8	59.62	2	16	16	186	0	56403347	0	6.9504e+07	2.61678e+07	2.40577	-
Q8IWZ8	SURP and G-patch domain-containing protein 1 OS=Homo sapiens OX=9606 GN=SUGP1 PE=1 SV=2 - [SUGP1_HUMAN]	SUGP1	35.19	6	18	18	76	0	5.51259e+07	31811065	1.86265e+07	1.47502e+07	2.38558	-
P81605	Dermcidin OS=Homo sapiens OX=9606 GN=DCD PE=1 SV=2 - [DCD_HUMAN]	DCD	52.73	1	7	7	34	0	5.55923e+08	1.12535e+09	1.40592e+08	258469453	2.34956	-
P19447	General transcription and DNA repair factor IIH helicase subunit XPB OS=Homo sapiens OX=9606 GN=ERCC3 PE=1 SV=1 - [ERCC3_HUMAN]	ERCC3	22.38	10	13	13	39	0	1.45932e+06	8.43059e+07	0	18473636	2.32129	-
P21333	Filamin-A OS=Homo sapiens OX=9606 GN=FLNA PE=1 SV=4 - [FLNA_HUMAN]	FLNA	68.23	7	149	162	973	0	4.11389e+07	3.48547e+07	0	1.64211e+07	2.3139	-
F5GZI3	Partitioning defective 3 homolog OS=Homo sapiens OX=9606 GN=PARD3 PE=1 SV=1 - [F5GZI3_HUMAN]	PARD3	9.5	5	4	5	12	0	0	4.13962e+07	1.05475e+07	1.12571e+07	2.30714	-
P20042	Eukaryotic translation initiation factor 2 subunit 2 OS=Homo sapiens OX=9606 GN=EIF2S2 PE=1 SV=2 - [IF2B_HUMAN]	EIF2S2	66.37	1	30	30	256	0	277685793	3.71291e+08	1.15079e+08	1.17747e+08	2.16298	-
P62314	Small nuclear ribonucleoprotein Sm D1 OS=Homo sapiens OX=9606 GN=SNRPD1 PE=1 SV=1 - [SMD1_HUMAN]	SNRPD1	56.3	3	5	5	31	0	9.25174e+07	74078580	5.5594e+07	3.44736e+07	2.14841	-
Q16513	Serine/threonine-protein kinase N2 OS=Homo sapiens OX=9606 GN=PKN2 PE=1 SV=1 - [PKN2_HUMAN]	PKN2	17.78	6	14	14	34	0	0	1.69139e+07	7.8799e+06	5.96823e+06	2.07715	-
Q12948	Forkhead box protein C1 OS=Homo sapiens OX=9606 GN=FOXC1 PE=1 SV=3 - [FOXC1_HUMAN]	FOXC1	10.49	1	3	3	10	0	4.76929e+07	4.47911e+07	9056275	1.64928e+07	2.05221	-
Q00610	Clathrin heavy chain 1 OS=Homo sapiens OX=9606 GN=CLTC PE=1 SV=5 - [CLH1_HUMAN]	CLTC	26.99	8	33	33	110	0	4.43411e+07	4.57383e+07	0	2.20784e+07	2.03999	-
Q6UWP8	Suprabasin OS=Homo sapiens OX=9606 GN=SBSN PE=1 SV=2 - [SBSN_HUMAN]	SBSN	20.68	1	4	4	26	0	4.65547e+07	1.1745e+08	3.20295e+07	3.21789e+07	2.03067	-
P06727	Apolipoprotein A-IV OS=Homo sapiens OX=9606 GN=APOA4 PE=1 SV=3 - [APOA4_HUMAN]	APOA4	3.03	5	1	2	6	59187446	0	1.34619e+08	0	26090809	Ctrl only	Ctrl only
H0Y488	AT-rich interactive domain-containing protein 1A OS=Homo sapiens OX=9606 GN=ARID1A PE=1 SV=2 - [H0Y488_HUMAN]	ARID1A	9.68	6	12	12	19	24909480	0	0	0	0	-	Ctrl only
P48047	ATP synthase subunit O, mitochondrial OS=Homo sapiens OX=9606 GN=ATP5PO PE=1 SV=1 - [ATPO_HUMAN]	ATP5PO	65.26	9	13	13	77	1.52811e+07	0	0	1.51531e+08	5.45155e+07	Ctrl only	Ctrl only
O95816	BAG family molecular chaperone regulator 2 OS=Homo sapiens OX=9606 GN=BAG2 PE=1 SV=1 - [BAG2_HUMAN]	BAG2	33.65	1	7	7	22	55454268	0	0	18543002	1.10755e+07	Ctrl only	Ctrl only
O75531	Barrier-to-autointegration factor OS=Homo sapiens OX=9606 GN=BANF1 PE=1 SV=1 - [BAF_HUMAN]	BANF1	85.39	4	14	14	140	240674153	0	0	3.9396e+08	4.09974e+08	Ctrl only	Ctrl only
O75934	Pre-mRNA-splicing factor SPF27 OS=Homo sapiens OX=9606 GN=BCAS2 PE=1 SV=1 - [SPF27_HUMAN]	BCAS2	80	1	20	20	183	1.19591e+07	0	0	2.57824e+07	1.32453e+07	Ctrl only	Ctrl only
F8W038	Chromosome 17 open reading frame 49 OS=Homo sapiens OX=9606 GN=C17orf49 PE=1 SV=1 - [F8W038_HUMAN]	C17orf49	44.59	4	4	4	13	1.54962e+07	0	0	43668084	1.21402e+07	Ctrl only	Ctrl only
Q9UNZ5	Leydig cell tumor 10 kDa protein homolog OS=Homo sapiens OX=9606 GN=C19orf53 PE=1 SV=1 - [L10K_HUMAN]	C19orf53	35.35	4	7	7	14	7.00164e+07	0	0	1.13397e+08	2.25871e+07	Ctrl only	Ctrl only
Q7Z6I8	UPF0461 protein C5orf24 OS=Homo sapiens OX=9606 GN=C5orf24 PE=1 SV=1 - [CE024_HUMAN]	C5orf24	55.85	2	8	8	35	57624066	0	0	0	23260750	Ctrl only	Ctrl only
Q5SWX3	Calcium/calmodulin-dependent protein kinase (CaM kinase) II gamma, isoform CRA_n OS=Homo sapiens OX=9606 GN=CAMK2G PE=1 SV=1 - [Q5SWX3_HUMAN]	CAMK2G	28.1	15	8	13	95	5.93782e+08	0	0	0	0	-	Ctrl only
Q14444	Caprin-1 OS=Homo sapiens OX=9606 GN=CAPRIN1 PE=1 SV=2 - [CAPR1_HUMAN]	CAPRIN1	20.31	3	11	11	90	1.82769e+07	0	0	6.78384e+07	3.83236e+07	Ctrl only	Ctrl only
Q13185	Chromobox protein homolog 3 OS=Homo sapiens OX=9606 GN=CBX3 PE=1 SV=4 - [CBX3_HUMAN]	CBX3	72.68	4	13	15	192	2.58005e+07	0	0	0	1.17013e+07	Ctrl only	Ctrl only
P45973	Chromobox protein homolog 5 OS=Homo sapiens OX=9606 GN=CBX5 PE=1 SV=1 - [CBX5_HUMAN]	CBX5	76.96	2	20	21	149	4.15412e+07	0	0	1.55759e+07	9.21537e+06	Ctrl only	Ctrl only
Q6P1N0	Coiled-coil and C2 domain-containing protein 1A OS=Homo sapiens OX=9606 GN=CC2D1A PE=1 SV=1 - [C2D1A_HUMAN]	CC2D1A	12.2	3	8	8	22	1.09606e+07	0	5.45733e+06	0	0	-	Ctrl only
Q96CT7	Coiled-coil domain-containing protein 124 OS=Homo sapiens OX=9606 GN=CCDC124 PE=1 SV=1 - [CC124_HUMAN]	CCDC124	75.78	2	28	28	217	1.4356e+08	0	0	8.09172e+08	9.30794e+08	Ctrl only	Ctrl only
Q8N9Z2	Coiled-coil domain-containing protein 71L OS=Homo sapiens OX=9606 GN=CCDC71L PE=1 SV=2 - [CC71L_HUMAN]	CCDC71L	22.55	2	5	5	20	26075674	0	0	0	0	-	Ctrl only
A0A087WT21	Cat eye syndrome critical region protein 2 OS=Homo sapiens OX=9606 GN=CECR2 PE=1 SV=1 - [A0A087WT21_HUMAN]	CECR2	1.25	4	2	2	2	28293373	0	5.61075e+07	0	0	-	Ctrl only
Q9UFW8	CGG triplet repeat-binding protein 1 OS=Homo sapiens OX=9606 GN=CGGBP1 PE=1 SV=2 - [CGBP1_HUMAN]	CGGBP1	40.12	2	6	6	18	98500230	0	0	0	0	-	Ctrl only
Q9Y3Y2	Chromatin target of PRMT1 protein OS=Homo sapiens OX=9606 GN=CHTOP PE=1 SV=2 - [CHTOP_HUMAN]	CHTOP	39.11	4	10	10	164	1.47073e+08	0	0	1.57795e+08	1.42728e+08	Ctrl only	Ctrl only
Q92989	Polyribonucleotide 5'-hydroxyl-kinase Clp1 OS=Homo sapiens OX=9606 GN=CLP1 PE=1 SV=1 - [CLP1_HUMAN]	CLP1	4.47	3	2	2	2	8255099	0	0	0	0	-	Ctrl only
Q9P013	Spliceosome-associated protein CWC15 homolog OS=Homo sapiens OX=9606 GN=CWC15 PE=1 SV=2 - [CWC15_HUMAN]	CWC15	41.92	1	11	11	53	5.11859e+07	0	0	1.58298e+07	2.15254e+07	Ctrl only	Ctrl only
Q9HCG8	Pre-mRNA-splicing factor CWC22 homolog OS=Homo sapiens OX=9606 GN=CWC22 PE=1 SV=3 - [CWC22_HUMAN]	CWC22	13.55	2	8	8	16	4.41744e+06	0	0	0	0	-	Ctrl only
P08574	Cytochrome c1, heme protein, mitochondrial OS=Homo sapiens OX=9606 GN=CYC1 PE=1 SV=3 - [CY1_HUMAN]	CYC1	28.92	1	7	7	43	2.07238e+07	0	0	6.81291e+07	4.38909e+07	Ctrl only	Ctrl only
F5H5U2	RNA helicase OS=Homo sapiens OX=9606 GN=DDX55 PE=1 SV=1 - [F5H5U2_HUMAN]	DDX55	17.57	3	8	8	27	5.94264e+07	0	0	0	0	-	Ctrl only
Q92620	Pre-mRNA-splicing factor ATP-dependent RNA helicase PRP16 OS=Homo sapiens OX=9606 GN=DHX38 PE=1 SV=2 - [PRP16_HUMAN]	DHX38	8.48	4	7	7	8	4208487	0	0	0	1.77502e+06	Ctrl only	Ctrl only
Q68CQ4	Digestive organ expansion factor homolog OS=Homo sapiens OX=9606 GN=DIEXF PE=1 SV=2 - [DIEXF_HUMAN]	DIEXF	18.65	3	12	12	30	1.65733e+07	0	2.27937e+07	0	0	-	Ctrl only
Q9UBC3	DNA (cytosine-5)-methyltransferase 3B OS=Homo sapiens OX=9606 GN=DNMT3B PE=1 SV=1 - [DNM3B_HUMAN]	DNMT3B	3.87	1	1	3	7	8.87318e+07	3.33284e+07	0	0	0	-	Ctrl only
Q96HP0	Dedicator of cytokinesis protein 6 OS=Homo sapiens OX=9606 GN=DOCK6 PE=1 SV=3 - [DOCK6_HUMAN]	DOCK6	1.03	2	1	2	2	603914	0	0	0	0	-	Ctrl only
Q9C005	Protein dpy-30 homolog OS=Homo sapiens OX=9606 GN=DPY30 PE=1 SV=1 - [DPY30_HUMAN]	DPY30	58.59	1	4	4	26	9.31419e+07	0	0	0	0	-	Ctrl only
Q14126	Desmoglein-2 OS=Homo sapiens OX=9606 GN=DSG2 PE=1 SV=2 - [DSG2_HUMAN]	DSG2	4.47	1	3	3	5	9.72335e+06	0	0	0	0	-	Ctrl only
Q8TEA8	D-aminoacyl-tRNA deacylase 1 OS=Homo sapiens OX=9606 GN=DTD1 PE=1 SV=2 - [DTD1_HUMAN]	DTD1	14.83	3	3	3	22	1.45884e+08	0	0	1.30708e+08	1.23125e+08	Ctrl only	Ctrl only
O60869	Endothelial differentiation-related factor 1 OS=Homo sapiens OX=9606 GN=EDF1 PE=1 SV=1 - [EDF1_HUMAN]	EDF1	52.7	1	13	13	48	5.03125e+07	0	0	3.51329e+08	2.65651e+08	Ctrl only	Ctrl only
A0A1C7CYX1	ELM2 and SANT domain-containing protein 1 OS=Homo sapiens OX=9606 GN=ELMSAN1 PE=1 SV=1 - [A0A1C7CYX1_HUMAN]	ELMSAN1	9.37	4	6	6	16	2.20008e+07	23324512	0	0	0	-	Ctrl only
Q8N8S7	Protein enabled homolog OS=Homo sapiens OX=9606 GN=ENAH PE=1 SV=2 - [ENAH_HUMAN]	ENAH	40.27	4	18	18	55	3.90697e+08	0	0	0	0	-	Ctrl only
P84090	Enhancer of rudimentary homolog OS=Homo sapiens OX=9606 GN=ERH PE=1 SV=1 - [ERH_HUMAN]	ERH	45.19	2	5	5	26	32830113	0	0	2.10733e+08	2.15442e+08	Ctrl only	Ctrl only
Q5FWF5	N-acetyltransferase ESCO1 OS=Homo sapiens OX=9606 GN=ESCO1 PE=1 SV=3 - [ESCO1_HUMAN]	ESCO1	11.07	1	6	6	8	72754734	0	5.68423e+07	0	0	-	Ctrl only
P11474	Steroid hormone receptor ERR1 OS=Homo sapiens OX=9606 GN=ESRRA PE=1 SV=3 - [ERR1_HUMAN]	ESRRA	26.71	6	6	6	27	2.37946e+06	0	1.27906e+07	0	0	-	Ctrl only
Q96DF8	Splicing factor ESS-2 homolog OS=Homo sapiens OX=9606 GN=ESS2 PE=1 SV=1 - [ESS2_HUMAN]	ESS2	12.61	2	5	5	7	1.80863e+07	0	5.74869e+06	0	0	-	Ctrl only
Q13868	Exosome complex component RRP4 OS=Homo sapiens OX=9606 GN=EXOSC2 PE=1 SV=2 - [EXOS2_HUMAN]	EXOSC2	32.42	4	9	9	49	5.06825e+07	0	0	0	0	-	Ctrl only
Q9NQT5	Exosome complex component RRP40 OS=Homo sapiens OX=9606 GN=EXOSC3 PE=1 SV=3 - [EXOS3_HUMAN]	EXOSC3	45.09	1	11	11	53	1.65071e+08	0	0	0	0	-	Ctrl only
Q5RKV6	Exosome complex component MTR3 OS=Homo sapiens OX=9606 GN=EXOSC6 PE=1 SV=1 - [EXOS6_HUMAN]	EXOSC6	57.72	1	15	15	79	2.78065e+07	0	0	1.43144e+07	1.53989e+07	Ctrl only	Ctrl only
Q9NSI2	Protein FAM207A OS=Homo sapiens OX=9606 GN=FAM207A PE=1 SV=2 - [F207A_HUMAN]	FAM207A	45.22	2	9	9	75	4.5144e+07	0	0	2.20512e+07	2.43817e+06	Ctrl only	Ctrl only
E9PQ73	Protocadherin Fat 3 OS=Homo sapiens OX=9606 GN=FAT3 PE=1 SV=1 - [E9PQ73_HUMAN]	FAT3	1.01	3	1	2	8	8.50353e+07	0	0	0	0	-	Ctrl only
Q96PY5	Formin-like protein 2 OS=Homo sapiens OX=9606 GN=FMNL2 PE=1 SV=3 - [FMNL2_HUMAN]	FMNL2	3.5	2	1	3	5	1.48662e+06	9.7202e+06	0	0	0	-	Ctrl only
Q9NY12	H/ACA ribonucleoprotein complex subunit 1 OS=Homo sapiens OX=9606 GN=GAR1 PE=1 SV=1 - [GAR1_HUMAN]	GAR1	35.02	1	10	10	94	2.21011e+07	0	0	2.18575e+07	21438181	Ctrl only	Ctrl only
P07305	Histone H1.0 OS=Homo sapiens OX=9606 GN=H1F0 PE=1 SV=3 - [H10_HUMAN]	H1F0	63.4	1	22	22	251	8.59554e+07	0	0	0	5.27252e+06	Ctrl only	Ctrl only
A0A2R8Y7C0	Hemoglobin subunit alpha (Fragment) OS=Homo sapiens OX=9606 GN=HBA2 PE=1 SV=1 - [A0A2R8Y7C0_HUMAN]	HBA2	29.85	3	3	3	20	1.25727e+08	0	0	3.13184e+08	2.66048e+08	Ctrl only	Ctrl only
P69891	Hemoglobin subunit gamma-1 OS=Homo sapiens OX=9606 GN=HBG1 PE=1 SV=2 - [HBG1_HUMAN]	HBG1	28.57	4	2	3	10	7.53255e+07	0	0	4.88232e+07	80684378	Ctrl only	Ctrl only
P51858	Hepatoma-derived growth factor OS=Homo sapiens OX=9606 GN=HDGF PE=1 SV=1 - [HDGF_HUMAN]	HDGF	71.25	1	16	18	136	492124024	0	3.75174e+08	0	2.85704e+06	Ctrl only	Ctrl only
P17096	High mobility group protein HMG-I/HMG-Y OS=Homo sapiens OX=9606 GN=HMGA1 PE=1 SV=3 - [HMGA1_HUMAN]	HMGA1	71.03	2	15	15	338	1.5356e+09	0	0	5.22255e+08	4.78972e+08	Ctrl only	Ctrl only
P52926	High mobility group protein HMGI-C OS=Homo sapiens OX=9606 GN=HMGA2 PE=1 SV=1 - [HMGA2_HUMAN]	HMGA2	68.81	5	6	6	98	5.72781e+08	0	0	82234455	1.12783e+08	Ctrl only	Ctrl only
P26583	High mobility group protein B2 OS=Homo sapiens OX=9606 GN=HMGB2 PE=1 SV=2 - [HMGB2_HUMAN]	HMGB2	69.38	2	22	28	464	2.48213e+08	0	0	3.3451e+08	3.41166e+08	Ctrl only	Ctrl only
E7ES08	High mobility group protein B3 (Fragment) OS=Homo sapiens OX=9606 GN=HMGB3 PE=1 SV=1 - [E7ES08_HUMAN]	HMGB3	60.11	4	14	16	167	1.48563e+08	0	0	1.0856e+08	1.4434e+08	Ctrl only	Ctrl only
P05114	Non-histone chromosomal protein HMG-14 OS=Homo sapiens OX=9606 GN=HMGN1 PE=1 SV=3 - [HMGN1_HUMAN]	HMGN1	70	7	18	18	183	1.96573e+09	0	0	1.90733e+08	3.75612e+08	Ctrl only	Ctrl only
Q15651	High mobility group nucleosome-binding domain-containing protein 3 OS=Homo sapiens OX=9606 GN=HMGN3 PE=1 SV=2 - [HMGN3_HUMAN]	HMGN3	68.69	1	4	10	48	1.76129e+08	0	0	1.6515e+07	1.97378e+07	Ctrl only	Ctrl only
A0A087WZE9	High mobility group nucleosome-binding domain-containing protein 3 OS=Homo sapiens OX=9606 GN=HMGN3 PE=1 SV=1 - [A0A087WZE9_HUMAN]	HMGN3	43.08	1	1	7	29	1.47676e+08	0	0	15890343	1.91788e+07	Ctrl only	Ctrl only
O00479	High mobility group nucleosome-binding domain-containing protein 4 OS=Homo sapiens OX=9606 GN=HMGN4 PE=1 SV=3 - [HMGN4_HUMAN]	HMGN4	63.33	1	8	10	106	1.79826e+09	0	0	2.1839e+08	1.70591e+08	Ctrl only	Ctrl only
Q9UGU5	HMG domain-containing protein 4 OS=Homo sapiens OX=9606 GN=HMGXB4 PE=1 SV=2 - [HMGX4_HUMAN]	HMGXB4	14.14	3	4	4	10	5.13455e+06	0	0	0	0	-	Ctrl only
Q16666	Gamma-interferon-inducible protein 16 OS=Homo sapiens OX=9606 GN=IFI16 PE=1 SV=3 - [IF16_HUMAN]	IFI16	81.15	9	72	73	646	5.47628e+07	0	0	4508861	3.62655e+06	Ctrl only	Ctrl only
O14654	Insulin receptor substrate 4 OS=Homo sapiens OX=9606 GN=IRS4 PE=1 SV=1 - [IRS4_HUMAN]	IRS4	21.8	1	21	21	37	1.74964e+08	0	0	0	0	-	Ctrl only
O75037	Kinesin-like protein KIF21B OS=Homo sapiens OX=9606 GN=KIF21B PE=1 SV=2 - [KI21B_HUMAN]	KIF21B	0.92	5	1	2	6	59187446	0	1.34619e+08	0	26090809	Ctrl only	Ctrl only
Q9UMN6	Histone-lysine N-methyltransferase 2B OS=Homo sapiens OX=9606 GN=KMT2B PE=1 SV=1 - [KMT2B_HUMAN]	KMT2B	3.72	1	6	6	9	2.88358e+07	0	0	0	0	-	Ctrl only
O15230	Laminin subunit alpha-5 OS=Homo sapiens OX=9606 GN=LAMA5 PE=1 SV=8 - [LAMA5_HUMAN]	LAMA5	1.08	1	4	4	4	3.27484e+07	0	0	0	0	-	Ctrl only
D6RD46	LIM and calponin homology domains-containing protein 1 OS=Homo sapiens OX=9606 GN=LIMCH1 PE=1 SV=1 - [D6RD46_HUMAN]	LIMCH1	25.82	9	19	20	23	7.05622e+07	0	0	0	0	-	Ctrl only
Q9BRT6	Protein LLP homolog OS=Homo sapiens OX=9606 GN=LLPH PE=1 SV=1 - [LLPH_HUMAN]	LLPH	29.46	1	2	2	10	4.86937e+07	0	0	0	0	-	Ctrl only
I3L4Y2	Myc-associated zinc finger protein (Fragment) OS=Homo sapiens OX=9606 GN=MAZ PE=1 SV=8 - [I3L4Y2_HUMAN]	MAZ	51.28	4	1	3	12	113722847	5.48662e+07	0	0	0	-	Ctrl only
Q9UBB5	Methyl-CpG-binding domain protein 2 OS=Homo sapiens OX=9606 GN=MBD2 PE=1 SV=1 - [MBD2_HUMAN]	MBD2	38.44	3	10	13	48	115485028	0	0	0	0	-	Ctrl only
Q9HAF1	Chromatin modification-related protein MEAF6 OS=Homo sapiens OX=9606 GN=MEAF6 PE=1 SV=1 - [EAF6_HUMAN]	MEAF6	39.79	2	7	7	26	55954032	0	0	0	4.55559e+06	Ctrl only	Ctrl only
G3V1P5	Mediator of RNA polymerase II transcription subunit 15 OS=Homo sapiens OX=9606 GN=MED15 PE=1 SV=1 - [G3V1P5_HUMAN]	MED15	11.91	3	7	7	27	2.30395e+06	0	0	0	0	-	Ctrl only
Q96G25	Mediator of RNA polymerase II transcription subunit 8 OS=Homo sapiens OX=9606 GN=MED8 PE=1 SV=2 - [MED8_HUMAN]	MED8	29.1	1	6	6	19	23112105	0	0	1.49034e+07	1.8261e+07	Ctrl only	Ctrl only
P53582	Methionine aminopeptidase 1 OS=Homo sapiens OX=9606 GN=METAP1 PE=1 SV=2 - [MAP11_HUMAN]	METAP1	46.63	6	13	13	99	46331166	0	0	0	0	-	Ctrl only
P55197	Protein AF-10 OS=Homo sapiens OX=9606 GN=MLLT10 PE=1 SV=2 - [AF10_HUMAN]	MLLT10	3.37	3	2	2	2	3.10432e+07	0	0	0	0	-	Ctrl only
Q9ULH7	Myocardin-related transcription factor B OS=Homo sapiens OX=9606 GN=MRTFB PE=1 SV=3 - [MRTFB_HUMAN]	MRTFB	4.41	5	2	4	9	4.64251e+08	0	0	0	0	-	Ctrl only
Q9UKD2	mRNA turnover protein 4 homolog OS=Homo sapiens OX=9606 GN=MRTO4 PE=1 SV=2 - [MRT4_HUMAN]	MRTO4	63.6	1	17	17	158	2.54686e+07	0	0	0	0	-	Ctrl only
P19105	Myosin regulatory light chain 12A OS=Homo sapiens OX=9606 GN=MYL12A PE=1 SV=2 - [ML12A_HUMAN]	MYL12A	70.76	4	6	13	136	3.26246e+07	0	0	9.26492e+07	1.0854e+08	Ctrl only	Ctrl only
G8JLA2	Myosin light polypeptide 6 OS=Homo sapiens OX=9606 GN=MYL6 PE=1 SV=1 - [G8JLA2_HUMAN]	MYL6	87.5	13	9	14	126	3.56192e+08	0	0	9.43428e+08	8.05429e+08	Ctrl only	Ctrl only
P14649	Myosin light chain 6B OS=Homo sapiens OX=9606 GN=MYL6B PE=1 SV=1 - [MYL6B_HUMAN]	MYL6B	40.87	2	5	8	71	666716196	0	0	8.32808e+08	7.01011e+08	Ctrl only	Ctrl only
P24844	Myosin regulatory light polypeptide 9 OS=Homo sapiens OX=9606 GN=MYL9 PE=1 SV=4 - [MYL9_HUMAN]	MYL9	48.26	2	1	8	71	3.56164e+07	0	0	0	2.78606e+07	Ctrl only	Ctrl only
A0A1B0GW37	Nuclear factor 1 OS=Homo sapiens OX=9606 GN=NFIB PE=1 SV=1 - [A0A1B0GW37_HUMAN]	NFIB	24.09	18	5	7	21	7.37517e+06	0	0	0	0	-	Ctrl only
C9JWJ8	Nuclear factor 1 OS=Homo sapiens OX=9606 GN=NFIX PE=1 SV=2 - [C9JWJ8_HUMAN]	NFIX	15.38	6	1	5	8	3.77541e+06	0	0	0	0	-	Ctrl only
Q9NX24	H/ACA ribonucleoprotein complex subunit 2 OS=Homo sapiens OX=9606 GN=NHP2 PE=1 SV=1 - [NHP2_HUMAN]	NHP2	54.9	5	6	6	54	5.557e+07	0	0	89645797	44617102	Ctrl only	Ctrl only
Q9NPE3	H/ACA ribonucleoprotein complex subunit 3 OS=Homo sapiens OX=9606 GN=NOP10 PE=1 SV=1 - [NOP10_HUMAN]	NOP10	87.5	2	5	5	15	5.19789e+07	0	0	4.28475e+06	0	-	Ctrl only
Q9Y3C1	Nucleolar protein 16 OS=Homo sapiens OX=9606 GN=NOP16 PE=1 SV=2 - [NOP16_HUMAN]	NOP16	71.35	6	17	17	122	8.84503e+07	0	0	0	0	-	Ctrl only
O95478	Ribosome biogenesis protein NSA2 homolog OS=Homo sapiens OX=9606 GN=NSA2 PE=1 SV=1 - [NSA2_HUMAN]	NSA2	46.15	3	15	15	110	8.00002e+07	0	0	0	0	-	Ctrl only
Q9NXX6	Non-structural maintenance of chromosomes element 4 homolog A OS=Homo sapiens OX=9606 GN=NSMCE4A PE=1 SV=2 - [NSE4A_HUMAN]	NSMCE4A	22.08	2	8	8	27	8.13238e+07	0	0	0	0	-	Ctrl only
Q9Y5A7	NEDD8 ultimate buster 1 OS=Homo sapiens OX=9606 GN=NUB1 PE=1 SV=2 - [NUB1_HUMAN]	NUB1	2.93	8	2	2	2	123352828	0	0	0	0	-	Ctrl only
Q5VST9	Obscurin OS=Homo sapiens OX=9606 GN=OBSCN PE=1 SV=3 - [OBSCN_HUMAN]	OBSCN	0.3	4	1	2	10	6.87351e+08	0	0	1.54423e+08	1.88887e+08	Ctrl only	Ctrl only
A0A2R8YCN4	Inositol polyphosphate 5-phosphatase OCRL (Fragment) OS=Homo sapiens OX=9606 GN=OCRL PE=1 SV=1 - [A0A2R8YCN4_HUMAN]	OCRL	5.59	3	1	2	28	5.93782e+08	26807401	0	0	0	-	Ctrl only
O15294	UDP-N-acetylglucosamine--peptide N-acetylglucosaminyltransferase 110 kDa subunit OS=Homo sapiens OX=9606 GN=OGT PE=1 SV=3 - [OGT1_HUMAN]	OGT	21.7	2	18	18	36	36944768	13124448	0	0	0	-	Ctrl only
Q9UGN5	Poly [ADP-ribose] polymerase 2 OS=Homo sapiens OX=9606 GN=PARP2 PE=1 SV=2 - [PARP2_HUMAN]	PARP2	34.13	3	15	17	56	7.56891e+07	1.30051e+07	0	0	4.13293e+06	Ctrl only	Ctrl only
Q8WW12	PEST proteolytic signal-containing nuclear protein OS=Homo sapiens OX=9606 GN=PCNP PE=1 SV=2 - [PCNP_HUMAN]	PCNP	61.24	1	12	12	66	74679788	0	0	4.24108e+07	2.04579e+07	Ctrl only	Ctrl only
S5FZ81	PHD finger protein 10 OS=Homo sapiens OX=9606 GN=PHF10 PE=1 SV=1 - [S5FZ81_HUMAN]	PHF10	11.14	2	4	4	16	35103685	3.96342e+07	0	0	0	-	Ctrl only
Q7RTV0	PHD finger-like domain-containing protein 5A OS=Homo sapiens OX=9606 GN=PHF5A PE=1 SV=1 - [PHF5A_HUMAN]	PHF5A	70	1	9	9	20	4.19206e+07	0	0	2.10887e+07	0	-	Ctrl only
O00459	Phosphatidylinositol 3-kinase regulatory subunit beta OS=Homo sapiens OX=9606 GN=PIK3R2 PE=1 SV=2 - [P85B_HUMAN]	PIK3R2	18.96	6	7	8	21	12194562	0	0	0	0	-	Ctrl only
Q9NRX1	RNA-binding protein PNO1 OS=Homo sapiens OX=9606 GN=PNO1 PE=1 SV=1 - [PNO1_HUMAN]	PNO1	56.35	7	16	16	97	9.05549e+07	0	0	0	1.32668e+07	Ctrl only	Ctrl only
O00411	DNA-directed RNA polymerase, mitochondrial OS=Homo sapiens OX=9606 GN=POLRMT PE=1 SV=2 - [RPOM_HUMAN]	POLRMT	3.58	2	4	4	5	1.23439e+07	0	0	0	0	-	Ctrl only
K7EKI8	Periplakin OS=Homo sapiens OX=9606 GN=PPL PE=1 SV=1 - [K7EKI8_HUMAN]	PPL	5.93	4	9	9	12	4.64251e+08	0	0	0	0	-	Ctrl only
G3V5Z3	Serine/threonine-protein phosphatase 4 regulatory subunit 3A OS=Homo sapiens OX=9606 GN=PPP4R3A PE=1 SV=1 - [G3V5Z3_HUMAN]	PPP4R3A	2.55	2	2	2	9	1.3884e+10	0	0	0	0	-	Ctrl only
Q92733	Proline-rich protein PRCC OS=Homo sapiens OX=9606 GN=PRCC PE=1 SV=1 - [PRCC_HUMAN]	PRCC	25.66	1	6	6	35	1.81543e+07	0	0	0	0	-	Ctrl only
Q13029	PR domain zinc finger protein 2 OS=Homo sapiens OX=9606 GN=PRDM2 PE=1 SV=3 - [PRDM2_HUMAN]	PRDM2	6.46	1	7	7	9	3.53589e+07	0	0	0	0	-	Ctrl only
Q96N64	PWWP domain-containing protein 2A OS=Homo sapiens OX=9606 GN=PWWP2A PE=1 SV=2 - [PWP2A_HUMAN]	PWWP2A	8.21	2	6	6	17	2.82713e+07	0	0	0	0	-	Ctrl only
A0A087WZ13	Ribonucleoprotein PTB-binding 1 OS=Homo sapiens OX=9606 GN=RAVER1 PE=1 SV=1 - [A0A087WZ13_HUMAN]	RAVER1	13.67	6	5	5	15	3.04397e+07	0	0	2.4739e+07	1.37815e+07	Ctrl only	Ctrl only
B0QYV1	RNA binding protein fox-1 homolog OS=Homo sapiens OX=9606 GN=RBFOX2 PE=1 SV=1 - [B0QYV1_HUMAN]	RBFOX2	32.21	24	10	10	43	4.59339e+07	0	77057485	0	0	-	Ctrl only
F5H837	Retinoblastoma-like protein 2 (Fragment) OS=Homo sapiens OX=9606 GN=RBL2 PE=1 SV=2 - [F5H837_HUMAN]	RBL2	3.44	3	1	2	6	1.07397e+08	2.92302e+07	0	0	0	-	Ctrl only
P52756	RNA-binding protein 5 OS=Homo sapiens OX=9606 GN=RBM5 PE=1 SV=2 - [RBM5_HUMAN]	RBM5	31.66	8	22	27	96	2.66968e+07	14994888	0	0	0	-	Ctrl only
P62906	60S ribosomal protein L10a OS=Homo sapiens OX=9606 GN=RPL10A PE=1 SV=2 - [RL10A_HUMAN]	RPL10A	65.9	1	20	20	387	4.74833e+07	0	0	3.02841e+08	2.08817e+08	Ctrl only	Ctrl only
Q5VVC8	60S ribosomal protein L11 OS=Homo sapiens OX=9606 GN=RPL11 PE=1 SV=2 - [Q5VVC8_HUMAN]	RPL11	40.72	2	10	10	108	1.76471e+08	0	0	6.67883e+08	4.92484e+08	Ctrl only	Ctrl only
P30050	60S ribosomal protein L12 OS=Homo sapiens OX=9606 GN=RPL12 PE=1 SV=1 - [RL12_HUMAN]	RPL12	78.18	2	14	14	114	1.71539e+08	0	0	3.12032e+08	1.60868e+08	Ctrl only	Ctrl only
P50914	60S ribosomal protein L14 OS=Homo sapiens OX=9606 GN=RPL14 PE=1 SV=4 - [RL14_HUMAN]	RPL14	65.12	2	21	21	194	1.88607e+08	0	0	2.36791e+07	6.23996e+07	Ctrl only	Ctrl only
Q07020	60S ribosomal protein L18 OS=Homo sapiens OX=9606 GN=RPL18 PE=1 SV=2 - [RL18_HUMAN]	RPL18	51.6	8	14	14	140	3.62518e+08	0	0	8.33785e+07	9.02606e+07	Ctrl only	Ctrl only
Q02543	60S ribosomal protein L18a OS=Homo sapiens OX=9606 GN=RPL18A PE=1 SV=2 - [RL18A_HUMAN]	RPL18A	59.66	5	13	13	88	23171273	0	0	0	0	-	Ctrl only
P46778	60S ribosomal protein L21 OS=Homo sapiens OX=9606 GN=RPL21 PE=1 SV=2 - [RL21_HUMAN]	RPL21	62.5	4	14	14	99	1.84272e+07	0	0	5.18517e+07	75991398	Ctrl only	Ctrl only
P62829	60S ribosomal protein L23 OS=Homo sapiens OX=9606 GN=RPL23 PE=1 SV=1 - [RL23_HUMAN]	RPL23	55	6	13	13	92	9.06225e+07	0	0	3.58842e+08	1.92685e+08	Ctrl only	Ctrl only
P83731	60S ribosomal protein L24 OS=Homo sapiens OX=9606 GN=RPL24 PE=1 SV=1 - [RL24_HUMAN]	RPL24	73.25	3	19	19	171	7.46862e+07	0	0	6.6164e+07	3.42689e+07	Ctrl only	Ctrl only
P61254	60S ribosomal protein L26 OS=Homo sapiens OX=9606 GN=RPL26 PE=1 SV=1 - [RL26_HUMAN]	RPL26	75.86	9	5	21	132	6.8488e+07	0	0	5.23143e+07	2.91939e+07	Ctrl only	Ctrl only
Q9UNX3	60S ribosomal protein L26-like 1 OS=Homo sapiens OX=9606 GN=RPL26L1 PE=1 SV=1 - [RL26L_HUMAN]	RPL26L1	73.79	6	3	19	106	9.46887e+07	0	0	5.8208e+07	3.45719e+07	Ctrl only	Ctrl only
P49207	60S ribosomal protein L34 OS=Homo sapiens OX=9606 GN=RPL34 PE=1 SV=3 - [RL34_HUMAN]	RPL34	41.88	1	9	9	26	2.26153e+07	0	0	26488741	0	-	Ctrl only
P42766	60S ribosomal protein L35 OS=Homo sapiens OX=9606 GN=RPL35 PE=1 SV=2 - [RL35_HUMAN]	RPL35	50.41	14	9	10	74	53529796	0	0	1.75225e+08	8.42031e+07	Ctrl only	Ctrl only
P63173	60S ribosomal protein L38 OS=Homo sapiens OX=9606 GN=RPL38 PE=1 SV=2 - [RL38_HUMAN]	RPL38	52.86	9	6	7	24	2.64098e+08	0	0	2.72052e+08	1.18779e+08	Ctrl only	Ctrl only
P62891	60S ribosomal protein L39 OS=Homo sapiens OX=9606 GN=RPL39 PE=1 SV=2 - [RL39_HUMAN]	RPL39	25.49	2	3	3	13	8.31028e+06	0	0	2.82973e+07	0	-	Ctrl only
Q6DKI1	60S ribosomal protein L7-like 1 OS=Homo sapiens OX=9606 GN=RPL7L1 PE=1 SV=2 - [RL7L_HUMAN]	RPL7L1	48.63	2	3	13	80	9.2581e+07	0	0	0	0	-	Ctrl only
R4GMU7	60S ribosomal protein L7-like 1 (Fragment) OS=Homo sapiens OX=9606 GN=RPL7L1 PE=1 SV=2 - [R4GMU7_HUMAN]	RPL7L1	47.47	1	1	11	90	1.09956e+08	0	0	0	1.54656e+07	Ctrl only	Ctrl only
P05387	60S acidic ribosomal protein P2 OS=Homo sapiens OX=9606 GN=RPLP2 PE=1 SV=1 - [RLA2_HUMAN]	RPLP2	94.78	2	8	9	43	2.1091e+07	0	0	7.57387e+07	26626963	Ctrl only	Ctrl only
P78345	Ribonuclease P protein subunit p38 OS=Homo sapiens OX=9606 GN=RPP38 PE=1 SV=2 - [RPP38_HUMAN]	RPP38	9.19	1	2	2	5	1.44664e+06	0	0	0	0	-	Ctrl only
P46783	40S ribosomal protein S10 OS=Homo sapiens OX=9606 GN=RPS10 PE=1 SV=1 - [RS10_HUMAN]	RPS10	59.39	8	12	13	132	2.5949e+08	0	0	2.4195e+08	1.19394e+08	Ctrl only	Ctrl only
P62280	40S ribosomal protein S11 OS=Homo sapiens OX=9606 GN=RPS11 PE=1 SV=3 - [RS11_HUMAN]	RPS11	70.89	4	20	20	104	2.31796e+08	0	0	2.06849e+08	1.6198e+08	Ctrl only	Ctrl only
A0A2R8Y811	40S ribosomal protein S14 (Fragment) OS=Homo sapiens OX=9606 GN=RPS14 PE=1 SV=1 - [A0A2R8Y811_HUMAN]	RPS14	43.33	3	11	11	102	3.83671e+08	0	0	6.42967e+08	3.77379e+08	Ctrl only	Ctrl only
P62269	40S ribosomal protein S18 OS=Homo sapiens OX=9606 GN=RPS18 PE=1 SV=3 - [RS18_HUMAN]	RPS18	63.82	4	19	19	90	5.90262e+07	0	0	386618973	2.01162e+08	Ctrl only	Ctrl only
M0R2L9	40S ribosomal protein S19 (Fragment) OS=Homo sapiens OX=9606 GN=RPS19 PE=1 SV=1 - [M0R2L9_HUMAN]	RPS19	73.24	3	2	10	86	1.40115e+08	0	0	6.4494e+08	7.85423e+08	Ctrl only	Ctrl only
Q86WX3	Active regulator of SIRT1 OS=Homo sapiens OX=9606 GN=RPS19BP1 PE=1 SV=1 - [AROS_HUMAN]	RPS19BP1	25.74	2	4	4	13	1.21589e+08	0	0	1.55155e+06	2.16658e+07	Ctrl only	Ctrl only
P60866	40S ribosomal protein S20 OS=Homo sapiens OX=9606 GN=RPS20 PE=1 SV=1 - [RS20_HUMAN]	RPS20	39.5	4	7	8	43	1.12763e+08	0	0	8.04911e+08	4.15177e+08	Ctrl only	Ctrl only
P62266	40S ribosomal protein S23 OS=Homo sapiens OX=9606 GN=RPS23 PE=1 SV=3 - [RS23_HUMAN]	RPS23	30.07	5	5	5	25	78240230	0	0	1.49547e+08	9.03798e+07	Ctrl only	Ctrl only
P62847	40S ribosomal protein S24 OS=Homo sapiens OX=9606 GN=RPS24 PE=1 SV=1 - [RS24_HUMAN]	RPS24	49.62	5	8	8	36	3.27432e+07	0	0	7.38816e+07	8.93046e+07	Ctrl only	Ctrl only
P42677	40S ribosomal protein S27 OS=Homo sapiens OX=9606 GN=RPS27 PE=1 SV=3 - [RS27_HUMAN]	RPS27	25	4	3	3	9	6.55129e+07	0	0	1.71216e+08	6.53934e+07	Ctrl only	Ctrl only
A0A087WTT6	40S ribosomal protein S29 OS=Homo sapiens OX=9606 GN=RPS29 PE=1 SV=1 - [A0A087WTT6_HUMAN]	RPS29	28.3	4	3	3	25	2.29288e+08	0	0	1.9577e+08	2.39659e+08	Ctrl only	Ctrl only
P61247	40S ribosomal protein S3a OS=Homo sapiens OX=9606 GN=RPS3A PE=1 SV=2 - [RS3A_HUMAN]	RPS3A	69.7	12	32	32	490	330078403	0	0	2.88026e+08	2.38552e+08	Ctrl only	Ctrl only
P62701	40S ribosomal protein S4, X isoform OS=Homo sapiens OX=9606 GN=RPS4X PE=1 SV=2 - [RS4X_HUMAN]	RPS4X	82.13	4	37	37	433	2.93609e+08	0	0	5.23773e+08	4.18845e+08	Ctrl only	Ctrl only
M0R0F0	40S ribosomal protein S5 (Fragment) OS=Homo sapiens OX=9606 GN=RPS5 PE=1 SV=1 - [M0R0F0_HUMAN]	RPS5	59	4	19	19	279	4.89558e+07	0	0	4.14492e+08	2.18719e+08	Ctrl only	Ctrl only
Q96EU6	Ribosomal RNA processing protein 36 homolog OS=Homo sapiens OX=9606 GN=RRP36 PE=1 SV=1 - [RRP36_HUMAN]	RRP36	41.31	4	10	10	24	5.58307e+07	0	0	0	0	-	Ctrl only
O00422	Histone deacetylase complex subunit SAP18 OS=Homo sapiens OX=9606 GN=SAP18 PE=1 SV=1 - [SAP18_HUMAN]	SAP18	75.16	4	20	20	118	1.2586e+08	0	0	2.0266e+08	189588011	Ctrl only	Ctrl only
P82979	SAP domain-containing ribonucleoprotein OS=Homo sapiens OX=9606 GN=SARNP PE=1 SV=3 - [SARNP_HUMAN]	SARNP	77.14	4	22	22	204	1.03338e+08	0	0	2.36089e+08	2.47535e+08	Ctrl only	Ctrl only
Q01826	DNA-binding protein SATB1 OS=Homo sapiens OX=9606 GN=SATB1 PE=1 SV=1 - [SATB1_HUMAN]	SATB1	8.52	8	2	7	15	3.77054e+07	0	0	6685708	5.02721e+06	Ctrl only	Ctrl only
C9JR56	DNA-binding protein SATB OS=Homo sapiens OX=9606 GN=SATB2 PE=1 SV=1 - [C9JR56_HUMAN]	SATB2	13.5	2	3	8	18	3.77054e+07	0	0	6685708	2747570	Ctrl only	Ctrl only
H7C0N4	Splicing factor 1 (Fragment) OS=Homo sapiens OX=9606 GN=SF1 PE=1 SV=1 - [H7C0N4_HUMAN]	SF1	47.22	1	6	6	41	1.93138e+07	0	0	0	0	-	Ctrl only
Q9Y3B4	Splicing factor 3B subunit 6 OS=Homo sapiens OX=9606 GN=SF3B6 PE=1 SV=1 - [SF3B6_HUMAN]	SF3B6	47.2	1	8	8	27	127775616	0	0	3.96216e+07	60400233	Ctrl only	Ctrl only
P34897	Serine hydroxymethyltransferase, mitochondrial OS=Homo sapiens OX=9606 GN=SHMT2 PE=1 SV=3 - [GLYM_HUMAN]	SHMT2	36.9	13	16	17	72	4.40888e+06	0	0	0	0	-	Ctrl only
P53007	Tricarboxylate transport protein, mitochondrial OS=Homo sapiens OX=9606 GN=SLC25A1 PE=1 SV=2 - [TXTP_HUMAN]	SLC25A1	30.55	2	7	7	47	1.98961e+07	0	0	5.85181e+06	0	-	Ctrl only
O75940	Survival of motor neuron-related-splicing factor 30 OS=Homo sapiens OX=9606 GN=SMNDC1 PE=1 SV=1 - [SPF30_HUMAN]	SMNDC1	51.68	1	12	12	96	3.32582e+08	0	0	2.00776e+08	2.33486e+08	Ctrl only	Ctrl only
Q9H7B4	Histone-lysine N-methyltransferase SMYD3 OS=Homo sapiens OX=9606 GN=SMYD3 PE=1 SV=4 - [SMYD3_HUMAN]	SMYD3	9.11	7	3	4	16	517757271	0	0	2.96184e+08	201916723	Ctrl only	Ctrl only
P09661	U2 small nuclear ribonucleoprotein A' OS=Homo sapiens OX=9606 GN=SNRPA1 PE=1 SV=2 - [RU2A_HUMAN]	SNRPA1	83.14	4	32	32	343	1.31332e+08	0	0	1.45154e+08	1.05847e+08	Ctrl only	Ctrl only
P62316	Small nuclear ribonucleoprotein Sm D2 OS=Homo sapiens OX=9606 GN=SNRPD2 PE=1 SV=1 - [SMD2_HUMAN]	SNRPD2	78.81	3	16	16	114	7.80271e+07	0	0	2.8918e+08	1.93278e+08	Ctrl only	Ctrl only
P62318	Small nuclear ribonucleoprotein Sm D3 OS=Homo sapiens OX=9606 GN=SNRPD3 PE=1 SV=1 - [SMD3_HUMAN]	SNRPD3	33.33	2	4	4	36	3.29153e+07	0	0	1.41052e+08	7.14337e+07	Ctrl only	Ctrl only
P62308	Small nuclear ribonucleoprotein G OS=Homo sapiens OX=9606 GN=SNRPG PE=1 SV=1 - [RUXG_HUMAN]	SNRPG	50	5	5	5	15	170571504	0	0	2.17808e+08	1.31931e+08	Ctrl only	Ctrl only
P55769	NHP2-like protein 1 OS=Homo sapiens OX=9606 GN=SNU13 PE=1 SV=3 - [NH2L1_HUMAN]	SNU13	48.44	4	12	12	86	2.08871e+08	0	0	9.84761e+07	3.3873e+07	Ctrl only	Ctrl only
P23497	Nuclear autoantigen Sp-100 OS=Homo sapiens OX=9606 GN=SP100 PE=1 SV=3 - [SP100_HUMAN]	SP100	18.89	5	14	22	162	1.68771e+08	0	0	1.28336e+08	1.32972e+08	Ctrl only	Ctrl only
G5E9C0	SP110 nuclear body protein, isoform CRA_b OS=Homo sapiens OX=9606 GN=SP110 PE=1 SV=1 - [G5E9C0_HUMAN]	SP110	23.77	4	10	10	31	17527886	0	0	0	0	-	Ctrl only
P37108	Signal recognition particle 14 kDa protein OS=Homo sapiens OX=9606 GN=SRP14 PE=1 SV=2 - [SRP14_HUMAN]	SRP14	44.12	3	9	9	41	65598750	0	0	5.1199e+07	19443124	Ctrl only	Ctrl only
Q13188	Serine/threonine-protein kinase 3 OS=Homo sapiens OX=9606 GN=STK3 PE=1 SV=2 - [STK3_HUMAN]	STK3	6.31	8	2	3	7	59187446	0	1.34619e+08	0	26090809	Ctrl only	Ctrl only
Q8NEM7	Transcription factor SPT20 homolog OS=Homo sapiens OX=9606 GN=SUPT20H PE=1 SV=2 - [SP20H_HUMAN]	SUPT20H	3.72	5	3	3	10	2.5207e+07	0	66220813	0	0	-	Ctrl only
Q86TJ2	Transcriptional adapter 2-beta OS=Homo sapiens OX=9606 GN=TADA2B PE=1 SV=2 - [TAD2B_HUMAN]	TADA2B	5.71	1	2	2	7	9.84574e+06	0	7.9077e+07	0	0	-	Ctrl only
Q12962	Transcription initiation factor TFIID subunit 10 OS=Homo sapiens OX=9606 GN=TAF10 PE=1 SV=1 - [TAF10_HUMAN]	TAF10	35.32	2	6	6	47	1.523e+07	0	0	1.45759e+07	1.00423e+07	Ctrl only	Ctrl only
Q16594	Transcription initiation factor TFIID subunit 9 OS=Homo sapiens OX=9606 GN=TAF9 PE=1 SV=1 - [TAF9_HUMAN]	TAF9	49.24	6	5	9	32	3.03119e+07	0	0	0	7.24544e+06	Ctrl only	Ctrl only
Q9HBM6	Transcription initiation factor TFIID subunit 9B OS=Homo sapiens OX=9606 GN=TAF9B PE=1 SV=1 - [TAF9B_HUMAN]	TAF9B	39.04	2	4	8	27	2.36725e+07	0	0	0	7.24544e+06	Ctrl only	Ctrl only
H3BQM0	Terminal nucleotidyltransferase 4B OS=Homo sapiens OX=9606 GN=TENT4B PE=1 SV=1 - [H3BQM0_HUMAN]	TENT4B	15.82	3	6	6	13	4.96506e+06	0	14159708	0	0	-	Ctrl only
Q00059	Transcription factor A, mitochondrial OS=Homo sapiens OX=9606 GN=TFAM PE=1 SV=1 - [TFAM_HUMAN]	TFAM	59.35	2	18	18	92	6.14693e+07	0	0	2.29655e+08	2.02585e+08	Ctrl only	Ctrl only
Q9P016	Thymocyte nuclear protein 1 OS=Homo sapiens OX=9606 GN=THYN1 PE=1 SV=1 - [THYN1_HUMAN]	THYN1	66.22	1	19	19	126	4.87934e+07	0	0	1.1001e+07	1.44899e+07	Ctrl only	Ctrl only
Q96EY4	Translation machinery-associated protein 16 OS=Homo sapiens OX=9606 GN=TMA16 PE=1 SV=2 - [TMA16_HUMAN]	TMA16	52.71	5	16	16	82	5.19954e+07	0	0	1.17672e+08	1.3225e+08	Ctrl only	Ctrl only
Q9NYL9	Tropomodulin-3 OS=Homo sapiens OX=9606 GN=TMOD3 PE=1 SV=1 - [TMOD3_HUMAN]	TMOD3	46.31	6	12	13	70	4.17395e+06	0	0	0	0	-	Ctrl only
O94826	Mitochondrial import receptor subunit TOM70 OS=Homo sapiens OX=9606 GN=TOMM70 PE=1 SV=1 - [TOM70_HUMAN]	TOMM70	23.68	1	15	15	57	4.10587e+06	111226907	0	0	0	-	Ctrl only
P68036	Ubiquitin-conjugating enzyme E2 L3 OS=Homo sapiens OX=9606 GN=UBE2L3 PE=1 SV=1 - [UB2L3_HUMAN]	UBE2L3	33.77	6	3	4	14	59187446	0	1.34619e+08	0	26090809	Ctrl only	Ctrl only
Q9Y3A2	Probable U3 small nucleolar RNA-associated protein 11 OS=Homo sapiens OX=9606 GN=UTP11 PE=1 SV=2 - [UTP11_HUMAN]	UTP11	58.5	1	24	24	110	5.8041e+07	0	0	0	0	-	Ctrl only
Q9BRU9	rRNA-processing protein UTP23 homolog OS=Homo sapiens OX=9606 GN=UTP23 PE=1 SV=2 - [UTP23_HUMAN]	UTP23	29.32	5	8	8	36	52617924	0	0	0	0	-	Ctrl only
P61129	Zinc finger CCCH domain-containing protein 6 OS=Homo sapiens OX=9606 GN=ZC3H6 PE=1 SV=2 - [ZC3H6_HUMAN]	ZC3H6	1.93	5	1	2	6	59187446	0	1.34619e+08	0	26090809	Ctrl only	Ctrl only
Q8N3Z6	Zinc finger CCHC domain-containing protein 7 OS=Homo sapiens OX=9606 GN=ZCCHC7 PE=1 SV=2 - [ZCHC7_HUMAN]	ZCCHC7	6.63	1	3	3	5	23099884	0	2.24988e+06	0	0	-	Ctrl only
Q8N567	Zinc finger CCHC domain-containing protein 9 OS=Homo sapiens OX=9606 GN=ZCCHC9 PE=1 SV=2 - [ZCHC9_HUMAN]	ZCCHC9	20.66	1	5	5	17	5.96437e+07	0	0	0	0	-	Ctrl only
E9PEP7	Zinc finger X-chromosomal protein OS=Homo sapiens OX=9606 GN=ZFX PE=1 SV=1 - [E9PEP7_HUMAN]	ZFX	5.43	3	1	4	14	1.45299e+07	0	0	0	0	-	Ctrl only
Q5T0B9	Zinc finger protein 362 OS=Homo sapiens OX=9606 GN=ZNF362 PE=1 SV=1 - [ZN362_HUMAN]	ZNF362	25.48	2	5	9	31	5.31867e+06	3.85005e+06	0	0	0	-	Ctrl only
Q6AHZ1	Zinc finger protein 518A OS=Homo sapiens OX=9606 GN=ZNF518A PE=1 SV=2 - [Z518A_HUMAN]	ZNF518A	1.96	1	2	2	4	6.68075e+06	1.25592e+07	0	0	0	-	Ctrl only
Q6ZN08	Putative zinc finger protein 66 OS=Homo sapiens OX=9606 GN=ZNF66 PE=5 SV=3 - [ZNF66_HUMAN]	ZNF66	14.14	117	1	2	17	8.83119e+07	0	304887458	0	0	-	Ctrl only
Q9Y462	Zinc finger protein 711 OS=Homo sapiens OX=9606 GN=ZNF711 PE=1 SV=2 - [ZN711_HUMAN]	ZNF711	4.34	1	1	4	7	1.29225e+07	0	0	0	0	-	Ctrl only
H0YIZ8	Uncharacterized protein (Fragment) OS=Homo sapiens OX=9606 PE=4 SV=1 - [H0YIZ8_HUMAN]		21.19	5	2	2	2	0	0	0	0	0	-	-
V9GYY5	Uncharacterized protein (Fragment) OS=Homo sapiens OX=9606 PE=4 SV=1 - [V9GYY5_HUMAN]		30.1	2	3	3	10	0	0	0	0	0	-	-
A0A1W2PNV4	Uncharacterized protein OS=Homo sapiens OX=9606 PE=4 SV=1 - [A0A1W2PNV4_HUMAN]		25.88	8	3	17	89	0	0	0	0	0	-	-
A0A2R8Y619	Histone H2B OS=Homo sapiens OX=9606 PE=1 SV=1 - [A0A2R8Y619_HUMAN]		31.97	1	1	9	496	4.78753e+10	6.75842e+09	7300975840	6.20101e+09	1.24528e+10	0.542326	-
B4DLN1	cDNA FLJ60124, highly similar to Mitochondrial dicarboxylate carrier OS=Homo sapiens OX=9606 PE=2 SV=1 - [B4DLN1_HUMAN]		29.86	3	2	11	20	0	0	0	0	0	-	-
I3L521	RRM domain-containing protein (Fragment) OS=Homo sapiens OX=9606 PE=4 SV=1 - [I3L521_HUMAN]		13.51	8	2	2	3	0	0	0	0	0	-	-
E5RI56	Skp1_POZ domain-containing protein (Fragment) OS=Homo sapiens OX=9606 PE=1 SV=1 - [E5RI56_HUMAN]		40.66	1	1	2	3	0	0	0	0	0	-	-
A0A3B3IU88	Uncharacterized protein (Fragment) OS=Homo sapiens OX=9606 PE=4 SV=1 - [A0A3B3IU88_HUMAN]		16.59	2	2	2	2	0	0	0	0	0	-	-
H3BMM5	Uncharacterized protein OS=Homo sapiens OX=9606 PE=3 SV=1 - [H3BMM5_HUMAN]		5.2	6	3	3	7	0	0	0	0	0	-	-
Q2M2I8	AP2-associated protein kinase 1 OS=Homo sapiens OX=9606 GN=AAK1 PE=1 SV=3 - [AAK1_HUMAN]	AAK1	5.52	2	3	3	4	0	0	0	0	0	-	-
Q5JTZ9	Alanine--tRNA ligase, mitochondrial OS=Homo sapiens OX=9606 GN=AARS2 PE=1 SV=1 - [SYAM_HUMAN]	AARS2	6.19	1	3	3	8	0	2.9639e+06	0	0	0	-	-
Q9NRN7	L-aminoadipate-semialdehyde dehydrogenase-phosphopantetheinyl transferase OS=Homo sapiens OX=9606 GN=AASDHPPT PE=1 SV=2 - [ADPPT_HUMAN]	AASDHPPT	10.36	3	3	3	5	0	0	0	0	0	-	-
Q9NRK6	ATP-binding cassette sub-family B member 10, mitochondrial OS=Homo sapiens OX=9606 GN=ABCB10 PE=1 SV=2 - [ABCBA_HUMAN]	ABCB10	5.01	1	3	3	5	0	0	1.90756e+07	0	0	-	-
A0A2R8Y473	ATP-binding cassette sub-family B member 7, mitochondrial OS=Homo sapiens OX=9606 GN=ABCB7 PE=1 SV=1 - [A0A2R8Y473_HUMAN]	ABCB7	6.61	7	4	4	6	0	0	0	0	0	-	-
Q9UG63	ATP-binding cassette sub-family F member 2 OS=Homo sapiens OX=9606 GN=ABCF2 PE=1 SV=2 - [ABCF2_HUMAN]	ABCF2	26.81	3	15	15	67	3.27583e+07	2.45864e+07	2.97757e+07	2.20801e+07	2.70748e+07	0.941123	-
Q9NUQ8	ATP-binding cassette sub-family F member 3 OS=Homo sapiens OX=9606 GN=ABCF3 PE=1 SV=2 - [ABCF3_HUMAN]	ABCF3	15.94	2	10	10	37	0	0	1.48592e+07	8080565	8.33814e+06	1.3756	-
Q8N2K0	Lysophosphatidylserine lipase ABHD12 OS=Homo sapiens OX=9606 GN=ABHD12 PE=1 SV=2 - [ABD12_HUMAN]	ABHD12	27.64	6	10	10	26	0	2.68857e+07	0	0	0	-	-
A0A0A0MRT6	Abl interactor 1 OS=Homo sapiens OX=9606 GN=ABI1 PE=1 SV=1 - [A0A0A0MRT6_HUMAN]	ABI1	21.26	3	8	8	27	0	0	0	0	0	-	-
E7EW77	Abl interactor 2 OS=Homo sapiens OX=9606 GN=ABI2 PE=1 SV=1 - [E7EW77_HUMAN]	ABI2	12.29	15	4	4	15	0	0	0	0	0	-	-
Q9P2A4	ABI gene family member 3 OS=Homo sapiens OX=9606 GN=ABI3 PE=1 SV=2 - [ABI3_HUMAN]	ABI3	7.92	3	2	2	3	0	0	0	0	0	-	-
P42684	Tyrosine-protein kinase ABL2 OS=Homo sapiens OX=9606 GN=ABL2 PE=1 SV=1 - [ABL2_HUMAN]	ABL2	6.43	1	5	5	10	0	10428146	0	0	0	-	-
D6REL5	BRCA1-A complex subunit Abraxas 1 OS=Homo sapiens OX=9606 GN=ABRAXAS1 PE=1 SV=1 - [D6REL5_HUMAN]	ABRAXAS1	6.67	4	2	2	7	0	0	0	0	0	-	-
P09110	3-ketoacyl-CoA thiolase, peroxisomal OS=Homo sapiens OX=9606 GN=ACAA1 PE=1 SV=2 - [THIK_HUMAN]	ACAA1	44.34	7	13	13	66	0	0	0	0	0	-	-
P42765	3-ketoacyl-CoA thiolase, mitochondrial OS=Homo sapiens OX=9606 GN=ACAA2 PE=1 SV=2 - [THIM_HUMAN]	ACAA2	56.93	3	16	16	33	0	0	0	0	0	-	-
Q709F0	Acyl-CoA dehydrogenase family member 11 OS=Homo sapiens OX=9606 GN=ACAD11 PE=1 SV=3 - [ACD11_HUMAN]	ACAD11	2.69	4	2	2	4	0	0	0	0	0	-	-
Q9H845	Complex I assembly factor ACAD9, mitochondrial OS=Homo sapiens OX=9606 GN=ACAD9 PE=1 SV=1 - [ACAD9_HUMAN]	ACAD9	22.22	3	11	11	18	0	2.6549e+09	0	0	0	-	-
B7Z9I1	Medium-chain-specific acyl-CoA dehydrogenase, mitochondrial OS=Homo sapiens OX=9606 GN=ACADM PE=1 SV=1 - [B7Z9I1_HUMAN]	ACADM	29.09	6	7	7	14	0	0	1.85521e+07	0	0	-	-
P45954	Short/branched chain specific acyl-CoA dehydrogenase, mitochondrial OS=Homo sapiens OX=9606 GN=ACADSB PE=1 SV=1 - [ACDSB_HUMAN]	ACADSB	7.18	1	2	2	3	0	0	0	0	0	-	-
P49748	Very long-chain specific acyl-CoA dehydrogenase, mitochondrial OS=Homo sapiens OX=9606 GN=ACADVL PE=1 SV=1 - [ACADV_HUMAN]	ACADVL	47.63	9	22	22	78	0	0	0	0	0	-	-
P24752	Acetyl-CoA acetyltransferase, mitochondrial OS=Homo sapiens OX=9606 GN=ACAT1 PE=1 SV=1 - [THIL_HUMAN]	ACAT1	45.67	4	13	13	56	0	0	3.0509e+06	0	0	-	-
B7Z2R7	Acyl-CoA-binding domain-containing protein 5 OS=Homo sapiens OX=9606 GN=ACBD5 PE=1 SV=1 - [B7Z2R7_HUMAN]	ACBD5	5.54	2	2	2	2	0	0	0	0	0	-	-
P21399	Cytoplasmic aconitate hydratase OS=Homo sapiens OX=9606 GN=ACO1 PE=1 SV=3 - [ACOC_HUMAN]	ACO1	10.01	1	6	6	15	0	0	0	0	0	-	-
Q99798	Aconitate hydratase, mitochondrial OS=Homo sapiens OX=9606 GN=ACO2 PE=1 SV=2 - [ACON_HUMAN]	ACO2	3.85	2	2	2	3	0	0	0	0	0	-	-
Q9NPJ3	Acyl-coenzyme A thioesterase 13 OS=Homo sapiens OX=9606 GN=ACOT13 PE=1 SV=1 - [ACO13_HUMAN]	ACOT13	15.71	1	2	2	2	0	0	0	0	0	-	-
Q9Y305	Acyl-coenzyme A thioesterase 9, mitochondrial OS=Homo sapiens OX=9606 GN=ACOT9 PE=1 SV=2 - [ACOT9_HUMAN]	ACOT9	8.43	2	4	4	9	0	0	0	0	0	-	-
Q15067	Peroxisomal acyl-coenzyme A oxidase 1 OS=Homo sapiens OX=9606 GN=ACOX1 PE=1 SV=3 - [ACOX1_HUMAN]	ACOX1	7.58	1	2	2	2	0	0	0	0	0	-	-
Q4G176	Malonate--CoA ligase ACSF3, mitochondrial OS=Homo sapiens OX=9606 GN=ACSF3 PE=1 SV=3 - [ACSF3_HUMAN]	ACSF3	7.64	10	4	4	7	0	0	0	0	0	-	-
B7Z3Z9	Long-chain-fatty-acid--CoA ligase 1 OS=Homo sapiens OX=9606 GN=ACSL1 PE=1 SV=1 - [B7Z3Z9_HUMAN]	ACSL1	4.36	4	2	2	2	0	0	0	0	0	-	-
A0A2R8Y793	Actin, cytoplasmic 1 (Fragment) OS=Homo sapiens OX=9606 GN=ACTB PE=1 SV=1 - [A0A2R8Y793_HUMAN]	ACTB	87.38	16	15	32	1517	1.80745e+09	5.81501e+09	6.01146e+09	2.82694e+09	3.05375e+09	1.5995	-
P68032	Actin, alpha cardiac muscle 1 OS=Homo sapiens OX=9606 GN=ACTC1 PE=1 SV=1 - [ACTC_HUMAN]	ACTC1	42.97	11	8	27	1025	1.53691e+09	3.52122e+09	3633991943	2.54808e+09	2.78456e+09	1.16156	-
P12814	Alpha-actinin-1 OS=Homo sapiens OX=9606 GN=ACTN1 PE=1 SV=2 - [ACTN1_HUMAN]	ACTN1	57.74	20	24	42	138	0	0	4557873	0	0	-	-
O43707	Alpha-actinin-4 OS=Homo sapiens OX=9606 GN=ACTN4 PE=1 SV=2 - [ACTN4_HUMAN]	ACTN4	65.42	12	32	50	234	0	0	0	0	0	-	-
P61158	Actin-related protein 3 OS=Homo sapiens OX=9606 GN=ACTR3 PE=1 SV=3 - [ARP3_HUMAN]	ACTR3	67.94	10	22	22	252	0	0	0	0	0	-	-
Q9H981	Actin-related protein 8 OS=Homo sapiens OX=9606 GN=ACTR8 PE=1 SV=2 - [ARP8_HUMAN]	ACTR8	6.25	2	3	3	8	0	3.40496e+07	0	0	0	-	-
Q13443	Disintegrin and metalloproteinase domain-containing protein 9 OS=Homo sapiens OX=9606 GN=ADAM9 PE=1 SV=1 - [ADAM9_HUMAN]	ADAM9	7.08	4	5	5	7	0	0	0	0	0	-	-
P35612	Beta-adducin OS=Homo sapiens OX=9606 GN=ADD2 PE=1 SV=3 - [ADDB_HUMAN]	ADD2	19.01	4	9	13	52	1.06038e+08	1.35016e+08	2.01715e+08	4.62694e+07	6.8868e+07	1.85379	-
Q8IZF6	Adhesion G-protein coupled receptor G4 OS=Homo sapiens OX=9606 GN=ADGRG4 PE=2 SV=2 - [AGRG4_HUMAN]	ADGRG4	0.42	1	1	2	4	0	0	1529809768	0	0	-	-
P11766	Alcohol dehydrogenase class-3 OS=Homo sapiens OX=9606 GN=ADH5 PE=1 SV=4 - [ADHX_HUMAN]	ADH5	9.63	5	3	3	3	0	0	0	0	0	-	-
A0A1B0GTJ7	Adenylosuccinate lyase OS=Homo sapiens OX=9606 GN=ADSL PE=1 SV=1 - [A0A1B0GTJ7_HUMAN]	ADSL	19.58	15	7	7	26	0	0	0	0	0	-	-
Q8N556	Actin filament-associated protein 1 OS=Homo sapiens OX=9606 GN=AFAP1 PE=1 SV=2 - [AFAP1_HUMAN]	AFAP1	15.21	1	10	10	35	0	0	0	0	0	-	-
A8MQ02	Afadin OS=Homo sapiens OX=9606 GN=AFDN PE=1 SV=2 - [A8MQ02_HUMAN]	AFDN	16.4	10	22	22	54	0	6.96233e+07	9.85648e+07	1.45499e+08	1.46152e+08	0.715433	-
H0Y873	Arf-GAP with GTPase, ANK repeat and PH domain-containing protein 3 (Fragment) OS=Homo sapiens OX=9606 GN=AGAP3 PE=1 SV=1 - [H0Y873_HUMAN]	AGAP3	6.44	2	2	2	3	0	0	0	0	0	-	-
Q99943	1-acyl-sn-glycerol-3-phosphate acyltransferase alpha OS=Homo sapiens OX=9606 GN=AGPAT1 PE=1 SV=2 - [PLCA_HUMAN]	AGPAT1	14.84	1	2	2	2	0	0	0	0	0	-	-
Q9NUQ2	1-acyl-sn-glycerol-3-phosphate acyltransferase epsilon OS=Homo sapiens OX=9606 GN=AGPAT5 PE=1 SV=3 - [PLCE_HUMAN]	AGPAT5	8.52	2	3	3	3	0	0	0	0	0	-	-
O00116	Alkyldihydroxyacetonephosphate synthase, peroxisomal OS=Homo sapiens OX=9606 GN=AGPS PE=1 SV=1 - [ADAS_HUMAN]	AGPS	36.78	4	17	17	54	0	0	0	0	0	-	-
P23526	Adenosylhomocysteinase OS=Homo sapiens OX=9606 GN=AHCY PE=1 SV=4 - [SAHH_HUMAN]	AHCY	9.95	1	4	4	4	0	0	0	0	0	-	-
Q5TGY3	AT-hook DNA-binding motif-containing protein 1 OS=Homo sapiens OX=9606 GN=AHDC1 PE=1 SV=1 - [AHDC1_HUMAN]	AHDC1	9.36	1	8	8	15	0	3.37815e+06	0	0	0	-	-
Q09666	Neuroblast differentiation-associated protein AHNAK OS=Homo sapiens OX=9606 GN=AHNAK PE=1 SV=2 - [AHNK_HUMAN]	AHNAK	61.87	6	197	197	973	1.10775e+07	8.72083e+07	16223073	1.33727e+07	2.44552e+07	1.59208	-
Q96BJ3	Axin interactor, dorsalization-associated protein OS=Homo sapiens OX=9606 GN=AIDA PE=1 SV=1 - [AIDA_HUMAN]	AIDA	40.52	1	11	11	40	0	0	0	0	0	-	-
Q12904	Aminoacyl tRNA synthase complex-interacting multifunctional protein 1 OS=Homo sapiens OX=9606 GN=AIMP1 PE=1 SV=2 - [AIMP1_HUMAN]	AIMP1	35.58	2	7	7	16	0	0	0	6.67787e+06	7.83444e+06	Ctrl only	-
Q13155	Aminoacyl tRNA synthase complex-interacting multifunctional protein 2 OS=Homo sapiens OX=9606 GN=AIMP2 PE=1 SV=2 - [AIMP2_HUMAN]	AIMP2	29.38	2	8	8	27	0	3.4817e+06	6.42209e+06	5.31842e+06	2.10469e+07	0.241084	-
A0A087WTD7	A-kinase anchor protein 13 OS=Homo sapiens OX=9606 GN=AKAP13 PE=1 SV=1 - [A0A087WTD7_HUMAN]	AKAP13	2.1	5	2	2	3	0	0	0	0	0	-	-
Q9Y2D5	A-kinase anchor protein 2 OS=Homo sapiens OX=9606 GN=AKAP2 PE=1 SV=3 - [AKAP2_HUMAN]	AKAP2	7.57	2	4	4	8	0	0	0	0	0	-	-
O43823	A-kinase anchor protein 8 OS=Homo sapiens OX=9606 GN=AKAP8 PE=1 SV=1 - [AKAP8_HUMAN]	AKAP8	21.1	2	12	12	40	0	1.75769e+07	0	0	0	-	-
A0A0C4DGB6	Serum albumin OS=Homo sapiens OX=9606 GN=ALB PE=1 SV=1 - [A0A0C4DGB6_HUMAN]	ALB	27.98	8	21	21	215	2.73214e+09	5.42749e+09	5.51389e+09	1.68548e+10	6.10824e+09	1.51687	-
P54886	Delta-1-pyrroline-5-carboxylate synthase OS=Homo sapiens OX=9606 GN=ALDH18A1 PE=1 SV=2 - [P5CS_HUMAN]	ALDH18A1	42.14	1	25	25	112	0	0	0	0	0	-	-
P47895	Aldehyde dehydrogenase family 1 member A3 OS=Homo sapiens OX=9606 GN=ALDH1A3 PE=1 SV=2 - [AL1A3_HUMAN]	ALDH1A3	13.67	4	5	5	6	0	0	0	0	0	-	-
Q02252	Methylmalonate-semialdehyde dehydrogenase [acylating], mitochondrial OS=Homo sapiens OX=9606 GN=ALDH6A1 PE=1 SV=2 - [MMSA_HUMAN]	ALDH6A1	9.16	2	4	4	7	0	0	0	0	0	-	-
A0A1B0GTG2	Alpha-aminoadipic semialdehyde dehydrogenase OS=Homo sapiens OX=9606 GN=ALDH7A1 PE=1 SV=1 - [A0A1B0GTG2_HUMAN]	ALDH7A1	12.69	12	5	5	8	0	0	0	0	0	-	-
P09972	Fructose-bisphosphate aldolase C OS=Homo sapiens OX=9606 GN=ALDOC PE=1 SV=2 - [ALDOC_HUMAN]	ALDOC	8.24	9	1	2	4	0	2.0674e+08	0	0	0	-	-
Q9Y673	Dolichyl-phosphate beta-glucosyltransferase OS=Homo sapiens OX=9606 GN=ALG5 PE=1 SV=1 - [ALG5_HUMAN]	ALG5	17.28	1	5	5	15	0	33858687	0	0	0	-	-
Q9BVK2	Probable dolichyl pyrophosphate Glc1Man9GlcNAc2 alpha-1,3-glucosyltransferase OS=Homo sapiens OX=9606 GN=ALG8 PE=1 SV=2 - [ALG8_HUMAN]	ALG8	4.75	6	2	2	2	0	0	0	0	0	-	-
Q9H6U8	Alpha-1,2-mannosyltransferase ALG9 OS=Homo sapiens OX=9606 GN=ALG9 PE=1 SV=2 - [ALG9_HUMAN]	ALG9	5.4	7	2	2	2	0	2.06917e+07	0	0	0	-	-
Q9NXW9	Alpha-ketoglutarate-dependent dioxygenase alkB homolog 4 OS=Homo sapiens OX=9606 GN=ALKBH4 PE=1 SV=1 - [ALKB4_HUMAN]	ALKBH4	29.47	1	7	7	14	0	0	0	0	0	-	-
Q6P6C2	RNA demethylase ALKBH5 OS=Homo sapiens OX=9606 GN=ALKBH5 PE=1 SV=2 - [ALKB5_HUMAN]	ALKBH5	47.46	2	13	13	71	55110803	3.6739e+07	6.47684e+07	0	30030589	1.69007	-
A0A087WTU9	Alstrom syndrome protein 1 OS=Homo sapiens OX=9606 GN=ALMS1 PE=1 SV=1 - [A0A087WTU9_HUMAN]	ALMS1	0.68	5	2	3	4	0	0	0	0	0	-	-
Q86V81	THO complex subunit 4 OS=Homo sapiens OX=9606 GN=ALYREF PE=1 SV=3 - [THOC4_HUMAN]	ALYREF	64.2	2	18	18	402	1.91919e+09	1.04737e+08	1.27984e+08	5.21068e+08	5.11844e+08	0.490897	-
Q4VCS5	Angiomotin OS=Homo sapiens OX=9606 GN=AMOT PE=1 SV=1 - [AMOT_HUMAN]	AMOT	5.54	11	3	5	5	0	0	0	0	0	-	-
Q8IY63	Angiomotin-like protein 1 OS=Homo sapiens OX=9606 GN=AMOTL1 PE=1 SV=1 - [AMOL1_HUMAN]	AMOTL1	3.66	13	1	4	7	0	0	0	0	0	-	-
H0Y360	AMP deaminase OS=Homo sapiens OX=9606 GN=AMPD2 PE=1 SV=1 - [H0Y360_HUMAN]	AMPD2	2.67	3	2	2	2	0	0	0	0	0	-	-
P04745	Alpha-amylase 1 OS=Homo sapiens OX=9606 GN=AMY1A PE=1 SV=2 - [AMY1_HUMAN]	AMY1A	23.68	7	9	9	16	0	1.63863e+07	1.3705e+08	0	4.16006e+07	1.84417	-
Q12955	Ankyrin-3 OS=Homo sapiens OX=9606 GN=ANK3 PE=1 SV=3 - [ANK3_HUMAN]	ANK3	2.7	15	12	13	13	0	0	0	0	0	-	-
Q8IWZ3	Ankyrin repeat and KH domain-containing protein 1 OS=Homo sapiens OX=9606 GN=ANKHD1 PE=1 SV=1 - [ANKH1_HUMAN]	ANKHD1	1.38	9	2	2	2	0	0	0	0	0	-	-
Q15327	Ankyrin repeat domain-containing protein 1 OS=Homo sapiens OX=9606 GN=ANKRD1 PE=1 SV=2 - [ANKR1_HUMAN]	ANKRD1	10.34	1	2	2	2	0	0	0	0	0	-	-
Q6UB99	Ankyrin repeat domain-containing protein 11 OS=Homo sapiens OX=9606 GN=ANKRD11 PE=1 SV=3 - [ANR11_HUMAN]	ANKRD11	1.76	6	3	3	3	0	0	15302517	0	0	-	-
Q9UPS8	Ankyrin repeat domain-containing protein 26 OS=Homo sapiens OX=9606 GN=ANKRD26 PE=1 SV=4 - [ANR26_HUMAN]	ANKRD26	5.85	3	8	8	8	0	0	0	0	0	-	-
Q8N7Z5	Ankyrin repeat domain-containing protein 31 OS=Homo sapiens OX=9606 GN=ANKRD31 PE=2 SV=2 - [ANR31_HUMAN]	ANKRD31	0.96	2	2	2	4	0	0	0	0	0	-	-
A0A087X1R3	Ankyrin repeat domain-containing protein 36B OS=Homo sapiens OX=9606 GN=ANKRD36B PE=4 SV=1 - [A0A087X1R3_HUMAN]	ANKRD36B	1.94	5	2	2	2	0	0	0	0	0	-	-
P04083	Annexin A1 OS=Homo sapiens OX=9606 GN=ANXA1 PE=1 SV=2 - [ANXA1_HUMAN]	ANXA1	11.85	2	3	3	5	0	0	0	0	0	-	-
P07355	Annexin A2 OS=Homo sapiens OX=9606 GN=ANXA2 PE=1 SV=2 - [ANXA2_HUMAN]	ANXA2	81.12	24	48	48	1012	0	0	9.06983e+06	1.23541e+07	7.47778e+06	1.43251	-
P20073	Annexin A7 OS=Homo sapiens OX=9606 GN=ANXA7 PE=1 SV=3 - [ANXA7_HUMAN]	ANXA7	5.74	1	3	3	3	0	0	0	0	0	-	-
Q10567	AP-1 complex subunit beta-1 OS=Homo sapiens OX=9606 GN=AP1B1 PE=1 SV=2 - [AP1B1_HUMAN]	AP1B1	16.02	4	4	14	57	0	0	0	0	0	-	-
K7EPJ8	AP-1 complex subunit mu-1 (Fragment) OS=Homo sapiens OX=9606 GN=AP1M1 PE=1 SV=1 - [K7EPJ8_HUMAN]	AP1M1	46.4	5	1	3	10	0	0	0	0	0	-	-
O00203	AP-3 complex subunit beta-1 OS=Homo sapiens OX=9606 GN=AP3B1 PE=1 SV=3 - [AP3B1_HUMAN]	AP3B1	24.95	6	26	27	84	0	23650465	0	0	0	-	-
O14617	AP-3 complex subunit delta-1 OS=Homo sapiens OX=9606 GN=AP3D1 PE=1 SV=1 - [AP3D1_HUMAN]	AP3D1	11.27	5	10	10	32	0	4.34395e+06	3.92509e+06	0	1.44274e+07	0.286575	-
Q9Y2T2	AP-3 complex subunit mu-1 OS=Homo sapiens OX=9606 GN=AP3M1 PE=1 SV=1 - [AP3M1_HUMAN]	AP3M1	55.5	2	17	22	152	0	47141423	3.14689e+07	3.23302e+07	3.43029e+07	1.07805	-
P53677	AP-3 complex subunit mu-2 OS=Homo sapiens OX=9606 GN=AP3M2 PE=2 SV=1 - [AP3M2_HUMAN]	AP3M2	48.56	8	14	19	82	0	47141423	33392630	3.23302e+07	4.10848e+07	0.915702	-
Q92572	AP-3 complex subunit sigma-1 OS=Homo sapiens OX=9606 GN=AP3S1 PE=1 SV=1 - [AP3S1_HUMAN]	AP3S1	27.46	2	4	4	10	0	0	0	8.47813e+07	9.61203e+07	Ctrl only	-
P27695	DNA-(apurinic or apyrimidinic site) lyase OS=Homo sapiens OX=9606 GN=APEX1 PE=1 SV=2 - [APEX1_HUMAN]	APEX1	70.75	11	28	28	432	259646032	4.69176e+08	6.43439e+08	2.91633e+08	445944028	1.04964	-
Q9UH17	DNA dC->dU-editing enzyme APOBEC-3B OS=Homo sapiens OX=9606 GN=APOBEC3B PE=1 SV=1 - [ABC3B_HUMAN]	APOBEC3B	21.73	3	6	6	23	0	0	0	0	0	-	-
Q9NRW3	DNA dC->dU-editing enzyme APOBEC-3C OS=Homo sapiens OX=9606 GN=APOBEC3C PE=1 SV=2 - [ABC3C_HUMAN]	APOBEC3C	13.16	3	2	2	9	0	0	0	0	0	-	-
P05090	Apolipoprotein D OS=Homo sapiens OX=9606 GN=APOD PE=1 SV=1 - [APOD_HUMAN]	APOD	14.29	3	3	3	4	0	0	0	0	1.22807e+08	Ctrl only	-
A0A087WYF7	MICOS complex subunit OS=Homo sapiens OX=9606 GN=APOOL PE=1 SV=1 - [A0A087WYF7_HUMAN]	APOOL	27.24	3	5	5	11	0	0	0	0	0	-	-
H3BQZ9	Adenine phosphoribosyltransferase OS=Homo sapiens OX=9606 GN=APRT PE=1 SV=1 - [H3BQZ9_HUMAN]	APRT	16.99	5	2	2	6	0	0	0	0	0	-	-
C9JZ40	Aprataxin (Fragment) OS=Homo sapiens OX=9606 GN=APTX PE=1 SV=1 - [C9JZ40_HUMAN]	APTX	8.33	5	2	2	5	0	0	0	0	0	-	-
Q96P48	Arf-GAP with Rho-GAP domain, ANK repeat and PH domain-containing protein 1 OS=Homo sapiens OX=9606 GN=ARAP1 PE=1 SV=3 - [ARAP1_HUMAN]	ARAP1	1.45	3	2	2	2	0	0	0	0	0	-	-
G5E9Y3	Arf-GAP with Rho-GAP domain, ANK repeat and PH domain-containing protein 3 OS=Homo sapiens OX=9606 GN=ARAP3 PE=1 SV=1 - [G5E9Y3_HUMAN]	ARAP3	2.62	3	2	2	3	0	0	0	0	0	-	-
P48444	Coatomer subunit delta OS=Homo sapiens OX=9606 GN=ARCN1 PE=1 SV=1 - [COPD_HUMAN]	ARCN1	12.52	4	5	5	17	0	3.04133e+07	0	0	0	-	-
P18085	ADP-ribosylation factor 4 OS=Homo sapiens OX=9606 GN=ARF4 PE=1 SV=3 - [ARF4_HUMAN]	ARF4	32.78	9	4	5	16	0	0	0	0	0	-	-
P62330	ADP-ribosylation factor 6 OS=Homo sapiens OX=9606 GN=ARF6 PE=1 SV=2 - [ARF6_HUMAN]	ARF6	21.71	2	2	3	10	0	0	0	0	0	-	-
E9PN48	ADP-ribosylation factor GTPase-activating protein 2 (Fragment) OS=Homo sapiens OX=9606 GN=ARFGAP2 PE=1 SV=1 - [E9PN48_HUMAN]	ARFGAP2	7.94	5	1	2	2	0	0	0	0	0	-	-
G5E9L0	ADP-ribosylation factor GTPase-activating protein 2 OS=Homo sapiens OX=9606 GN=ARFGAP2 PE=1 SV=2 - [G5E9L0_HUMAN]	ARFGAP2	17.04	11	5	6	10	0	0	0	0	0	-	-
Q9Y6D5	Brefeldin A-inhibited guanine nucleotide-exchange protein 2 OS=Homo sapiens OX=9606 GN=ARFGEF2 PE=1 SV=3 - [BIG2_HUMAN]	ARFGEF2	1.23	1	2	2	2	0	0	0	0	0	-	-
Q5TH69	Brefeldin A-inhibited guanine nucleotide-exchange protein 3 OS=Homo sapiens OX=9606 GN=ARFGEF3 PE=1 SV=3 - [BIG3_HUMAN]	ARFGEF3	0.55	1	2	2	2	0	0	0	0	0	-	-
P05089	Arginase-1 OS=Homo sapiens OX=9606 GN=ARG1 PE=1 SV=2 - [ARGI1_HUMAN]	ARG1	9.32	1	3	3	8	0	67215490	9.43468e+07	66110542	7.16123e+07	1.05975	-
Q1RLN5	ARHGAP12 protein OS=Homo sapiens OX=9606 GN=ARHGAP12 PE=1 SV=1 - [Q1RLN5_HUMAN]	ARHGAP12	5.01	3	3	3	7	0	1.07067e+07	0	0	0	-	-
Q68EM7	Rho GTPase-activating protein 17 OS=Homo sapiens OX=9606 GN=ARHGAP17 PE=1 SV=1 - [RHG17_HUMAN]	ARHGAP17	11.69	9	8	8	26	0	0	0	0	0	-	-
Q8N392	Rho GTPase-activating protein 18 OS=Homo sapiens OX=9606 GN=ARHGAP18 PE=1 SV=3 - [RHG18_HUMAN]	ARHGAP18	8.14	1	6	6	13	0	0	0	0	0	-	-
R4GMS4	Rho GTPase-activating protein 19 (Fragment) OS=Homo sapiens OX=9606 GN=ARHGAP19 PE=1 SV=1 - [R4GMS4_HUMAN]	ARHGAP19	6.67	2	2	2	2	0	0	0	0	0	-	-
F8VWZ8	Rho GTPase-activating protein 29 OS=Homo sapiens OX=9606 GN=ARHGAP29 PE=1 SV=1 - [F8VWZ8_HUMAN]	ARHGAP29	2.61	2	2	2	4	0	0	0	0	0	-	-
P98171	Rho GTPase-activating protein 4 OS=Homo sapiens OX=9606 GN=ARHGAP4 PE=1 SV=2 - [RHG04_HUMAN]	ARHGAP4	25.9	14	19	19	40	0	0	0	0	0	-	-
A0A0A0MSK6	Rho GTPase-activating protein 5 OS=Homo sapiens OX=9606 GN=ARHGAP5 PE=1 SV=1 - [A0A0A0MSK6_HUMAN]	ARHGAP5	5.41	4	5	5	10	0	0	0	0	0	-	-
Q92888	Rho guanine nucleotide exchange factor 1 OS=Homo sapiens OX=9606 GN=ARHGEF1 PE=1 SV=2 - [ARHG1_HUMAN]	ARHGEF1	4.93	6	3	3	3	0	0	0	0	0	-	-
M0QZS0	Rho guanine nucleotide exchange factor 18 (Fragment) OS=Homo sapiens OX=9606 GN=ARHGEF18 PE=1 SV=1 - [M0QZS0_HUMAN]	ARHGEF18	3.33	4	1	2	5	0	0	0	0	0	-	-
E7EUY6	Rho guanine nucleotide exchange factor 7 (Fragment) OS=Homo sapiens OX=9606 GN=ARHGEF7 PE=1 SV=1 - [E7EUY6_HUMAN]	ARHGEF7	10.51	11	3	3	3	0	0	0	0	0	-	-
Q8NFD5	AT-rich interactive domain-containing protein 1B OS=Homo sapiens OX=9606 GN=ARID1B PE=1 SV=2 - [ARI1B_HUMAN]	ARID1B	2.73	8	4	4	8	0	1.39471e+07	0	1.57934e+07	2.2069e+07	0.673807	-
Q9UH62	Armadillo repeat-containing X-linked protein 3 OS=Homo sapiens OX=9606 GN=ARMCX3 PE=1 SV=1 - [ARMX3_HUMAN]	ARMCX3	10.03	1	3	3	5	0	0	0	0	0	-	-
O15143	Actin-related protein 2/3 complex subunit 1B OS=Homo sapiens OX=9606 GN=ARPC1B PE=1 SV=3 - [ARC1B_HUMAN]	ARPC1B	44.09	6	4	18	104	0	0	0	0	0	-	-
O15144	Actin-related protein 2/3 complex subunit 2 OS=Homo sapiens OX=9606 GN=ARPC2 PE=1 SV=1 - [ARPC2_HUMAN]	ARPC2	56.67	5	18	18	101	0	0	0	0	0	-	-
O15145	Actin-related protein 2/3 complex subunit 3 OS=Homo sapiens OX=9606 GN=ARPC3 PE=1 SV=3 - [ARPC3_HUMAN]	ARPC3	30.34	3	6	6	27	0	0	0	0	0	-	-
P59998	Actin-related protein 2/3 complex subunit 4 OS=Homo sapiens OX=9606 GN=ARPC4 PE=1 SV=3 - [ARPC4_HUMAN]	ARPC4	44.05	8	8	8	27	0	0	0	0	0	-	-
O15511	Actin-related protein 2/3 complex subunit 5 OS=Homo sapiens OX=9606 GN=ARPC5 PE=1 SV=3 - [ARPC5_HUMAN]	ARPC5	38.41	2	4	5	16	0	0	0	0	0	-	-
Q9BPX5	Actin-related protein 2/3 complex subunit 5-like protein OS=Homo sapiens OX=9606 GN=ARPC5L PE=1 SV=1 - [ARP5L_HUMAN]	ARPC5L	25.49	1	2	3	9	0	0	0	0	0	-	-
P49407	Beta-arrestin-1 OS=Homo sapiens OX=9606 GN=ARRB1 PE=1 SV=2 - [ARRB1_HUMAN]	ARRB1	13.16	3	4	4	7	0	0	0	0	0	-	-
P32121	Beta-arrestin-2 OS=Homo sapiens OX=9606 GN=ARRB2 PE=1 SV=2 - [ARRB2_HUMAN]	ARRB2	5.13	5	2	2	4	0	0	0	0	0	-	-
A0A0A0MRE5	Arf-GAP with SH3 domain, ANK repeat and PH domain-containing protein 1 OS=Homo sapiens OX=9606 GN=ASAP1 PE=1 SV=1 - [A0A0A0MRE5_HUMAN]	ASAP1	5.53	4	4	4	10	0	0	0	0	0	-	-
Q9H1I8	Activating signal cointegrator 1 complex subunit 2 OS=Homo sapiens OX=9606 GN=ASCC2 PE=1 SV=3 - [ASCC2_HUMAN]	ASCC2	6.34	1	3	3	9	0	0	0	0	0	-	-
P08243	Asparagine synthetase [glutamine-hydrolyzing] OS=Homo sapiens OX=9606 GN=ASNS PE=1 SV=4 - [ASNS_HUMAN]	ASNS	7.66	6	3	3	5	0	0	0	0	0	-	-
P00966	Argininosuccinate synthase OS=Homo sapiens OX=9606 GN=ASS1 PE=1 SV=2 - [ASSY_HUMAN]	ASS1	3.16	3	2	2	2	0	0	0	0	0	-	-
A0A2R8Y5U1	Putative Polycomb group protein ASXL1 OS=Homo sapiens OX=9606 GN=ASXL1 PE=1 SV=1 - [A0A2R8Y5U1_HUMAN]	ASXL1	3.99	4	2	2	4	0	0	0	0	0	-	-
Q8NBU5	ATPase family AAA domain-containing protein 1 OS=Homo sapiens OX=9606 GN=ATAD1 PE=1 SV=1 - [ATAD1_HUMAN]	ATAD1	17.17	1	5	5	12	0	0	0	0	0	-	-
P18846	Cyclic AMP-dependent transcription factor ATF-1 OS=Homo sapiens OX=9606 GN=ATF1 PE=1 SV=2 - [ATF1_HUMAN]	ATF1	18.45	3	3	6	21	0	0	0	0	0	-	-
P05023	Sodium/potassium-transporting ATPase subunit alpha-1 OS=Homo sapiens OX=9606 GN=ATP1A1 PE=1 SV=1 - [AT1A1_HUMAN]	ATP1A1	19.65	6	16	17	64	0	4.64602e+07	4.37101e+07	0	2.92913e+07	1.5392	-
H0Y9V7	Calcium-transporting ATPase type 2C member 1 (Fragment) OS=Homo sapiens OX=9606 GN=ATP2C1 PE=1 SV=1 - [H0Y9V7_HUMAN]	ATP2C1	2.21	4	1	2	4	0	0	0	0	0	-	-
P36542	ATP synthase subunit gamma, mitochondrial OS=Homo sapiens OX=9606 GN=ATP5F1C PE=1 SV=1 - [ATPG_HUMAN]	ATP5F1C	40.6	1	12	12	133	0	1.52718e+07	3.97651e+07	5.54061e+07	6.43273e+07	0.572297	-
C9JJT5	ATP5MF-PTCD1 readthrough OS=Homo sapiens OX=9606 GN=ATP5MF-PTCD1 PE=4 SV=2 - [C9JJT5_HUMAN]	ATP5MF-PTCD1	44.44	4	2	2	3	0	0	0	9.6909e+06	7.0371e+06	Ctrl only	-
Q5QNZ2	ATP synthase F(0) complex subunit B1, mitochondrial OS=Homo sapiens OX=9606 GN=ATP5PB PE=1 SV=1 - [Q5QNZ2_HUMAN]	ATP5PB	39.49	2	8	8	28	0	0	0	0	0	-	-
O75947	ATP synthase subunit d, mitochondrial OS=Homo sapiens OX=9606 GN=ATP5PD PE=1 SV=3 - [ATP5H_HUMAN]	ATP5PD	32.92	2	4	4	8	0	0	0	0	0	-	-
P61421	V-type proton ATPase subunit d 1 OS=Homo sapiens OX=9606 GN=ATP6V0D1 PE=1 SV=1 - [VA0D1_HUMAN]	ATP6V0D1	16.52	7	4	4	7	0	0	0	0	0	-	-
P21281	V-type proton ATPase subunit B, brain isoform OS=Homo sapiens OX=9606 GN=ATP6V1B2 PE=1 SV=3 - [VATB2_HUMAN]	ATP6V1B2	14.09	7	4	4	6	0	0	0	0	4.93384e+06	Ctrl only	-
P21283	V-type proton ATPase subunit C 1 OS=Homo sapiens OX=9606 GN=ATP6V1C1 PE=1 SV=4 - [VATC1_HUMAN]	ATP6V1C1	5.76	2	3	3	5	0	0	0	0	0	-	-
P36543	V-type proton ATPase subunit E 1 OS=Homo sapiens OX=9606 GN=ATP6V1E1 PE=1 SV=1 - [VATE1_HUMAN]	ATP6V1E1	16.81	2	3	3	9	0	0	0	0	0	-	-
Q9UBB4	Ataxin-10 OS=Homo sapiens OX=9606 GN=ATXN10 PE=1 SV=1 - [ATX10_HUMAN]	ATXN10	4.63	3	2	2	2	0	1.55571e+07	0	0	0	-	-
H0YH87	Ataxin-2 OS=Homo sapiens OX=9606 GN=ATXN2 PE=1 SV=2 - [H0YH87_HUMAN]	ATXN2	3.47	10	2	2	5	0	0	0	0	0	-	-
Q8WWM7	Ataxin-2-like protein OS=Homo sapiens OX=9606 GN=ATXN2L PE=1 SV=2 - [ATX2L_HUMAN]	ATXN2L	18.79	7	14	14	41	0	0	0	4.06732e+07	3.12844e+07	Ctrl only	-
Q9Y679	Ancient ubiquitous protein 1 OS=Homo sapiens OX=9606 GN=AUP1 PE=1 SV=2 - [AUP1_HUMAN]	AUP1	15.61	1	3	3	3	0	0	0	0	0	-	-
P25311	Zinc-alpha-2-glycoprotein OS=Homo sapiens OX=9606 GN=AZGP1 PE=1 SV=2 - [ZA2G_HUMAN]	AZGP1	22.15	3	5	5	12	0	2.62144e+07	25912369	0	2.83552e+07	0.919173	-
Q9UBV7	Beta-1,4-galactosyltransferase 7 OS=Homo sapiens OX=9606 GN=B4GALT7 PE=1 SV=1 - [B4GT7_HUMAN]	B4GALT7	10.09	3	3	3	9	0	0	0	0	0	-	-
M0R0I0	BRISC and BRCA1-A complex member 1 (Fragment) OS=Homo sapiens OX=9606 GN=BABAM1 PE=1 SV=1 - [M0R0I0_HUMAN]	BABAM1	13.33	9	2	2	3	0	7.6708e+06	0	0	0	-	-
O14867	Transcription regulator protein BACH1 OS=Homo sapiens OX=9606 GN=BACH1 PE=1 SV=2 - [BACH1_HUMAN]	BACH1	4.48	2	3	3	3	0	0	0	0	0	-	-
O95817	BAG family molecular chaperone regulator 3 OS=Homo sapiens OX=9606 GN=BAG3 PE=1 SV=3 - [BAG3_HUMAN]	BAG3	4.35	2	2	2	3	0	0	0	0	0	-	-
Q9UQB8	Brain-specific angiogenesis inhibitor 1-associated protein 2 OS=Homo sapiens OX=9606 GN=BAIAP2 PE=1 SV=1 - [BAIP2_HUMAN]	BAIAP2	77.17	15	2	35	184	0	0	0	2.88073e+06	3.40387e+07	Ctrl only	-
I3L4C2	Brain-specific angiogenesis inhibitor 1-associated protein 2 OS=Homo sapiens OX=9606 GN=BAIAP2 PE=1 SV=1 - [I3L4C2_HUMAN]	BAIAP2	74.32	13	1	34	174	0	0	0	2.88073e+06	3.40387e+07	Ctrl only	-
P80723	Brain acid soluble protein 1 OS=Homo sapiens OX=9606 GN=BASP1 PE=1 SV=2 - [BASP1_HUMAN]	BASP1	69.6	2	9	9	38	0	2.36433e+07	3.05014e+07	17719062	2.20623e+07	1.08577	-
C9JA69	HMG box transcription factor BBX OS=Homo sapiens OX=9606 GN=BBX PE=1 SV=1 - [C9JA69_HUMAN]	BBX	13.8	3	10	10	21	0	0	47954868	0	0	-	-
K7ENU8	Basal cell adhesion molecule (Fragment) OS=Homo sapiens OX=9606 GN=BCAM PE=1 SV=2 - [K7ENU8_HUMAN]	BCAM	8.04	3	2	2	2	0	0	0	0	0	-	-
Q9P287	BRCA2 and CDKN1A-interacting protein OS=Homo sapiens OX=9606 GN=BCCIP PE=1 SV=1 - [BCCIP_HUMAN]	BCCIP	9.87	1	2	2	8	0	0	0	0	0	-	-
P12694	2-oxoisovalerate dehydrogenase subunit alpha, mitochondrial OS=Homo sapiens OX=9606 GN=BCKDHA PE=1 SV=2 - [ODBA_HUMAN]	BCKDHA	15.51	4	4	4	6	0	0	0	0	0	-	-
O14874	[3-methyl-2-oxobutanoate dehydrogenase [lipoamide]] kinase, mitochondrial OS=Homo sapiens OX=9606 GN=BCKDK PE=1 SV=2 - [BCKD_HUMAN]	BCKDK	13.59	4	4	4	10	0	0	0	0	0	-	-
Q4VC05	B-cell CLL/lymphoma 7 protein family member A OS=Homo sapiens OX=9606 GN=BCL7A PE=1 SV=1 - [BCL7A_HUMAN]	BCL7A	11.43	4	1	3	3	0	6.54514e+06	0	0	0	-	-
Q9BQE9	B-cell CLL/lymphoma 7 protein family member B OS=Homo sapiens OX=9606 GN=BCL7B PE=1 SV=1 - [BCL7B_HUMAN]	BCL7B	17.33	5	1	3	3	0	0	0	0	0	-	-
Q8WUZ0	B-cell CLL/lymphoma 7 protein family member C OS=Homo sapiens OX=9606 GN=BCL7C PE=1 SV=3 - [BCL7C_HUMAN]	BCL7C	33.18	3	3	4	8	0	0	0	0	0	-	-
A2AJT9	BCLAF1 and THRAP3 family member 3 OS=Homo sapiens OX=9606 GN=BCLAF3 PE=1 SV=1 - [BCLA3_HUMAN]	BCLAF3	3.09	3	2	2	2	0	0	0	0	0	-	-
A0A087WWH3	BRD4-interacting chromatin-remodeling complex-associated protein OS=Homo sapiens OX=9606 GN=BICRA PE=1 SV=1 - [A0A087WWH3_HUMAN]	BICRA	2.72	2	3	3	6	0	0	0	0	0	-	-
O00499	Myc box-dependent-interacting protein 1 OS=Homo sapiens OX=9606 GN=BIN1 PE=1 SV=1 - [BIN1_HUMAN]	BIN1	15.68	1	7	7	8	0	0	0	0	0	-	-
F5GY04	Zinc finger protein basonuclin-1 OS=Homo sapiens OX=9606 GN=BNC1 PE=1 SV=1 - [F5GY04_HUMAN]	BNC1	2.94	2	2	2	2	0	0	0	0	0	-	-
J3KNN7	BRCA1-associated protein OS=Homo sapiens OX=9606 GN=BRAP PE=1 SV=1 - [J3KNN7_HUMAN]	BRAP	8.01	2	5	5	10	0	0	0	1.14906e+08	0	-	-
Q9H8M2	Bromodomain-containing protein 9 OS=Homo sapiens OX=9606 GN=BRD9 PE=1 SV=2 - [BRD9_HUMAN]	BRD9	8.04	4	3	3	3	0	0	8.60219e+06	0	0	-	-
Q5PSV4	Breast cancer metastasis-suppressor 1-like protein OS=Homo sapiens OX=9606 GN=BRMS1L PE=1 SV=2 - [BRM1L_HUMAN]	BRMS1L	6.81	2	2	2	2	0	0	0	0	0	-	-
Q10589	Bone marrow stromal antigen 2 OS=Homo sapiens OX=9606 GN=BST2 PE=1 SV=1 - [BST2_HUMAN]	BST2	10	1	2	2	2	0	0	0	0	0	-	-
P20290	Transcription factor BTF3 OS=Homo sapiens OX=9606 GN=BTF3 PE=1 SV=1 - [BTF3_HUMAN]	BTF3	50.97	3	6	6	18	0	0	0	1.49535e+08	463749758	Ctrl only	-
E9PL10	Transcription factor BTF3 OS=Homo sapiens OX=9606 GN=BTF3L4 PE=1 SV=1 - [E9PL10_HUMAN]	BTF3L4	24.83	2	3	3	8	0	0	0	2.69729e+08	2.05649e+08	Ctrl only	-
Q5JY90	Tyrosine-protein kinase OS=Homo sapiens OX=9606 GN=BTK PE=1 SV=1 - [Q5JY90_HUMAN]	BTK	4.55	11	1	2	4	0	0	0	0	0	-	-
O00481	Butyrophilin subfamily 3 member A1 OS=Homo sapiens OX=9606 GN=BTN3A1 PE=1 SV=3 - [BT3A1_HUMAN]	BTN3A1	2.34	3	1	2	4	0	0	0	0	0	-	-
O43709	Probable 18S rRNA (guanine-N(7))-methyltransferase OS=Homo sapiens OX=9606 GN=BUD23 PE=1 SV=2 - [BUD23_HUMAN]	BUD23	17.79	2	3	3	17	0	0	1.30307e+08	6.20538e+07	8.06503e+07	1.19256	-
P41223	Protein BUD31 homolog OS=Homo sapiens OX=9606 GN=BUD31 PE=1 SV=2 - [BUD31_HUMAN]	BUD31	58.33	3	9	9	26	0	0	0	3.92495e+06	0	-	-
Q07021	Complement component 1 Q subcomponent-binding protein, mitochondrial OS=Homo sapiens OX=9606 GN=C1QBP PE=1 SV=1 - [C1QBP_HUMAN]	C1QBP	33.69	3	7	7	41	0	0	0	5.18937e+06	2.47519e+07	Ctrl only	-
Q9BVC5	Ashwin OS=Homo sapiens OX=9606 GN=C2orf49 PE=1 SV=1 - [ASHWN_HUMAN]	C2orf49	26.29	2	4	4	12	0	0	0	0	0	-	-
Q5JPI3	Uncharacterized protein C3orf38 OS=Homo sapiens OX=9606 GN=C3orf38 PE=1 SV=1 - [CC038_HUMAN]	C3orf38	9.12	2	3	3	8	0	0	0	0	0	-	-
C9JQV0	Uncharacterized protein C7orf50 (Fragment) OS=Homo sapiens OX=9606 GN=C7orf50 PE=1 SV=1 - [C9JQV0_HUMAN]	C7orf50	29.69	4	3	3	8	0	0	0	1.91994e+07	1.00589e+07	Ctrl only	-
A0A3B3IRR6	UPF0488 protein C8orf33 OS=Homo sapiens OX=9606 GN=C8orf33 PE=1 SV=1 - [A0A3B3IRR6_HUMAN]	C8orf33	29.2	4	6	7	28	0	0	0	0	0	-	-
Q6P1X6	UPF0598 protein C8orf82 OS=Homo sapiens OX=9606 GN=C8orf82 PE=1 SV=2 - [CH082_HUMAN]	C8orf82	16.2	2	3	3	3	0	0	0	0	0	-	-
Q9NZ63	Telomere length and silencing protein 1 homolog OS=Homo sapiens OX=9606 GN=C9orf78 PE=1 SV=1 - [TLS1_HUMAN]	C9orf78	9.34	1	3	3	3	0	0	0	0	0	-	-
Q8WUQ7	Cactin OS=Homo sapiens OX=9606 GN=CACTIN PE=1 SV=3 - [CATIN_HUMAN]	CACTIN	4.35	3	2	2	3	0	0	0	0	0	-	-
Q9HB71	Calcyclin-binding protein OS=Homo sapiens OX=9606 GN=CACYBP PE=1 SV=2 - [CYBP_HUMAN]	CACYBP	51.32	2	10	10	49	0	0	0	0	3.2263e+07	Ctrl only	-
F8VPD4	CAD protein OS=Homo sapiens OX=9606 GN=CAD PE=1 SV=1 - [F8VPD4_HUMAN]	CAD	6.15	4	12	12	23	0	0	0	0	0	-	-
E7EX44	Caldesmon OS=Homo sapiens OX=9606 GN=CALD1 PE=1 SV=1 - [E7EX44_HUMAN]	CALD1	69.3	5	5	49	256	0	0	0	0	0	-	-
E9PGZ1	Caldesmon OS=Homo sapiens OX=9606 GN=CALD1 PE=1 SV=1 - [E9PGZ1_HUMAN]	CALD1	65.49	5	1	45	257	0	0	0	0	0	-	-
O43852	Calumenin OS=Homo sapiens OX=9606 GN=CALU PE=1 SV=2 - [CALU_HUMAN]	CALU	17.14	2	4	4	8	0	0	0	0	0	-	-
D6R938	Calcium/calmodulin-dependent protein kinase (CaM kinase) II delta, isoform CRA_e OS=Homo sapiens OX=9606 GN=CAMK2D PE=1 SV=1 - [D6R938_HUMAN]	CAMK2D	26.1	15	6	10	48	0	0	0	0	0	-	-
Q5T5Y3	Calmodulin-regulated spectrin-associated protein 1 OS=Homo sapiens OX=9606 GN=CAMSAP1 PE=1 SV=2 - [CAMP1_HUMAN]	CAMSAP1	2.37	1	3	3	3	0	0	0	4.4928e+06	0	-	-
P27824	Calnexin OS=Homo sapiens OX=9606 GN=CANX PE=1 SV=2 - [CALX_HUMAN]	CANX	21.96	11	11	11	26	0	0	0	0	0	-	-
P07384	Calpain-1 catalytic subunit OS=Homo sapiens OX=9606 GN=CAPN1 PE=1 SV=1 - [CAN1_HUMAN]	CAPN1	21.57	11	15	15	33	0	0	0	0	0	-	-
P17655	Calpain-2 catalytic subunit OS=Homo sapiens OX=9606 GN=CAPN2 PE=1 SV=6 - [CAN2_HUMAN]	CAPN2	4.71	3	4	4	6	0	0	0	0	0	-	-
P47755	F-actin-capping protein subunit alpha-2 OS=Homo sapiens OX=9606 GN=CAPZA2 PE=1 SV=3 - [CAZA2_HUMAN]	CAPZA2	55.59	4	6	13	66	0	0	0	0	0	-	-
B1AK87	F-actin-capping protein subunit beta OS=Homo sapiens OX=9606 GN=CAPZB PE=1 SV=1 - [B1AK87_HUMAN]	CAPZB	75.77	4	22	22	173	0	0	0	0	0	-	-
Q5VZK9	F-actin-uncapping protein LRRC16A OS=Homo sapiens OX=9606 GN=CARMIL1 PE=1 SV=1 - [CARL1_HUMAN]	CARMIL1	4.01	2	5	5	8	0	0	0	0	0	-	-
B4DKY1	Cysteine--tRNA ligase, cytoplasmic OS=Homo sapiens OX=9606 GN=CARS PE=1 SV=1 - [B4DKY1_HUMAN]	CARS	4.33	2	3	3	6	0	0	0	0	0	-	-
Q5SVL2	Caspase-7 (Fragment) OS=Homo sapiens OX=9606 GN=CASP7 PE=1 SV=1 - [Q5SVL2_HUMAN]	CASP7	13.96	3	2	2	4	0	0	0	0	0	-	-
A0A0C4DGB5	Calpastatin OS=Homo sapiens OX=9606 GN=CAST PE=1 SV=1 - [A0A0C4DGB5_HUMAN]	CAST	15.78	22	9	9	17	0	0	0	0	0	-	-
Q03135	Caveolin-1 OS=Homo sapiens OX=9606 GN=CAV1 PE=1 SV=4 - [CAV1_HUMAN]	CAV1	45.51	4	9	9	59	0	0	0	0	0	-	-
Q6NZI2	Caveolae-associated protein 1 OS=Homo sapiens OX=9606 GN=CAVIN1 PE=1 SV=1 - [CAVN1_HUMAN]	CAVIN1	24.87	1	8	8	39	0	0	0	0	0	-	-
Q969G5	Caveolae-associated protein 3 OS=Homo sapiens OX=9606 GN=CAVIN3 PE=1 SV=3 - [CAVN3_HUMAN]	CAVIN3	22.99	2	5	5	9	0	0	0	0	0	-	-
Q13951	Core-binding factor subunit beta OS=Homo sapiens OX=9606 GN=CBFB PE=1 SV=2 - [PEBB_HUMAN]	CBFB	19.23	5	3	3	3	0	0	0	0	0	-	-
Q75N03	E3 ubiquitin-protein ligase Hakai OS=Homo sapiens OX=9606 GN=CBLL1 PE=1 SV=1 - [HAKAI_HUMAN]	CBLL1	8.96	2	3	4	16	0	0	5.58635e+07	2.11189e+07	25211417	1.52674	-
H0Y962	Carbonyl reductase family member 4 (Fragment) OS=Homo sapiens OX=9606 GN=CBR4 PE=1 SV=1 - [H0Y962_HUMAN]	CBR4	9.68	3	2	2	2	0	0	0	0	0	-	-
J3KS05	Chromobox protein homolog 1 (Fragment) OS=Homo sapiens OX=9606 GN=CBX1 PE=1 SV=8 - [J3KS05_HUMAN]	CBX1	44.51	5	7	8	82	0	0	0	0	0	-	-
O00257	E3 SUMO-protein ligase CBX4 OS=Homo sapiens OX=9606 GN=CBX4 PE=1 SV=3 - [CBX4_HUMAN]	CBX4	8.04	1	4	4	5	0	0	1.61643e+07	0	0	-	-
H0Y517	Coiled-coil and C2 domain-containing protein 1B (Fragment) OS=Homo sapiens OX=9606 GN=CC2D1B PE=1 SV=1 - [H0Y517_HUMAN]	CC2D1B	2.87	3	2	2	3	0	0	0	0	0	-	-
Q8IX12	Cell division cycle and apoptosis regulator protein 1 OS=Homo sapiens OX=9606 GN=CCAR1 PE=1 SV=2 - [CCAR1_HUMAN]	CCAR1	19.13	7	19	19	95	0	0	0	55027230	37324535	Ctrl only	-
Q8N163	Cell cycle and apoptosis regulator protein 2 OS=Homo sapiens OX=9606 GN=CCAR2 PE=1 SV=2 - [CCAR2_HUMAN]	CCAR2	5.96	6	4	4	9	0	0	0	1.0747e+07	1.19397e+07	Ctrl only	-
Q96A19	Coiled-coil domain-containing protein 102A OS=Homo sapiens OX=9606 GN=CCDC102A PE=1 SV=2 - [C102A_HUMAN]	CCDC102A	2.18	2	1	2	2	0	0	0	0	0	-	-
Q8WUD4	Coiled-coil domain-containing protein 12 OS=Homo sapiens OX=9606 GN=CCDC12 PE=1 SV=1 - [CCD12_HUMAN]	CCDC12	45.78	4	5	5	33	0	0	0	0	0	-	-
Q9H6E4	Coiled-coil domain-containing protein 134 OS=Homo sapiens OX=9606 GN=CCDC134 PE=1 SV=1 - [CC134_HUMAN]	CCDC134	18.78	2	3	3	12	0	0	0	2.95148e+07	0	-	-
A0A0A0MR27	Coiled-coil domain-containing protein 14 OS=Homo sapiens OX=9606 GN=CCDC14 PE=1 SV=1 - [A0A0A0MR27_HUMAN]	CCDC14	2.78	4	2	2	2	0	0	0	0	0	-	-
Q9P1Z9	Coiled-coil domain-containing protein 180 OS=Homo sapiens OX=9606 GN=CCDC180 PE=2 SV=3 - [CC180_HUMAN]	CCDC180	0.71	4	1	2	15	0	2.0211e+08	0	0	0	-	-
O60826	Coiled-coil domain-containing protein 22 OS=Homo sapiens OX=9606 GN=CCDC22 PE=1 SV=1 - [CCD22_HUMAN]	CCDC22	5.42	1	2	2	3	0	0	0	0	0	-	-
Q96MW1	Coiled-coil domain-containing protein 43 OS=Homo sapiens OX=9606 GN=CCDC43 PE=1 SV=2 - [CCD43_HUMAN]	CCDC43	12.95	2	3	3	8	0	0	0	122575457	114933627	Ctrl only	-
Q96A33	Coiled-coil domain-containing protein 47 OS=Homo sapiens OX=9606 GN=CCDC47 PE=1 SV=1 - [CCD47_HUMAN]	CCDC47	33.75	3	18	18	107	0	7.09266e+07	1.44976e+08	2.45035e+08	1.5625e+08	0.98333	-
Q8IVM0	Coiled-coil domain-containing protein 50 OS=Homo sapiens OX=9606 GN=CCDC50 PE=1 SV=1 - [CCD50_HUMAN]	CCDC50	7.19	1	2	2	13	0	0	0	30086760	3.40862e+07	Ctrl only	-
Q9Y6R9	Coiled-coil domain-containing protein 61 OS=Homo sapiens OX=9606 GN=CCDC61 PE=1 SV=3 - [CCD61_HUMAN]	CCDC61	6.25	2	3	3	5	0	0	0	0	0	-	-
Q9Y3X0	Coiled-coil domain-containing protein 9 OS=Homo sapiens OX=9606 GN=CCDC9 PE=1 SV=1 - [CCDC9_HUMAN]	CCDC9	25.99	5	12	12	36	0	0	0	2.13348e+07	2.56071e+07	Ctrl only	-
Q6ZUT6	Coiled-coil domain-containing protein 9B OS=Homo sapiens OX=9606 GN=CCDC9B PE=1 SV=1 - [CCD9B_HUMAN]	CCDC9B	27.72	3	9	9	39	0	0	0	0	0	-	-
A0A0G2JII5	Coiled-coil alpha-helical rod protein 1 OS=Homo sapiens OX=9606 GN=CCHCR1 PE=1 SV=1 - [A0A0G2JII5_HUMAN]	CCHCR1	1.65	38	1	2	2	0	0	0	0	0	-	-
O00622	CCN family member 1 OS=Homo sapiens OX=9606 GN=CCN1 PE=1 SV=1 - [CCN1_HUMAN]	CCN1	15.49	1	5	5	6	0	0	0	0	0	-	-
P20248	Cyclin-A2 OS=Homo sapiens OX=9606 GN=CCNA2 PE=1 SV=2 - [CCNA2_HUMAN]	CCNA2	11.81	1	4	4	20	0	0	5.07223e+07	0	0	-	-
H1UBN3	Cyclin B2 OS=Homo sapiens OX=9606 GN=CCNB2 PE=1 SV=1 - [H1UBN3_HUMAN]	CCNB2	18.98	3	6	6	16	0	0	0	0	0	-	-
E5RFX8	Cyclin-C (Fragment) OS=Homo sapiens OX=9606 GN=CCNC PE=1 SV=1 - [E5RFX8_HUMAN]	CCNC	8.64	7	2	2	2	0	0	0	0	0	-	-
P51946	Cyclin-H OS=Homo sapiens OX=9606 GN=CCNH PE=1 SV=1 - [CCNH_HUMAN]	CCNH	16.72	4	3	3	3	0	0	0	0	0	-	-
O60563	Cyclin-T1 OS=Homo sapiens OX=9606 GN=CCNT1 PE=1 SV=1 - [CCNT1_HUMAN]	CCNT1	12.12	1	8	8	24	0	3.37445e+07	2.176e+07	3.00752e+07	2.79754e+07	1.0197	-
O43303	Centriolar coiled-coil protein of 110 kDa OS=Homo sapiens OX=9606 GN=CCP110 PE=1 SV=3 - [CP110_HUMAN]	CCP110	2.08	1	2	2	2	0	0	0	0	0	-	-
P49368	T-complex protein 1 subunit gamma OS=Homo sapiens OX=9606 GN=CCT3 PE=1 SV=4 - [TCPG_HUMAN]	CCT3	60.92	9	31	31	326	0	1.53469e+08	1.77802e+08	71218273	1.15054e+08	1.16609	-
P48643	T-complex protein 1 subunit epsilon OS=Homo sapiens OX=9606 GN=CCT5 PE=1 SV=1 - [TCPE_HUMAN]	CCT5	57.49	6	19	20	77	0	0	0	0	0	-	-
P50990	T-complex protein 1 subunit theta OS=Homo sapiens OX=9606 GN=CCT8 PE=1 SV=4 - [TCPQ_HUMAN]	CCT8	25.18	3	13	13	41	0	0	0	0	0	-	-
Q9Y5K6	CD2-associated protein OS=Homo sapiens OX=9606 GN=CD2AP PE=1 SV=1 - [CD2AP_HUMAN]	CD2AP	45.85	1	25	25	84	0	0	0	0	0	-	-
O95400	CD2 antigen cytoplasmic tail-binding protein 2 OS=Homo sapiens OX=9606 GN=CD2BP2 PE=1 SV=1 - [CD2B2_HUMAN]	CD2BP2	36.36	1	11	11	99	4.38755e+06	6.01359e+07	8.6641e+07	1.01891e+08	1.10615e+08	0.749346	-
P60953	Cell division control protein 42 homolog OS=Homo sapiens OX=9606 GN=CDC42 PE=1 SV=2 - [CDC42_HUMAN]	CDC42	36.65	11	4	5	16	0	0	0	0	0	-	-
A0A0A0MRJ0	Non-specific serine/threonine protein kinase OS=Homo sapiens OX=9606 GN=CDC42BPA PE=1 SV=1 - [A0A0A0MRJ0_HUMAN]	CDC42BPA	1.71	6	2	2	2	0	0	0	0	0	-	-
Q9Y5S2	Serine/threonine-protein kinase MRCK beta OS=Homo sapiens OX=9606 GN=CDC42BPB PE=1 SV=2 - [MRCKB_HUMAN]	CDC42BPB	4.62	3	6	6	7	0	0	0	0	0	-	-
Q00587	Cdc42 effector protein 1 OS=Homo sapiens OX=9606 GN=CDC42EP1 PE=1 SV=1 - [BORG5_HUMAN]	CDC42EP1	10.74	4	3	3	5	0	0	0	0	0	-	-
J3QLN7	Cell division control protein 6 homolog (Fragment) OS=Homo sapiens OX=9606 GN=CDC6 PE=1 SV=1 - [J3QLN7_HUMAN]	CDC6	13.74	2	2	2	2	0	0	6.7836e+07	0	0	-	-
Q6P1J9	Parafibromin OS=Homo sapiens OX=9606 GN=CDC73 PE=1 SV=1 - [CDC73_HUMAN]	CDC73	53.3	6	31	31	184	4.30027e+07	1.64106e+08	1.74548e+08	154267452	1.6e+08	1.02692	-
E9PEI0	Cell division cycle-associated protein 2 OS=Homo sapiens OX=9606 GN=CDCA2 PE=1 SV=1 - [E9PEI0_HUMAN]	CDCA2	12.4	2	7	8	21	0	3.1658e+07	5.46296e+07	0	102816361	0.41962	-
Q9BWT1	Cell division cycle-associated protein 7 OS=Homo sapiens OX=9606 GN=CDCA7 PE=1 SV=1 - [CDCA7_HUMAN]	CDCA7	23.72	1	7	7	23	0	0	0	0	0	-	-
Q96GN5	Cell division cycle-associated 7-like protein OS=Homo sapiens OX=9606 GN=CDCA7L PE=1 SV=2 - [CDA7L_HUMAN]	CDCA7L	21.15	2	8	8	17	0	0	2.40883e+07	0	0	-	-
Q5QPR4	Cyclin-dependent kinase 11A OS=Homo sapiens OX=9606 GN=CDK11A PE=1 SV=1 - [Q5QPR4_HUMAN]	CDK11A	5.36	8	4	4	6	0	0	1.33104e+07	0	0	-	-
A0A2R8Y7W5	Cyclin-dependent kinase 13 (Fragment) OS=Homo sapiens OX=9606 GN=CDK13 PE=1 SV=1 - [A0A2R8Y7W5_HUMAN]	CDK13	9.46	51	7	8	42	0	2.70203e+07	0	0	0	-	-
O14519	Cyclin-dependent kinase 2-associated protein 1 OS=Homo sapiens OX=9606 GN=CDK2AP1 PE=1 SV=1 - [CDKA1_HUMAN]	CDK2AP1	26.96	4	3	3	4	0	0	0	4.24178e+07	3.45921e+07	Ctrl only	-
Q00535	Cyclin-dependent-like kinase 5 OS=Homo sapiens OX=9606 GN=CDK5 PE=1 SV=3 - [CDK5_HUMAN]	CDK5	12.67	45	3	4	20	0	2.70203e+07	0	0	0	-	-
Q96SN8	CDK5 regulatory subunit-associated protein 2 OS=Homo sapiens OX=9606 GN=CDK5RAP2 PE=1 SV=5 - [CK5P2_HUMAN]	CDK5RAP2	7.4	8	10	10	16	0	0	0	0	0	-	-
D6R9G1	Cyclin-dependent kinase 7 OS=Homo sapiens OX=9606 GN=CDK7 PE=1 SV=1 - [D6R9G1_HUMAN]	CDK7	22.92	7	5	5	10	0	0	0	0	0	-	-
P49336	Cyclin-dependent kinase 8 OS=Homo sapiens OX=9606 GN=CDK8 PE=1 SV=1 - [CDK8_HUMAN]	CDK8	8.19	8	1	4	14	0	3.87115e+07	0	0	0	-	-
Q5VV42	Threonylcarbamoyladenosine tRNA methylthiotransferase OS=Homo sapiens OX=9606 GN=CDKAL1 PE=1 SV=1 - [CDKAL_HUMAN]	CDKAL1	3.11	1	2	2	2	0	0	0	0	0	-	-
Q8N726	Tumor suppressor ARF OS=Homo sapiens OX=9606 GN=CDKN2A PE=1 SV=2 - [ARF_HUMAN]	CDKN2A	26.52	1	3	3	5	0	0	0	0	0	-	-
Q9NXV6	CDKN2A-interacting protein OS=Homo sapiens OX=9606 GN=CDKN2AIP PE=1 SV=3 - [CARF_HUMAN]	CDKN2AIP	15	1	6	6	17	0	3.49338e+06	0	0	0	-	-
G8JLG2	CDSN OS=Homo sapiens OX=9606 GN=CDSN PE=1 SV=1 - [G8JLG2_HUMAN]	CDSN	6.81	3	3	3	8	0	0	163986592	0	0	-	-
P17676	CCAAT/enhancer-binding protein beta OS=Homo sapiens OX=9606 GN=CEBPB PE=1 SV=2 - [CEBPB_HUMAN]	CEBPB	18.55	2	5	6	13	0	0	0	0	0	-	-
Q7L2Z9	Centromere protein Q OS=Homo sapiens OX=9606 GN=CENPQ PE=1 SV=1 - [CENPQ_HUMAN]	CENPQ	11.19	1	2	2	4	0	0	0	0	0	-	-
Q6ZU80	Centrosomal protein of 128 kDa OS=Homo sapiens OX=9606 GN=CEP128 PE=1 SV=2 - [CE128_HUMAN]	CEP128	8.41	5	9	9	10	0	0	0	0	0	-	-
Q9UPN4	Centrosomal protein of 131 kDa OS=Homo sapiens OX=9606 GN=CEP131 PE=1 SV=3 - [CP131_HUMAN]	CEP131	19.85	5	16	16	23	0	0	0	0	0	-	-
Q66GS9	Centrosomal protein of 135 kDa OS=Homo sapiens OX=9606 GN=CEP135 PE=1 SV=2 - [CP135_HUMAN]	CEP135	1.23	5	1	2	6	0	0	0	0	0	-	-
O94986	Centrosomal protein of 152 kDa OS=Homo sapiens OX=9606 GN=CEP152 PE=1 SV=4 - [CE152_HUMAN]	CEP152	5.15	2	7	7	7	0	0	0	0	0	-	-
K7EPA2	Centrosomal protein of 192 kDa (Fragment) OS=Homo sapiens OX=9606 GN=CEP192 PE=1 SV=1 - [K7EPA2_HUMAN]	CEP192	4	5	3	3	3	0	0	0	0	0	-	-
Q9BV73	Centrosome-associated protein CEP250 OS=Homo sapiens OX=9606 GN=CEP250 PE=1 SV=2 - [CP250_HUMAN]	CEP250	3.64	6	10	10	10	0	0	0	0	0	-	-
O15078	Centrosomal protein of 290 kDa OS=Homo sapiens OX=9606 GN=CEP290 PE=1 SV=2 - [CE290_HUMAN]	CEP290	2.26	5	5	6	14	0	0	0	0	1.55784e+08	Ctrl only	-
Q5VT06	Centrosome-associated protein 350 OS=Homo sapiens OX=9606 GN=CEP350 PE=1 SV=1 - [CE350_HUMAN]	CEP350	1.67	3	4	5	6	0	0	0	0	0	-	-
Q9BYV8	Centrosomal protein of 41 kDa OS=Homo sapiens OX=9606 GN=CEP41 PE=1 SV=1 - [CEP41_HUMAN]	CEP41	12.87	5	3	3	6	0	0	0	0	0	-	-
Q53EZ4	Centrosomal protein of 55 kDa OS=Homo sapiens OX=9606 GN=CEP55 PE=1 SV=3 - [CEP55_HUMAN]	CEP55	15.09	2	6	6	10	0	0	0	0	0	-	-
Q96MT8	Centrosomal protein of 63 kDa OS=Homo sapiens OX=9606 GN=CEP63 PE=1 SV=1 - [CEP63_HUMAN]	CEP63	3.13	2	2	2	2	0	0	0	0	0	-	-
Q76N32	Centrosomal protein of 68 kDa OS=Homo sapiens OX=9606 GN=CEP68 PE=1 SV=2 - [CEP68_HUMAN]	CEP68	7.66	1	3	3	5	0	0	0	0	0	-	-
H7BZW2	Centrosomal protein of 85 kDa (Fragment) OS=Homo sapiens OX=9606 GN=CEP85 PE=1 SV=1 - [H7BZW2_HUMAN]	CEP85	1.61	2	2	2	4	0	115056446	0	0	0	-	-
P41208	Centrin-2 OS=Homo sapiens OX=9606 GN=CETN2 PE=1 SV=1 - [CETN2_HUMAN]	CETN2	44.77	2	6	6	16	0	0	0	0	0	-	-
Q9Y6A4	Cilia- and flagella-associated protein 20 OS=Homo sapiens OX=9606 GN=CFAP20 PE=1 SV=1 - [CFA20_HUMAN]	CFAP20	10.36	1	2	2	5	0	0	0	0	0	-	-
Q9UL16	Cilia- and flagella-associated protein 45 OS=Homo sapiens OX=9606 GN=CFAP45 PE=2 SV=2 - [CFA45_HUMAN]	CFAP45	2.36	4	2	2	2	0	0	0	0	2.5579e+07	Ctrl only	-
G3V1A4	Cofilin 1 (Non-muscle), isoform CRA_a OS=Homo sapiens OX=9606 GN=CFL1 PE=1 SV=1 - [G3V1A4_HUMAN]	CFL1	68.46	7	11	12	145	0	0	18902868	0	0	-	-
Q9Y281	Cofilin-2 OS=Homo sapiens OX=9606 GN=CFL2 PE=1 SV=1 - [COF2_HUMAN]	CFL2	31.93	1	3	4	19	0	0	18902868	0	0	-	-
Q8N884	Cyclic GMP-AMP synthase OS=Homo sapiens OX=9606 GN=CGAS PE=1 SV=2 - [CGAS_HUMAN]	CGAS	14.37	1	6	6	13	0	0	0	0	0	-	-
Q9P2M7	Cingulin OS=Homo sapiens OX=9606 GN=CGN PE=1 SV=2 - [CING_HUMAN]	CGN	54.14	4	60	63	143	0	0	4.04046e+06	0	0	-	-
Q0VF96	Cingulin-like protein 1 OS=Homo sapiens OX=9606 GN=CGNL1 PE=1 SV=2 - [CGNL1_HUMAN]	CGNL1	5.53	1	3	5	7	0	0	0	0	0	-	-
Q13112	Chromatin assembly factor 1 subunit B OS=Homo sapiens OX=9606 GN=CHAF1B PE=1 SV=1 - [CAF1B_HUMAN]	CHAF1B	21.47	1	10	10	51	3.54531e+07	5.17293e+07	6.10071e+07	1.62506e+07	2.4829e+07	1.73167	-
Q96BP2	Coiled-coil-helix-coiled-coil-helix domain-containing protein 1 OS=Homo sapiens OX=9606 GN=CHCHD1 PE=1 SV=1 - [CHCH1_HUMAN]	CHCHD1	26.27	1	2	2	2	0	0	0	2.08019e+07	0	-	-
Q9NX63	MICOS complex subunit MIC19 OS=Homo sapiens OX=9606 GN=CHCHD3 PE=1 SV=1 - [MIC19_HUMAN]	CHCHD3	47.58	4	15	15	59	0	0	0	3.25101e+07	2.84594e+07	Ctrl only	-
J3QTB2	MICOS complex subunit OS=Homo sapiens OX=9606 GN=CHCHD6 PE=1 SV=1 - [J3QTB2_HUMAN]	CHCHD6	42.86	4	5	5	6	0	0	0	0	0	-	-
H7C0J3	Chromodomain-helicase-DNA-binding protein 3 (Fragment) OS=Homo sapiens OX=9606 GN=CHD3 PE=1 SV=1 - [H7C0J3_HUMAN]	CHD3	7.57	3	1	2	2	0	1.0441e+08	0	0	0	-	-
J3KN87	Serine/threonine-protein kinase Chk1 OS=Homo sapiens OX=9606 GN=CHEK1 PE=1 SV=1 - [J3KN87_HUMAN]	CHEK1	7.41	7	3	3	8	0	0	5.67004e+06	0	0	-	-
Q8IWX8	Calcium homeostasis endoplasmic reticulum protein OS=Homo sapiens OX=9606 GN=CHERP PE=1 SV=3 - [CHERP_HUMAN]	CHERP	26.2	2	22	22	102	2.23989e+07	9.04622e+07	5.25771e+07	3.64741e+07	6.42479e+07	0.931358	-
Q9BWS9	Chitinase domain-containing protein 1 OS=Homo sapiens OX=9606 GN=CHID1 PE=1 SV=1 - [CHID1_HUMAN]	CHID1	21.12	11	8	8	27	0	0	0	0	0	-	-
P35790	Choline kinase alpha OS=Homo sapiens OX=9606 GN=CHKA PE=1 SV=3 - [CHKA_HUMAN]	CHKA	24.95	2	6	6	8	0	0	0	0	0	-	-
F8VUA2	Charged multivesicular body protein 1a OS=Homo sapiens OX=9606 GN=CHMP1A PE=1 SV=1 - [F8VUA2_HUMAN]	CHMP1A	14.92	4	3	3	10	0	0	0	0	0	-	-
Q7LBR1	Charged multivesicular body protein 1b OS=Homo sapiens OX=9606 GN=CHMP1B PE=1 SV=1 - [CHM1B_HUMAN]	CHMP1B	16.58	1	4	4	11	0	0	0	0	0	-	-
C9J0A7	Charged multivesicular body protein 2b OS=Homo sapiens OX=9606 GN=CHMP2B PE=1 SV=1 - [C9J0A7_HUMAN]	CHMP2B	16.94	3	3	3	6	0	0	0	0	0	-	-
Q9H444	Charged multivesicular body protein 4b OS=Homo sapiens OX=9606 GN=CHMP4B PE=1 SV=1 - [CHM4B_HUMAN]	CHMP4B	29.91	1	7	7	23	0	0	0	0	0	-	-
Q14011	Cold-inducible RNA-binding protein OS=Homo sapiens OX=9606 GN=CIRBP PE=1 SV=1 - [CIRBP_HUMAN]	CIRBP	53.49	16	8	8	22	0	0	0	2.18759e+07	8.3297e+06	Ctrl only	-
O14578	Citron Rho-interacting kinase OS=Homo sapiens OX=9606 GN=CIT PE=1 SV=2 - [CTRO_HUMAN]	CIT	3.45	2	5	5	5	0	0	0	0	0	-	-
P12532	Creatine kinase U-type, mitochondrial OS=Homo sapiens OX=9606 GN=CKMT1A PE=1 SV=1 - [KCRU_HUMAN]	CKMT1A	43.65	11	10	11	19	0	0	0	0	0	-	-
O00299	Chloride intracellular channel protein 1 OS=Homo sapiens OX=9606 GN=CLIC1 PE=1 SV=4 - [CLIC1_HUMAN]	CLIC1	14.94	3	2	3	10	0	0	0	0	0	-	-
Q9NZA1	Chloride intracellular channel protein 5 OS=Homo sapiens OX=9606 GN=CLIC5 PE=1 SV=3 - [CLIC5_HUMAN]	CLIC5	30.49	6	8	10	26	0	0	0	0	0	-	-
Q96NY7	Chloride intracellular channel protein 6 OS=Homo sapiens OX=9606 GN=CLIC6 PE=2 SV=3 - [CLIC6_HUMAN]	CLIC6	3.55	1	1	2	3	0	0	0	0	0	-	-
Q14677	Clathrin interactor 1 OS=Homo sapiens OX=9606 GN=CLINT1 PE=1 SV=1 - [EPN4_HUMAN]	CLINT1	15.36	3	7	7	17	0	0	0	0	0	-	-
A0A3B3ISJ8	CAP-Gly domain-containing linker protein 1 (Fragment) OS=Homo sapiens OX=9606 GN=CLIP1 PE=1 SV=1 - [A0A3B3ISJ8_HUMAN]	CLIP1	1.85	5	1	2	4	0	0	0	0	0	-	-
B1AVT0	Dual-specificity protein kinase CLK2 OS=Homo sapiens OX=9606 GN=CLK2 PE=1 SV=1 - [B1AVT0_HUMAN]	CLK2	4.43	2	2	2	9	0	0	0	5193152	0	-	-
P49761	Dual specificity protein kinase CLK3 OS=Homo sapiens OX=9606 GN=CLK3 PE=1 SV=3 - [CLK3_HUMAN]	CLK3	8.78	8	4	4	8	0	0	0	0	0	-	-
A0A2U3TZY2	Caseinolytic peptidase B protein homolog OS=Homo sapiens OX=9606 GN=CLPB PE=1 SV=1 - [A0A2U3TZY2_HUMAN]	CLPB	13.58	8	7	7	9	0	0	0	0	0	-	-
O96005	Cleft lip and palate transmembrane protein 1 OS=Homo sapiens OX=9606 GN=CLPTM1 PE=1 SV=1 - [CLPT1_HUMAN]	CLPTM1	3.29	3	2	2	2	0	0	0	0	0	-	-
P09496	Clathrin light chain A OS=Homo sapiens OX=9606 GN=CLTA PE=1 SV=1 - [CLCA_HUMAN]	CLTA	16.13	5	5	5	6	0	0	0	0	0	-	-
P09497	Clathrin light chain B OS=Homo sapiens OX=9606 GN=CLTB PE=1 SV=1 - [CLCB_HUMAN]	CLTB	10.48	3	3	3	10	0	0	0	0	0	-	-
E7ERK6	Clusterin (Fragment) OS=Homo sapiens OX=9606 GN=CLU PE=1 SV=1 - [E7ERK6_HUMAN]	CLU	12.75	9	2	2	2	0	0	0	0	9.65193e+06	Ctrl only	-
Q9BQ75	Protein CMSS1 OS=Homo sapiens OX=9606 GN=CMSS1 PE=1 SV=2 - [CMS1_HUMAN]	CMSS1	27.96	4	7	8	58	0	0	5.72006e+07	0	0	-	-
Q8N1G2	Cap-specific mRNA (nucleoside-2'-O-)-methyltransferase 1 OS=Homo sapiens OX=9606 GN=CMTR1 PE=1 SV=1 - [CMTR1_HUMAN]	CMTR1	21.56	4	17	17	61	0	0	0	0	0	-	-
P62633	Cellular nucleic acid-binding protein OS=Homo sapiens OX=9606 GN=CNBP PE=1 SV=1 - [CNBP_HUMAN]	CNBP	60.45	2	9	9	41	0	0	0	50701315	2.87694e+07	Ctrl only	-
A0A087X271	Calponin (Fragment) OS=Homo sapiens OX=9606 GN=CNN2 PE=1 SV=1 - [A0A087X271_HUMAN]	CNN2	42.46	9	6	6	16	0	0	0	0	0	-	-
Q15417	Calponin-3 OS=Homo sapiens OX=9606 GN=CNN3 PE=1 SV=1 - [CNN3_HUMAN]	CNN3	38.3	7	10	10	41	0	0	0	0	0	-	-
A5YKK6	CCR4-NOT transcription complex subunit 1 OS=Homo sapiens OX=9606 GN=CNOT1 PE=1 SV=2 - [CNOT1_HUMAN]	CNOT1	1.85	3	3	3	5	0	1.74742e+07	0	0	0	-	-
Q9UKZ1	CCR4-NOT transcription complex subunit 11 OS=Homo sapiens OX=9606 GN=CNOT11 PE=1 SV=1 - [CNO11_HUMAN]	CNOT11	5.88	2	2	2	10	0	0	0	0	0	-	-
B7Z6J7	CCR4-NOT transcription complex subunit 3 OS=Homo sapiens OX=9606 GN=CNOT3 PE=1 SV=1 - [B7Z6J7_HUMAN]	CNOT3	3.9	9	2	2	2	0	0	0	0	0	-	-
Q92600	CCR4-NOT transcription complex subunit 9 OS=Homo sapiens OX=9606 GN=CNOT9 PE=1 SV=1 - [CNOT9_HUMAN]	CNOT9	12.37	2	3	3	6	0	0	0	0	0	-	-
Q8N137	Centrobin OS=Homo sapiens OX=9606 GN=CNTROB PE=1 SV=1 - [CNTRB_HUMAN]	CNTROB	5.2	2	4	4	6	0	0	0	0	0	-	-
Q8WTW3	Conserved oligomeric Golgi complex subunit 1 OS=Homo sapiens OX=9606 GN=COG1 PE=1 SV=1 - [COG1_HUMAN]	COG1	2.86	3	2	2	2	0	0	0	0	0	-	-
D6RGG3	Collagen alpha-1(XII) chain OS=Homo sapiens OX=9606 GN=COL12A1 PE=1 SV=1 - [D6RGG3_HUMAN]	COL12A1	5.91	5	10	10	17	0	0	0	0	0	-	-
P39060	Collagen alpha-1(XVIII) chain OS=Homo sapiens OX=9606 GN=COL18A1 PE=1 SV=5 - [COIA1_HUMAN]	COL18A1	5.82	3	6	6	13	0	0	0	0	0	-	-
P02458	Collagen alpha-1(II) chain OS=Homo sapiens OX=9606 GN=COL2A1 PE=1 SV=3 - [CO2A1_HUMAN]	COL2A1	1.95	1	3	3	7	0	0	0	0	0	-	-
A0A3B3ISV3	Collagen alpha-1(IV) chain (Fragment) OS=Homo sapiens OX=9606 GN=COL4A1 PE=1 SV=1 - [A0A3B3ISV3_HUMAN]	COL4A1	10.1	3	3	3	4	0	0	0	0	0	-	-
P08572	Collagen alpha-2(IV) chain OS=Homo sapiens OX=9606 GN=COL4A2 PE=1 SV=4 - [CO4A2_HUMAN]	COL4A2	2.04	3	3	3	8	0	0	0	0	0	-	-
Q5KU26	Collectin-12 OS=Homo sapiens OX=9606 GN=COLEC12 PE=1 SV=3 - [COL12_HUMAN]	COLEC12	7.68	1	5	5	13	0	0	0	0	0	-	-
Q8NBJ5	Procollagen galactosyltransferase 1 OS=Homo sapiens OX=9606 GN=COLGALT1 PE=1 SV=1 - [GT251_HUMAN]	COLGALT1	17.85	6	12	12	40	0	0	0	0	0	-	-
O14579	Coatomer subunit epsilon OS=Homo sapiens OX=9606 GN=COPE PE=1 SV=3 - [COPE_HUMAN]	COPE	27.6	3	6	6	37	0	0	0	0	0	-	-
P61201	COP9 signalosome complex subunit 2 OS=Homo sapiens OX=9606 GN=COPS2 PE=1 SV=1 - [CSN2_HUMAN]	COPS2	16.48	4	5	5	12	0	0	0	0	0	-	-
Q9BT78	COP9 signalosome complex subunit 4 OS=Homo sapiens OX=9606 GN=COPS4 PE=1 SV=1 - [CSN4_HUMAN]	COPS4	14.53	4	4	4	8	0	0	0	0	0	-	-
Q92905	COP9 signalosome complex subunit 5 OS=Homo sapiens OX=9606 GN=COPS5 PE=1 SV=4 - [CSN5_HUMAN]	COPS5	6.59	3	2	2	2	0	0	0	0	0	-	-
E7EM64	COP9 signalosome complex subunit 6 OS=Homo sapiens OX=9606 GN=COPS6 PE=1 SV=1 - [E7EM64_HUMAN]	COPS6	9.51	2	2	2	4	0	0	0	0	0	-	-
M0R001	Atypical kinase COQ8B, mitochondrial (Fragment) OS=Homo sapiens OX=9606 GN=COQ8B PE=1 SV=1 - [M0R001_HUMAN]	COQ8B	22.06	6	2	2	8	0	0	0	0	0	-	-
Q9BR76	Coronin-1B OS=Homo sapiens OX=9606 GN=CORO1B PE=1 SV=1 - [COR1B_HUMAN]	CORO1B	27.2	5	11	11	30	0	0	0	0	0	-	-
Q9ULV4	Coronin-1C OS=Homo sapiens OX=9606 GN=CORO1C PE=1 SV=1 - [COR1C_HUMAN]	CORO1C	60.13	14	39	39	326	0	3.40528e+06	0	0	6.4168e+06	Ctrl only	-
Q7KZN9	Cytochrome c oxidase assembly protein COX15 homolog OS=Homo sapiens OX=9606 GN=COX15 PE=1 SV=1 - [COX15_HUMAN]	COX15	10	2	3	3	5	0	0	0	0	0	-	-
P10606	Cytochrome c oxidase subunit 5B, mitochondrial OS=Homo sapiens OX=9606 GN=COX5B PE=1 SV=2 - [COX5B_HUMAN]	COX5B	15.5	1	2	2	2	0	0	0	0	0	-	-
F2Z2V0	Copine-1 (Fragment) OS=Homo sapiens OX=9606 GN=CPNE1 PE=1 SV=1 - [F2Z2V0_HUMAN]	CPNE1	7.13	12	3	3	7	0	0	0	0	0	-	-
Q96FN4	Copine-2 OS=Homo sapiens OX=9606 GN=CPNE2 PE=1 SV=3 - [CPNE2_HUMAN]	CPNE2	4.38	6	1	2	6	0	0	0	0	0	-	-
O75131	Copine-3 OS=Homo sapiens OX=9606 GN=CPNE3 PE=1 SV=1 - [CPNE3_HUMAN]	CPNE3	21.6	12	9	10	35	0	0	0	0	0	-	-
Q86YQ8	Copine-8 OS=Homo sapiens OX=9606 GN=CPNE8 PE=1 SV=2 - [CPNE8_HUMAN]	CPNE8	4.96	7	2	3	7	0	0	0	0	0	-	-
O95639	Cleavage and polyadenylation specificity factor subunit 4 OS=Homo sapiens OX=9606 GN=CPSF4 PE=1 SV=1 - [CPSF4_HUMAN]	CPSF4	39.03	6	7	7	24	0	0	0	0	0	-	-
Q9H3G5	Probable serine carboxypeptidase CPVL OS=Homo sapiens OX=9606 GN=CPVL PE=1 SV=2 - [CPVL_HUMAN]	CPVL	7.77	4	3	3	5	0	0	0	0	0	-	-
P43155	Carnitine O-acetyltransferase OS=Homo sapiens OX=9606 GN=CRAT PE=1 SV=5 - [CACP_HUMAN]	CRAT	9.27	3	4	4	10	0	0	0	0	0	-	-
P16220	Cyclic AMP-responsive element-binding protein 1 OS=Homo sapiens OX=9606 GN=CREB1 PE=1 SV=2 - [CREB1_HUMAN]	CREB1	17.6	9	3	6	32	0	0	0	0	0	-	-
P52943	Cysteine-rich protein 2 OS=Homo sapiens OX=9606 GN=CRIP2 PE=1 SV=1 - [CRIP2_HUMAN]	CRIP2	58.17	4	12	12	97	0	0	0	0	0	-	-
P46109	Crk-like protein OS=Homo sapiens OX=9606 GN=CRKL PE=1 SV=1 - [CRKL_HUMAN]	CRKL	8.58	1	2	2	4	0	0	0	0	0	-	-
C9JP16	Cartilage-associated protein OS=Homo sapiens OX=9606 GN=CRTAP PE=1 SV=1 - [C9JP16_HUMAN]	CRTAP	6.42	2	3	3	5	0	0	0	0	0	-	-
O75534	Cold shock domain-containing protein E1 OS=Homo sapiens OX=9606 GN=CSDE1 PE=1 SV=2 - [CSDE1_HUMAN]	CSDE1	16.42	4	11	11	38	0	0	0	0	0	-	-
P41240	Tyrosine-protein kinase CSK OS=Homo sapiens OX=9606 GN=CSK PE=1 SV=1 - [CSK_HUMAN]	CSK	13.11	7	5	5	17	0	3.7179e+06	0	0	0	-	-
P48730	Casein kinase I isoform delta OS=Homo sapiens OX=9606 GN=CSNK1D PE=1 SV=2 - [KC1D_HUMAN]	CSNK1D	15.66	9	1	5	18	0	5.98753e+07	0	0	0	-	-
P49674	Casein kinase I isoform epsilon OS=Homo sapiens OX=9606 GN=CSNK1E PE=1 SV=1 - [KC1E_HUMAN]	CSNK1E	18.75	9	2	6	19	0	4.73792e+07	0	0	0	-	-
P19784	Casein kinase II subunit alpha' OS=Homo sapiens OX=9606 GN=CSNK2A2 PE=1 SV=1 - [CSK22_HUMAN]	CSNK2A2	20.29	4	4	7	15	0	0	0	0	0	-	-
P67870	Casein kinase II subunit beta OS=Homo sapiens OX=9606 GN=CSNK2B PE=1 SV=1 - [CSK2B_HUMAN]	CSNK2B	20.93	5	4	4	13	0	0	0	0	0	-	-
P21291	Cysteine and glycine-rich protein 1 OS=Homo sapiens OX=9606 GN=CSRP1 PE=1 SV=3 - [CSRP1_HUMAN]	CSRP1	62.18	4	11	11	98	0	0	0	27675129	0	-	-
Q16527	Cysteine and glycine-rich protein 2 OS=Homo sapiens OX=9606 GN=CSRP2 PE=1 SV=3 - [CSRP2_HUMAN]	CSRP2	23.83	3	3	3	6	0	0	0	2.06152e+07	2.85896e+07	Ctrl only	-
P01036	Cystatin-S OS=Homo sapiens OX=9606 GN=CST4 PE=1 SV=3 - [CYTS_HUMAN]	CST4	20.57	2	2	2	2	0	0	75497556	0	0	-	-
Q13363	C-terminal-binding protein 1 OS=Homo sapiens OX=9606 GN=CTBP1 PE=1 SV=2 - [CTBP1_HUMAN]	CTBP1	32.27	13	7	13	46	0	0	0	0	0	-	-
P56545	C-terminal-binding protein 2 OS=Homo sapiens OX=9606 GN=CTBP2 PE=1 SV=1 - [CTBP2_HUMAN]	CTBP2	57.3	8	15	21	87	0	0	0	0	0	-	-
P35221	Catenin alpha-1 OS=Homo sapiens OX=9606 GN=CTNNA1 PE=1 SV=1 - [CTNA1_HUMAN]	CTNNA1	46.36	21	23	27	69	0	0	0	0	0	-	-
P26232	Catenin alpha-2 OS=Homo sapiens OX=9606 GN=CTNNA2 PE=1 SV=5 - [CTNA2_HUMAN]	CTNNA2	7.03	4	1	5	14	0	0	0	0	0	-	-
C9JZR2	Catenin delta-1 OS=Homo sapiens OX=9606 GN=CTNND1 PE=1 SV=2 - [C9JZR2_HUMAN]	CTNND1	39.13	6	31	31	163	0	2.68309e+07	37109650	1.86887e+07	1.40084e+07	1.96618	-
A0A3B3IRI2	CTP synthase OS=Homo sapiens OX=9606 GN=CTPS1 PE=1 SV=1 - [A0A3B3IRI2_HUMAN]	CTPS1	21.63	8	11	12	26	0	0	0	0	0	-	-
Q9NRF8	CTP synthase 2 OS=Homo sapiens OX=9606 GN=CTPS2 PE=1 SV=1 - [PYRG2_HUMAN]	CTPS2	4.27	1	1	2	4	0	0	0	0	0	-	-
P07858	Cathepsin B OS=Homo sapiens OX=9606 GN=CTSB PE=1 SV=3 - [CATB_HUMAN]	CTSB	21.24	12	5	5	17	0	0	0	0	0	-	-
Q14247	Src substrate cortactin OS=Homo sapiens OX=9606 GN=CTTN PE=1 SV=2 - [SRC8_HUMAN]	CTTN	51.82	3	27	27	135	0	0	0	0	0	-	-
Q13617	Cullin-2 OS=Homo sapiens OX=9606 GN=CUL2 PE=1 SV=2 - [CUL2_HUMAN]	CUL2	2.55	3	1	2	6	0	0	0	0	0	-	-
Q96C57	Protein CUSTOS OS=Homo sapiens OX=9606 GN=CUSTOS PE=1 SV=2 - [CSTOS_HUMAN]	CUSTOS	35.5	6	6	6	27	0	0	0	5.04926e+06	5.74245e+06	Ctrl only	-
Q9NTM9	Copper homeostasis protein cutC homolog OS=Homo sapiens OX=9606 GN=CUTC PE=1 SV=1 - [CUTC_HUMAN]	CUTC	35.53	3	6	6	24	0	0	0	0	0	-	-
P39880	Homeobox protein cut-like 1 OS=Homo sapiens OX=9606 GN=CUX1 PE=1 SV=3 - [CUX1_HUMAN]	CUX1	9.63	4	10	10	19	0	0	0	0	1.65193e+07	Ctrl only	-
Q6UX04	Spliceosome-associated protein CWC27 homolog OS=Homo sapiens OX=9606 GN=CWC27 PE=1 SV=1 - [CWC27_HUMAN]	CWC27	12.92	2	3	3	6	0	0	0	5.51135e+06	7.34699e+06	Ctrl only	-
Q69YN2	CWF19-like protein 1 OS=Homo sapiens OX=9606 GN=CWF19L1 PE=1 SV=2 - [C19L1_HUMAN]	CWF19L1	25.28	2	10	10	25	0	0	0	0	0	-	-
H0YE03	CWF19-like protein 2 (Fragment) OS=Homo sapiens OX=9606 GN=CWF19L2 PE=1 SV=1 - [H0YE03_HUMAN]	CWF19L2	3.25	3	2	2	4	0	0	0	0	0	-	-
K7EQ21	CXXC finger 1 (PHD domain), isoform CRA_c OS=Homo sapiens OX=9606 GN=CXXC1 PE=1 SV=1 - [K7EQ21_HUMAN]	CXXC1	9.62	5	4	4	4	0	0	0	0	0	-	-
Q9UHQ9	NADH-cytochrome b5 reductase 1 OS=Homo sapiens OX=9606 GN=CYB5R1 PE=1 SV=1 - [NB5R1_HUMAN]	CYB5R1	15.08	2	4	4	10	0	0	0	0	0	-	-
P00387	NADH-cytochrome b5 reductase 3 OS=Homo sapiens OX=9606 GN=CYB5R3 PE=1 SV=3 - [NB5R3_HUMAN]	CYB5R3	35.22	2	6	6	24	0	0	0	0	0	-	-
P13498	Cytochrome b-245 light chain OS=Homo sapiens OX=9606 GN=CYBA PE=1 SV=3 - [CY24A_HUMAN]	CYBA	23.59	1	2	2	3	0	0	0	0	0	-	-
Q16678	Cytochrome P450 1B1 OS=Homo sapiens OX=9606 GN=CYP1B1 PE=1 SV=2 - [CP1B1_HUMAN]	CYP1B1	10.5	3	3	3	3	0	0	0	0	0	-	-
A0A096LNL5	Cytochrome P450 26C1 OS=Homo sapiens OX=9606 GN=CYP26C1 PE=4 SV=1 - [A0A096LNL5_HUMAN]	CYP26C1	3.97	2	2	2	3	0	1.00107e+08	0	0	0	-	-
Q9UI36	Dachshund homolog 1 OS=Homo sapiens OX=9606 GN=DACH1 PE=1 SV=4 - [DACH1_HUMAN]	DACH1	3.3	4	2	2	6	0	0	0	0	7.34683e+06	Ctrl only	-
V9GYW1	28S ribosomal protein S29, mitochondrial (Fragment) OS=Homo sapiens OX=9606 GN=DAP3 PE=1 SV=1 - [V9GYW1_HUMAN]	DAP3	18.57	10	2	2	3	0	0	0	0	0	-	-
O43293	Death-associated protein kinase 3 OS=Homo sapiens OX=9606 GN=DAPK3 PE=1 SV=1 - [DAPK3_HUMAN]	DAPK3	5.51	5	2	2	5	0	0	0	0	0	-	-
P14868	Aspartate--tRNA ligase, cytoplasmic OS=Homo sapiens OX=9606 GN=DARS PE=1 SV=2 - [SYDC_HUMAN]	DARS	64.47	6	29	29	202	0	0	70164464	1.1742e+07	6.36664e+07	0.643247	-
Q9UER7	Death domain-associated protein 6 OS=Homo sapiens OX=9606 GN=DAXX PE=1 SV=2 - [DAXX_HUMAN]	DAXX	9.05	3	4	4	6	0	0	0	0	0	-	-
K7EK33	DAZ-associated protein 1 OS=Homo sapiens OX=9606 GN=DAZAP1 PE=1 SV=2 - [K7EK33_HUMAN]	DAZAP1	21.43	4	7	7	53	0	0	0	0	5441986	Ctrl only	-
Q16643	Drebrin OS=Homo sapiens OX=9606 GN=DBN1 PE=1 SV=4 - [DREB_HUMAN]	DBN1	29.74	5	19	19	72	0	0	0	0	0	-	-
H0Y5J4	Drebrin-like protein (Fragment) OS=Homo sapiens OX=9606 GN=DBNL PE=1 SV=1 - [H0Y5J4_HUMAN]	DBNL	13.93	3	4	4	8	0	0	0	0	0	-	-
P11182	Lipoamide acyltransferase component of branched-chain alpha-keto acid dehydrogenase complex, mitochondrial OS=Homo sapiens OX=9606 GN=DBT PE=1 SV=3 - [ODB2_HUMAN]	DBT	34.44	2	14	14	45	0	3.371e+07	1.61061e+07	1.66296e+07	4.85003e+07	0.456669	-
Q9UHG0	Doublecortin domain-containing protein 2 OS=Homo sapiens OX=9606 GN=DCDC2 PE=1 SV=2 - [DCDC2_HUMAN]	DCDC2	5.46	1	2	2	2	0	0	0	0	0	-	-
E7EX90	Dynactin subunit 1 OS=Homo sapiens OX=9606 GN=DCTN1 PE=1 SV=1 - [E7EX90_HUMAN]	DCTN1	4.14	6	4	5	9	0	5.88703e+06	0	0	0	-	-
F8W1I6	Dynactin subunit 2 OS=Homo sapiens OX=9606 GN=DCTN2 PE=1 SV=1 - [F8W1I6_HUMAN]	DCTN2	11.11	5	3	3	5	0	0	0	0	0	-	-
C9JVE2	DCN1-like protein OS=Homo sapiens OX=9606 GN=DCUN1D1 PE=1 SV=1 - [C9JVE2_HUMAN]	DCUN1D1	15.16	9	4	4	14	0	0	0	0	0	-	-
E9PM04	DCN1-like protein OS=Homo sapiens OX=9606 GN=DCUN1D5 PE=1 SV=1 - [E9PM04_HUMAN]	DCUN1D5	21.71	11	4	4	9	0	0	0	0	0	-	-
J3KRZ4	L-xylulose reductase (Fragment) OS=Homo sapiens OX=9606 GN=DCXR PE=1 SV=1 - [J3KRZ4_HUMAN]	DCXR	27.66	7	2	2	5	0	0	0	0	0	-	-
A0A0A0MRX2	DDRGK domain-containing protein 1 OS=Homo sapiens OX=9606 GN=DDRGK1 PE=1 SV=1 - [A0A0A0MRX2_HUMAN]	DDRGK1	19.8	2	4	4	16	0	8.56572e+07	5.66868e+07	1.07882e+08	1.04918e+08	0.794988	-
Q9NUU7	ATP-dependent RNA helicase DDX19A OS=Homo sapiens OX=9606 GN=DDX19A PE=1 SV=1 - [DD19A_HUMAN]	DDX19A	48.74	11	1	18	64	0	1.53171e+07	0	0	0	-	-
Q9UHI6	Probable ATP-dependent RNA helicase DDX20 OS=Homo sapiens OX=9606 GN=DDX20 PE=1 SV=2 - [DDX20_HUMAN]	DDX20	11.65	2	7	7	22	0	0	3.17596e+07	1.20693e+07	1.19962e+07	1.82677	-
Q9BUQ8	Probable ATP-dependent RNA helicase DDX23 OS=Homo sapiens OX=9606 GN=DDX23 PE=1 SV=3 - [DDX23_HUMAN]	DDX23	44.27	4	36	36	201	30269721	7.68301e+07	1.0327e+08	26963551	1.53249e+08	0.450386	-
Q9UJV9	Probable ATP-dependent RNA helicase DDX41 OS=Homo sapiens OX=9606 GN=DDX41 PE=1 SV=2 - [DDX41_HUMAN]	DDX41	61.41	6	39	39	191	2.30301e+07	1.16243e+08	1.36278e+08	5.00511e+07	5.44988e+07	1.85064	-
Q86XP3	ATP-dependent RNA helicase DDX42 OS=Homo sapiens OX=9606 GN=DDX42 PE=1 SV=1 - [DDX42_HUMAN]	DDX42	20.68	5	13	13	49	1.52379e+07	1.67174e+07	1.26079e+07	0	7.55201e+06	1.94156	-
Q7L014	Probable ATP-dependent RNA helicase DDX46 OS=Homo sapiens OX=9606 GN=DDX46 PE=1 SV=2 - [DDX46_HUMAN]	DDX46	23.18	4	22	22	105	0	0	8.29125e+06	0	0	-	-
Q16698	2,4-dienoyl-CoA reductase, mitochondrial OS=Homo sapiens OX=9606 GN=DECR1 PE=1 SV=1 - [DECR_HUMAN]	DECR1	41.19	6	11	11	62	0	0	0	0	0	-	-
Q8IWF6	Protein DENND6A OS=Homo sapiens OX=9606 GN=DENND6A PE=1 SV=1 - [DEN6A_HUMAN]	DENND6A	6.09	4	2	3	3	0	0	0	0	0	-	-
O43583	Density-regulated protein OS=Homo sapiens OX=9606 GN=DENR PE=1 SV=2 - [DENR_HUMAN]	DENR	56.57	2	12	12	117	0	0	0	0	0	-	-
B4E1G1	Derlin OS=Homo sapiens OX=9606 GN=DERL1 PE=1 SV=1 - [B4E1G1_HUMAN]	DERL1	12.58	3	2	2	6	0	0	0	0	0	-	-
P0CG12	Decreased expression in renal and prostate cancer protein OS=Homo sapiens OX=9606 GN=DERPC PE=1 SV=1 - [DERPC_HUMAN]	DERPC	8.78	1	3	3	3	0	0	0	0	0	-	-
A0A0C4DGQ8	Dehydrogenase/reductase SDR family member 7B OS=Homo sapiens OX=9606 GN=DHRS7B PE=1 SV=1 - [A0A0C4DGQ8_HUMAN]	DHRS7B	8.06	4	2	2	5	0	0	0	0	0	-	-
Q14147	Probable ATP-dependent RNA helicase DHX34 OS=Homo sapiens OX=9606 GN=DHX34 PE=1 SV=2 - [DHX34_HUMAN]	DHX34	4.46	1	2	2	2	0	0	0	0	0	-	-
Q8IX18	Probable ATP-dependent RNA helicase DHX40 OS=Homo sapiens OX=9606 GN=DHX40 PE=1 SV=2 - [DHX40_HUMAN]	DHX40	13.86	6	9	9	26	7.32103e+06	3.70207e+07	48552485	4.26574e+07	3.86994e+07	1.1045	-
Q6P158	Putative ATP-dependent RNA helicase DHX57 OS=Homo sapiens OX=9606 GN=DHX57 PE=1 SV=2 - [DHX57_HUMAN]	DHX57	1.59	3	1	2	5	0	0	0	0	0	-	-
F5H658	ATP-dependent RNA helicase DHX8 OS=Homo sapiens OX=9606 GN=DHX8 PE=1 SV=1 - [F5H658_HUMAN]	DHX8	13.55	5	11	12	52	0	5.72065e+07	0	0	0	-	-
A0A0G2JH68	Protein diaphanous homolog 1 OS=Homo sapiens OX=9606 GN=DIAPH1 PE=1 SV=1 - [A0A0G2JH68_HUMAN]	DIAPH1	5.27	7	5	6	6	0	0	0	0	1.15352e+07	Ctrl only	-
Q9P265	Disco-interacting protein 2 homolog B OS=Homo sapiens OX=9606 GN=DIP2B PE=1 SV=3 - [DIP2B_HUMAN]	DIP2B	3.87	1	4	4	5	0	0	0	0	0	-	-
Q9Y2L1	Exosome complex exonuclease RRP44 OS=Homo sapiens OX=9606 GN=DIS3 PE=1 SV=2 - [RRP44_HUMAN]	DIS3	34.24	3	26	26	87	0	2.06684e+07	0	0	0	-	-
P10515	Dihydrolipoyllysine-residue acetyltransferase component of pyruvate dehydrogenase complex, mitochondrial OS=Homo sapiens OX=9606 GN=DLAT PE=1 SV=3 - [ODP2_HUMAN]	DLAT	12.67	3	8	8	19	0	0	0	7.48692e+07	6.9434e+07	Ctrl only	-
E9PEX6	Dihydrolipoyl dehydrogenase OS=Homo sapiens OX=9606 GN=DLD PE=1 SV=1 - [E9PEX6_HUMAN]	DLD	4.53	2	2	2	4	0	0	0	0	0	-	-
A0A0C4DFT3	Disks large homolog 1 OS=Homo sapiens OX=9606 GN=DLG1 PE=1 SV=1 - [A0A0C4DFT3_HUMAN]	DLG1	3.14	6	2	2	3	0	0	0	0	0	-	-
Q6E0U4	Dermokine OS=Homo sapiens OX=9606 GN=DMKN PE=1 SV=3 - [DMKN_HUMAN]	DMKN	5.25	1	2	2	3	0	0	0	0	1.45361e+07	Ctrl only	-
F5H170	DnaJ homolog subfamily A member 4 OS=Homo sapiens OX=9606 GN=DNAJA4 PE=1 SV=1 - [F5H170_HUMAN]	DNAJA4	6.85	3	1	2	2	0	0	78585093	0	0	-	-
Q9UBS4	DnaJ homolog subfamily B member 11 OS=Homo sapiens OX=9606 GN=DNAJB11 PE=1 SV=1 - [DJB11_HUMAN]	DNAJB11	21.23	2	7	7	16	0	0	0	0	0	-	-
Q9NXW2	DnaJ homolog subfamily B member 12 OS=Homo sapiens OX=9606 GN=DNAJB12 PE=1 SV=5 - [DJB12_HUMAN]	DNAJB12	9.07	4	3	3	7	0	0	0	0	0	-	-
Q9UDY4	DnaJ homolog subfamily B member 4 OS=Homo sapiens OX=9606 GN=DNAJB4 PE=1 SV=1 - [DNJB4_HUMAN]	DNAJB4	8.31	1	1	2	2	0	0	0	0	0	-	-
O75190	DnaJ homolog subfamily B member 6 OS=Homo sapiens OX=9606 GN=DNAJB6 PE=1 SV=2 - [DNJB6_HUMAN]	DNAJB6	31.9	15	8	8	39	0	0	0	0	0	-	-
Q5TDG9	DnaJ (Hsp40) homolog, subfamily C, member 16, isoform CRA_a OS=Homo sapiens OX=9606 GN=DNAJC16 PE=1 SV=1 - [Q5TDG9_HUMAN]	DNAJC16	5.88	3	2	2	2	0	0	0	0	0	-	-
Q9NVM6	DnaJ homolog subfamily C member 17 OS=Homo sapiens OX=9606 GN=DNAJC17 PE=1 SV=1 - [DJC17_HUMAN]	DNAJC17	46.71	4	11	11	58	0	1.0805e+07	0	0	6.86782e+07	Ctrl only	-
Q96DA6	Mitochondrial import inner membrane translocase subunit TIM14 OS=Homo sapiens OX=9606 GN=DNAJC19 PE=1 SV=3 - [TIM14_HUMAN]	DNAJC19	25.86	2	3	3	4	0	0	0	0	0	-	-
Q99543	DnaJ homolog subfamily C member 2 OS=Homo sapiens OX=9606 GN=DNAJC2 PE=1 SV=4 - [DNJC2_HUMAN]	DNAJC2	29.95	5	17	17	62	0	0	0	7.20207e+07	8.85498e+07	Ctrl only	-
A0A2R8Y534	DnaJ homolog subfamily C member 21 OS=Homo sapiens OX=9606 GN=DNAJC21 PE=1 SV=1 - [A0A2R8Y534_HUMAN]	DNAJC21	11.33	4	5	5	13	0	0	1.57497e+07	1.58399e+07	1.35245e+07	1.16786	-
Q13217	DnaJ homolog subfamily C member 3 OS=Homo sapiens OX=9606 GN=DNAJC3 PE=1 SV=1 - [DNJC3_HUMAN]	DNAJC3	4.96	2	2	2	3	0	0	0	8659488	1.10984e+07	Ctrl only	-
Q99615	DnaJ homolog subfamily C member 7 OS=Homo sapiens OX=9606 GN=DNAJC7 PE=1 SV=2 - [DNJC7_HUMAN]	DNAJC7	9.72	12	5	5	16	0	0	0	0	0	-	-
O75937	DnaJ homolog subfamily C member 8 OS=Homo sapiens OX=9606 GN=DNAJC8 PE=1 SV=2 - [DNJC8_HUMAN]	DNAJC8	67.59	2	23	23	161	4.69796e+07	1.57887e+08	3.2499e+08	117718675	1.06888e+08	1.87298	-
O00429	Dynamin-1-like protein OS=Homo sapiens OX=9606 GN=DNM1L PE=1 SV=2 - [DNM1L_HUMAN]	DNM1L	22.28	9	12	12	22	0	0	0	0	0	-	-
Q6XZF7	Dynamin-binding protein OS=Homo sapiens OX=9606 GN=DNMBP PE=1 SV=1 - [DNMBP_HUMAN]	DNMBP	10.15	3	11	11	21	0	0	0	0	0	-	-
H7C1M5	Deoxynucleotidyltransferase terminal-interacting protein 1 (Fragment) OS=Homo sapiens OX=9606 GN=DNTTIP1 PE=1 SV=1 - [H7C1M5_HUMAN]	DNTTIP1	10.36	5	2	2	12	0	12594141	0	0	0	-	-
Q96BY6	Dedicator of cytokinesis protein 10 OS=Homo sapiens OX=9606 GN=DOCK10 PE=1 SV=3 - [DOC10_HUMAN]	DOCK10	4.76	7	9	9	10	0	0	0	0	0	-	-
Q6ZSL5	Dedicator of cytokinesis protein 9 OS=Homo sapiens OX=9606 GN=DOCK9 PE=1 SV=1 - [Q6ZSL5_HUMAN]	DOCK9	2.8	6	2	2	2	0	0	0	0	0	-	-
Q92785	Zinc finger protein ubi-d4 OS=Homo sapiens OX=9606 GN=DPF2 PE=1 SV=2 - [REQU_HUMAN]	DPF2	35.55	3	9	9	45	1.31941e+06	1.06458e+07	1.6518e+07	2.45916e+06	4.94496e+06	1.99684	-
Q92784	Zinc finger protein DPF3 OS=Homo sapiens OX=9606 GN=DPF3 PE=1 SV=3 - [DPF3_HUMAN]	DPF3	7.67	2	2	2	5	0	0	0	0	0	-	-
O60762	Dolichol-phosphate mannosyltransferase subunit 1 OS=Homo sapiens OX=9606 GN=DPM1 PE=1 SV=1 - [DPM1_HUMAN]	DPM1	27.69	5	7	7	26	0	0	0	0	0	-	-
Q16555	Dihydropyrimidinase-related protein 2 OS=Homo sapiens OX=9606 GN=DPYSL2 PE=1 SV=1 - [DPYL2_HUMAN]	DPYSL2	36.89	4	11	14	36	0	0	0	0	0	-	-
Q14195	Dihydropyrimidinase-related protein 3 OS=Homo sapiens OX=9606 GN=DPYSL3 PE=1 SV=1 - [DPYL3_HUMAN]	DPYSL3	16.49	4	4	7	17	0	0	0	0	0	-	-
E9PNC7	Dr1-associated corepressor (Fragment) OS=Homo sapiens OX=9606 GN=DRAP1 PE=1 SV=8 - [E9PNC7_HUMAN]	DRAP1	13.55	4	2	2	9	0	0	0	0	0	-	-
Q9Y295	Developmentally-regulated GTP-binding protein 1 OS=Homo sapiens OX=9606 GN=DRG1 PE=1 SV=1 - [DRG1_HUMAN]	DRG1	63.76	3	25	25	175	1.06387e+08	496984804	5.77017e+08	2.06194e+08	2.79593e+08	1.52626	-
Q02487	Desmocollin-2 OS=Homo sapiens OX=9606 GN=DSC2 PE=1 SV=1 - [DSC2_HUMAN]	DSC2	5.55	2	2	2	2	0	0	0	0	0	-	-
Q5JW54	Kinetochore-associated protein DSN1 homolog OS=Homo sapiens OX=9606 GN=DSN1 PE=1 SV=1 - [Q5JW54_HUMAN]	DSN1	8.8	4	3	3	10	0	0	0	0	0	-	-
E9PHM6	Dystonin OS=Homo sapiens OX=9606 GN=DST PE=1 SV=3 - [E9PHM6_HUMAN]	DST	1.16	13	2	4	42	0	0	0	0	0	-	-
P60981	Destrin OS=Homo sapiens OX=9606 GN=DSTN PE=1 SV=3 - [DEST_HUMAN]	DSTN	14.55	2	2	2	2	0	0	0	0	0	-	-
O75319	RNA/RNP complex-1-interacting phosphatase OS=Homo sapiens OX=9606 GN=DUSP11 PE=1 SV=2 - [DUS11_HUMAN]	DUSP11	10.08	2	3	3	6	0	0	0	0	0	-	-
A0A0C4DGL3	Deoxyuridine 5'-triphosphate nucleotidohydrolase, mitochondrial OS=Homo sapiens OX=9606 GN=DUT PE=1 SV=1 - [A0A0C4DGL3_HUMAN]	DUT	19.15	7	2	2	3	0	0	0	0	0	-	-
I3L0M7	Segment polarity protein dishevelled homolog DVL-2 (Fragment) OS=Homo sapiens OX=9606 GN=DVL2 PE=1 SV=1 - [I3L0M7_HUMAN]	DVL2	9.97	6	2	2	3	0	0	0	0	0	-	-
O14576	Cytoplasmic dynein 1 intermediate chain 1 OS=Homo sapiens OX=9606 GN=DYNC1I1 PE=1 SV=2 - [DC1I1_HUMAN]	DYNC1I1	6.51	5	1	2	11	0	0	0	0	0	-	-
Q9NP97	Dynein light chain roadblock-type 1 OS=Homo sapiens OX=9606 GN=DYNLRB1 PE=1 SV=3 - [DLRB1_HUMAN]	DYNLRB1	34.38	4	2	2	6	0	0	0	0	0	-	-
Q9Y463	Dual specificity tyrosine-phosphorylation-regulated kinase 1B OS=Homo sapiens OX=9606 GN=DYRK1B PE=1 SV=1 - [DYR1B_HUMAN]	DYRK1B	2.86	9	2	2	2	0	0	0	0	0	-	-
H3BTB7	Probable glutamate--tRNA ligase, mitochondrial OS=Homo sapiens OX=9606 GN=EARS2 PE=1 SV=1 - [H3BTB7_HUMAN]	EARS2	4.94	2	2	2	5	0	0	0	0	0	-	-
Q13011	Delta(3,5)-Delta(2,4)-dienoyl-CoA isomerase, mitochondrial OS=Homo sapiens OX=9606 GN=ECH1 PE=1 SV=2 - [ECH1_HUMAN]	ECH1	20.12	5	5	5	14	0	0	0	0	0	-	-
Q9NTX5	Ethylmalonyl-CoA decarboxylase OS=Homo sapiens OX=9606 GN=ECHDC1 PE=1 SV=2 - [ECHD1_HUMAN]	ECHDC1	13.03	9	2	2	2	0	0	0	0	0	-	-
P30084	Enoyl-CoA hydratase, mitochondrial OS=Homo sapiens OX=9606 GN=ECHS1 PE=1 SV=4 - [ECHM_HUMAN]	ECHS1	17.59	1	3	3	7	0	0	0	0	0	-	-
A0A0C4DGA2	Enoyl-CoA delta isomerase 2, mitochondrial OS=Homo sapiens OX=9606 GN=ECI2 PE=1 SV=1 - [A0A0C4DGA2_HUMAN]	ECI2	78.02	6	27	27	218	0	0	0	0	0	-	-
Q9H8V3	Protein ECT2 OS=Homo sapiens OX=9606 GN=ECT2 PE=1 SV=4 - [ECT2_HUMAN]	ECT2	4.05	2	3	3	3	0	0	1.39154e+07	0	0	-	-
Q96F86	Enhancer of mRNA-decapping protein 3 OS=Homo sapiens OX=9606 GN=EDC3 PE=1 SV=1 - [EDC3_HUMAN]	EDC3	8.66	5	3	3	5	0	0	0	0	0	-	-
Q6P2E9	Enhancer of mRNA-decapping protein 4 OS=Homo sapiens OX=9606 GN=EDC4 PE=1 SV=1 - [EDC4_HUMAN]	EDC4	10.21	2	10	10	32	8.15003e+06	0	5.97383e+06	1.75972e+07	2.25122e+07	0.523517	-
P24534	Elongation factor 1-beta OS=Homo sapiens OX=9606 GN=EEF1B2 PE=1 SV=3 - [EF1B_HUMAN]	EEF1B2	52.44	4	9	12	79	0	0	0	0	0	-	-
Q9BUP0	EF-hand domain-containing protein D1 OS=Homo sapiens OX=9606 GN=EFHD1 PE=1 SV=1 - [EFHD1_HUMAN]	EFHD1	48.12	5	6	8	25	0	0	0	0	0	-	-
Q96C19	EF-hand domain-containing protein D2 OS=Homo sapiens OX=9606 GN=EFHD2 PE=1 SV=1 - [EFHD2_HUMAN]	EFHD2	70.42	2	12	15	62	0	0	0	0	0	-	-
E9PFD7	Receptor protein-tyrosine kinase OS=Homo sapiens OX=9606 GN=EGFR PE=1 SV=3 - [E9PFD7_HUMAN]	EGFR	4.29	3	2	2	2	0	0	0	0	0	-	-
Q9GZT9	Egl nine homolog 1 OS=Homo sapiens OX=9606 GN=EGLN1 PE=1 SV=1 - [EGLN1_HUMAN]	EGLN1	25.59	2	8	8	22	0	0	0	5.40813e+07	7.19773e+07	Ctrl only	-
Q8NDI1	EH domain-binding protein 1 OS=Homo sapiens OX=9606 GN=EHBP1 PE=1 SV=3 - [EHBP1_HUMAN]	EHBP1	3.82	1	3	3	3	0	0	0	0	0	-	-
Q9H4M9	EH domain-containing protein 1 OS=Homo sapiens OX=9606 GN=EHD1 PE=1 SV=2 - [EHD1_HUMAN]	EHD1	79.21	7	28	42	486	0	0	0	0	0	-	-
Q9NZN4	EH domain-containing protein 2 OS=Homo sapiens OX=9606 GN=EHD2 PE=1 SV=2 - [EHD2_HUMAN]	EHD2	64.09	1	23	29	145	0	0	0	0	0	-	-
Q9NZN3	EH domain-containing protein 3 OS=Homo sapiens OX=9606 GN=EHD3 PE=1 SV=2 - [EHD3_HUMAN]	EHD3	28.41	1	1	19	165	0	0	0	0	0	-	-
Q9H223	EH domain-containing protein 4 OS=Homo sapiens OX=9606 GN=EHD4 PE=1 SV=1 - [EHD4_HUMAN]	EHD4	85.95	1	36	48	534	0	8.17893e+07	120396876	32475436	49732257	1.57283	-
P41567	Eukaryotic translation initiation factor 1 OS=Homo sapiens OX=9606 GN=EIF1 PE=1 SV=1 - [EIF1_HUMAN]	EIF1	41.59	3	3	3	3	0	0	0	2.35411e+07	0	-	-
O14602	Eukaryotic translation initiation factor 1A, Y-chromosomal OS=Homo sapiens OX=9606 GN=EIF1AY PE=1 SV=4 - [IF1AY_HUMAN]	EIF1AY	33.33	4	6	6	18	0	0	0	2.60963e+08	1.48935e+08	Ctrl only	-
Q9BY44	Eukaryotic translation initiation factor 2A OS=Homo sapiens OX=9606 GN=EIF2A PE=1 SV=3 - [EIF2A_HUMAN]	EIF2A	56.92	7	22	22	122	0	16381310	16943745	9.58037e+07	9.71136e+07	0.443222	-
A0A087WTA5	Translation initiation factor eIF-2B subunit delta OS=Homo sapiens OX=9606 GN=EIF2B4 PE=1 SV=1 - [A0A087WTA5_HUMAN]	EIF2B4	13.08	6	5	5	13	0	0	1.44216e+07	2.34825e+07	13134549	1.44292	-
P41214	Eukaryotic translation initiation factor 2D OS=Homo sapiens OX=9606 GN=EIF2D PE=1 SV=3 - [EIF2D_HUMAN]	EIF2D	17.81	3	6	6	20	0	0	0	7.3264e+06	0	-	-
P05198	Eukaryotic translation initiation factor 2 subunit 1 OS=Homo sapiens OX=9606 GN=EIF2S1 PE=1 SV=3 - [IF2A_HUMAN]	EIF2S1	74.92	3	29	30	233	304229707	6.73276e+08	9.30202e+08	3.50732e+08	4.05518e+08	1.60635	-
P41091	Eukaryotic translation initiation factor 2 subunit 3 OS=Homo sapiens OX=9606 GN=EIF2S3 PE=1 SV=3 - [IF2G_HUMAN]	EIF2S3	67.58	3	37	37	383	1.00279e+08	1.00968e+09	1156865003	2.82342e+08	4.69761e+08	1.73768	-
Q99613	Eukaryotic translation initiation factor 3 subunit C OS=Homo sapiens OX=9606 GN=EIF3C PE=1 SV=1 - [EIF3C_HUMAN]	EIF3C	2.74	2	2	2	4	0	0	0	0	0	-	-
O15371	Eukaryotic translation initiation factor 3 subunit D OS=Homo sapiens OX=9606 GN=EIF3D PE=1 SV=1 - [EIF3D_HUMAN]	EIF3D	12.77	4	5	5	7	0	0	0	0	0	-	-
P60228	Eukaryotic translation initiation factor 3 subunit E OS=Homo sapiens OX=9606 GN=EIF3E PE=1 SV=1 - [EIF3E_HUMAN]	EIF3E	4.04	5	2	2	8	0	0	0	0	0	-	-
O00303	Eukaryotic translation initiation factor 3 subunit F OS=Homo sapiens OX=9606 GN=EIF3F PE=1 SV=1 - [EIF3F_HUMAN]	EIF3F	14.29	4	3	3	19	0	0	0	0	0	-	-
O75821	Eukaryotic translation initiation factor 3 subunit G OS=Homo sapiens OX=9606 GN=EIF3G PE=1 SV=2 - [EIF3G_HUMAN]	EIF3G	14.69	5	4	4	8	0	0	0	0	0	-	-
A0A087WZK9	Eukaryotic translation initiation factor 3 subunit H OS=Homo sapiens OX=9606 GN=EIF3H PE=1 SV=1 - [A0A087WZK9_HUMAN]	EIF3H	8.88	8	2	2	11	0	0	0	0	0	-	-
Q13347	Eukaryotic translation initiation factor 3 subunit I OS=Homo sapiens OX=9606 GN=EIF3I PE=1 SV=1 - [EIF3I_HUMAN]	EIF3I	30.46	2	7	7	22	0	0	0	0	0	-	-
O75822	Eukaryotic translation initiation factor 3 subunit J OS=Homo sapiens OX=9606 GN=EIF3J PE=1 SV=2 - [EIF3J_HUMAN]	EIF3J	18.6	3	6	6	12	0	0	0	1.02454e+08	4.34078e+07	Ctrl only	-
Q9Y262	Eukaryotic translation initiation factor 3 subunit L OS=Homo sapiens OX=9606 GN=EIF3L PE=1 SV=1 - [EIF3L_HUMAN]	EIF3L	20.04	6	9	9	24	0	0	0	0	0	-	-
P23588	Eukaryotic translation initiation factor 4B OS=Homo sapiens OX=9606 GN=EIF4B PE=1 SV=2 - [IF4B_HUMAN]	EIF4B	28.48	8	16	16	73	0	0	0	2.44481e+07	0	-	-
Q04637	Eukaryotic translation initiation factor 4 gamma 1 OS=Homo sapiens OX=9606 GN=EIF4G1 PE=1 SV=4 - [IF4G1_HUMAN]	EIF4G1	18.2	10	22	25	87	59810302	1.80663e+07	4.41463e+07	9.64236e+06	5.10025e+07	0.469617	-
D3DQV9	Eukaryotic translation initiation factor 4 gamma 2 (Fragment) OS=Homo sapiens OX=9606 GN=EIF4G2 PE=1 SV=1 - [D3DQV9_HUMAN]	EIF4G2	18.41	12	11	11	26	0	0	0	0	0	-	-
O43432	Eukaryotic translation initiation factor 4 gamma 3 OS=Homo sapiens OX=9606 GN=EIF4G3 PE=1 SV=2 - [IF4G3_HUMAN]	EIF4G3	2.71	3	1	4	15	0	0	62401456	0	0	-	-
Q15056	Eukaryotic translation initiation factor 4H OS=Homo sapiens OX=9606 GN=EIF4H PE=1 SV=5 - [IF4H_HUMAN]	EIF4H	12.9	1	2	2	6	0	0	0	0	2.28379e+07	Ctrl only	-
P55010	Eukaryotic translation initiation factor 5 OS=Homo sapiens OX=9606 GN=EIF5 PE=1 SV=2 - [IF5_HUMAN]	EIF5	7.42	7	3	3	7	0	0	0	0	0	-	-
I3L397	Eukaryotic translation initiation factor 5A (Fragment) OS=Homo sapiens OX=9606 GN=EIF5A PE=1 SV=8 - [I3L397_HUMAN]	EIF5A	58.9	8	8	8	65	0	0	9.50538e+06	8.26712e+07	96551218	0.477346	-
P56537	Eukaryotic translation initiation factor 6 OS=Homo sapiens OX=9606 GN=EIF6 PE=1 SV=1 - [IF6_HUMAN]	EIF6	47.35	6	7	7	82	0	0	0	0	0	-	-
G5E9D5	ElaC homolog 2 (E. coli), isoform CRA_a OS=Homo sapiens OX=9606 GN=ELAC2 PE=1 SV=1 - [G5E9D5_HUMAN]	ELAC2	4.83	4	3	3	10	0	2.93175e+08	0	0	0	-	-
B1AM48	ELAV-like protein (Fragment) OS=Homo sapiens OX=9606 GN=ELAVL2 PE=1 SV=1 - [B1AM48_HUMAN]	ELAVL2	14.29	14	1	2	11	0	0	0	0	0	-	-
A0A0U1RRL5	ETS-related transcription factor Elf-1 (Fragment) OS=Homo sapiens OX=9606 GN=ELF1 PE=1 SV=1 - [A0A0U1RRL5_HUMAN]	ELF1	22.11	5	8	9	17	0	0	0	0	0	-	-
Q15723	ETS-related transcription factor Elf-2 OS=Homo sapiens OX=9606 GN=ELF2 PE=1 SV=2 - [ELF2_HUMAN]	ELF2	13.83	5	5	6	9	0	0	0	0	0	-	-
U3KQ90	RNA polymerase II elongation factor ELL OS=Homo sapiens OX=9606 GN=ELL PE=1 SV=2 - [U3KQ90_HUMAN]	ELL	14.14	2	5	5	11	0	4473109	0	0	0	-	-
F8W9E7	Engulfment and cell motility protein 3 OS=Homo sapiens OX=9606 GN=ELMO3 PE=1 SV=2 - [F8W9E7_HUMAN]	ELMO3	6.69	2	3	3	4	0	0	0	0	0	-	-
Q8N766	ER membrane protein complex subunit 1 OS=Homo sapiens OX=9606 GN=EMC1 PE=1 SV=1 - [EMC1_HUMAN]	EMC1	21.45	3	16	16	45	0	0	32161018	0	0	-	-
Q15006	ER membrane protein complex subunit 2 OS=Homo sapiens OX=9606 GN=EMC2 PE=1 SV=1 - [EMC2_HUMAN]	EMC2	17.17	3	4	4	19	0	0	0	0	0	-	-
Q9P0I2	ER membrane protein complex subunit 3 OS=Homo sapiens OX=9606 GN=EMC3 PE=1 SV=3 - [EMC3_HUMAN]	EMC3	14.94	3	3	3	13	0	0	0	0	0	-	-
P50402	Emerin OS=Homo sapiens OX=9606 GN=EMD PE=1 SV=1 - [EMD_HUMAN]	EMD	37.4	2	10	10	109	3.96744e+07	1.36635e+08	2.14058e+08	9.375e+07	7.94409e+07	1.86488	-
Q92979	Ribosomal RNA small subunit methyltransferase NEP1 OS=Homo sapiens OX=9606 GN=EMG1 PE=1 SV=4 - [NEP1_HUMAN]	EMG1	75	4	14	14	77	0	0	0	0	0	-	-
Q9HC35	Echinoderm microtubule-associated protein-like 4 OS=Homo sapiens OX=9606 GN=EML4 PE=1 SV=3 - [EMAL4_HUMAN]	EML4	9.99	2	8	8	20	0	2.41019e+07	0	0	0	-	-
Q04743	Homeobox protein EMX2 OS=Homo sapiens OX=9606 GN=EMX2 PE=1 SV=2 - [EMX2_HUMAN]	EMX2	26.59	1	3	3	4	0	0	0	0	0	-	-
Q96C92	Endosome-associated-trafficking regulator 1 OS=Homo sapiens OX=9606 GN=ENTR1 PE=1 SV=3 - [ENTR1_HUMAN]	ENTR1	11.49	3	3	3	3	0	0	0	0	0	-	-
Q9NPA8	Transcription and mRNA export factor ENY2 OS=Homo sapiens OX=9606 GN=ENY2 PE=1 SV=1 - [ENY2_HUMAN]	ENY2	36.63	2	4	4	11	0	0	0	4.17394e+07	3.45774e+07	Ctrl only	-
A0A3B3ITP0	Protein 4.1 OS=Homo sapiens OX=9606 GN=EPB41 PE=1 SV=1 - [A0A3B3ITP0_HUMAN]	EPB41	4.8	7	2	2	4	0	0	0	1.19096e+07	0	-	-
E9PII3	Band 4.1-like protein 2 OS=Homo sapiens OX=9606 GN=EPB41L2 PE=1 SV=1 - [E9PII3_HUMAN]	EPB41L2	5.95	6	3	3	3	0	0	0	0	0	-	-
Q9HCM4	Band 4.1-like protein 5 OS=Homo sapiens OX=9606 GN=EPB41L5 PE=1 SV=3 - [E41L5_HUMAN]	EPB41L5	7.37	2	3	3	3	0	570945	0	0	0	-	-
P29317	Ephrin type-A receptor 2 OS=Homo sapiens OX=9606 GN=EPHA2 PE=1 SV=2 - [EPHA2_HUMAN]	EPHA2	14.04	22	11	12	29	0	0	0	0	0	-	-
Q9H201	Epsin-3 OS=Homo sapiens OX=9606 GN=EPN3 PE=2 SV=1 - [EPN3_HUMAN]	EPN3	9.49	5	2	2	2	0	0	0	0	0	-	-
A0A075B730	Epiplakin OS=Homo sapiens OX=9606 GN=EPPK1 PE=1 SV=2 - [A0A075B730_HUMAN]	EPPK1	4.58	2	1	4	10	0	0	0	0	0	-	-
P07814	Bifunctional glutamate/proline--tRNA ligase OS=Homo sapiens OX=9606 GN=EPRS PE=1 SV=5 - [SYEP_HUMAN]	EPRS	26.72	2	31	31	90	0	37239188	61670394	4.12049e+07	5.49542e+07	0.849887	-
M0R2S2	Epidermal growth factor receptor substrate 15-like 1 OS=Homo sapiens OX=9606 GN=EPS15L1 PE=1 SV=1 - [M0R2S2_HUMAN]	EPS15L1	15.21	3	5	5	10	0	0	0	0	0	-	-
Q12929	Epidermal growth factor receptor kinase substrate 8 OS=Homo sapiens OX=9606 GN=EPS8 PE=1 SV=1 - [EPS8_HUMAN]	EPS8	5.11	4	3	3	6	0	0	0	0	0	-	-
Q9H6S3	Epidermal growth factor receptor kinase substrate 8-like protein 2 OS=Homo sapiens OX=9606 GN=EPS8L2 PE=1 SV=2 - [ES8L2_HUMAN]	EPS8L2	9.79	4	6	6	9	0	0	0	0	0	-	-
J3QT61	GTPase Era, mitochondrial OS=Homo sapiens OX=9606 GN=ERAL1 PE=1 SV=1 - [J3QT61_HUMAN]	ERAL1	12.28	4	2	2	4	0	0	0	0	0	-	-
X6RM00	ELKS/Rab6-interacting/CAST family member 1 OS=Homo sapiens OX=9606 GN=ERC1 PE=1 SV=1 - [X6RM00_HUMAN]	ERC1	3.59	12	3	4	5	0	0	2.02859e+08	0	0	-	-
H7C4G9	ERC protein 2 (Fragment) OS=Homo sapiens OX=9606 GN=ERC2 PE=1 SV=1 - [H7C4G9_HUMAN]	ERC2	2.65	8	1	2	3	0	0	2.02859e+08	0	0	-	-
A8MX75	General transcription and DNA repair factor IIH helicase subunit XPD (Fragment) OS=Homo sapiens OX=9606 GN=ERCC2 PE=1 SV=2 - [A8MX75_HUMAN]	ERCC2	19.83	7	10	10	14	0	0	3.44174e+07	0	0	-	-
Q92889	DNA repair endonuclease XPF OS=Homo sapiens OX=9606 GN=ERCC4 PE=1 SV=3 - [XPF_HUMAN]	ERCC4	2.73	1	2	2	2	0	1.03235e+07	0	0	0	-	-
Q2NKX8	DNA excision repair protein ERCC-6-like OS=Homo sapiens OX=9606 GN=ERCC6L PE=1 SV=1 - [ERC6L_HUMAN]	ERCC6L	11.52	2	11	11	33	0	0	0	0	0	-	-
Q969X5	Endoplasmic reticulum-Golgi intermediate compartment protein 1 OS=Homo sapiens OX=9606 GN=ERGIC1 PE=1 SV=1 - [ERGI1_HUMAN]	ERGIC1	32.41	3	8	8	47	0	0	0	0	0	-	-
F8VY02	Endoplasmic reticulum resident protein 29 OS=Homo sapiens OX=9606 GN=ERP29 PE=1 SV=1 - [F8VY02_HUMAN]	ERP29	15.63	2	2	2	5	0	0	0	0	0	-	-
Q9BSJ8	Extended synaptotagmin-1 OS=Homo sapiens OX=9606 GN=ESYT1 PE=1 SV=1 - [ESYT1_HUMAN]	ESYT1	2.63	1	2	2	2	0	0	0	0	0	-	-
A0A499FIX8	Extended synaptotagmin-2 OS=Homo sapiens OX=9606 GN=ESYT2 PE=1 SV=1 - [A0A499FIX8_HUMAN]	ESYT2	17.4	4	10	10	37	0	0	0	0	0	-	-
H0YL12	Electron transfer flavoprotein subunit alpha, mitochondrial (Fragment) OS=Homo sapiens OX=9606 GN=ETFA PE=1 SV=8 - [H0YL12_HUMAN]	ETFA	43.1	6	7	7	11	0	0	0	0	0	-	-
P38117	Electron transfer flavoprotein subunit beta OS=Homo sapiens OX=9606 GN=ETFB PE=1 SV=3 - [ETFB_HUMAN]	ETFB	30.2	2	8	8	16	0	0	0	0	0	-	-
B7Z5F4	ETS translocation variant 4 OS=Homo sapiens OX=9606 GN=ETV4 PE=1 SV=1 - [B7Z5F4_HUMAN]	ETV4	4.88	7	2	2	2	0	0	0	0	0	-	-
P41212	Transcription factor ETV6 OS=Homo sapiens OX=9606 GN=ETV6 PE=1 SV=1 - [ETV6_HUMAN]	ETV6	13.05	2	6	6	22	0	0	0	0	0	-	-
Q92817	Envoplakin OS=Homo sapiens OX=9606 GN=EVPL PE=1 SV=3 - [EVPL_HUMAN]	EVPL	1.43	3	2	3	3	0	0	0	0	0	-	-
Q9NVH0	Exonuclease 3'-5' domain-containing protein 2 OS=Homo sapiens OX=9606 GN=EXD2 PE=1 SV=2 - [EXD2_HUMAN]	EXD2	3.86	1	2	2	2	0	0	0	0	0	-	-
Q8IYI6	Exocyst complex component 8 OS=Homo sapiens OX=9606 GN=EXOC8 PE=1 SV=2 - [EXOC8_HUMAN]	EXOC8	3.86	1	2	2	3	0	0	0	0	0	-	-
B1AMU3	Exosome complex component CSL4 OS=Homo sapiens OX=9606 GN=EXOSC1 PE=1 SV=1 - [B1AMU3_HUMAN]	EXOSC1	26.47	6	4	4	16	0	0	0	0	0	-	-
Q9NPD3	Exosome complex component RRP41 OS=Homo sapiens OX=9606 GN=EXOSC4 PE=1 SV=3 - [EXOS4_HUMAN]	EXOSC4	28.57	3	6	6	37	0	0	0	0	0	-	-
Q9NQT4	Exosome complex component RRP46 OS=Homo sapiens OX=9606 GN=EXOSC5 PE=1 SV=1 - [EXOS5_HUMAN]	EXOSC5	44.26	4	6	6	33	0	0	0	0	0	-	-
E7EQR4	Ezrin OS=Homo sapiens OX=9606 GN=EZR PE=1 SV=3 - [E7EQR4_HUMAN]	EZR	66.38	3	35	52	501	5.21644e+07	3.09737e+08	3.66249e+08	2.41385e+08	1.88247e+08	1.62441	-
Q01469	Fatty acid-binding protein 5 OS=Homo sapiens OX=9606 GN=FABP5 PE=1 SV=3 - [FABP5_HUMAN]	FABP5	22.96	2	4	4	5	0	0	0	0	6.372e+06	Ctrl only	-
O95864	Acyl-CoA 6-desaturase OS=Homo sapiens OX=9606 GN=FADS2 PE=1 SV=1 - [FADS2_HUMAN]	FADS2	13.29	1	4	4	7	0	0	0	0	0	-	-
Q96CS3	FAS-associated factor 2 OS=Homo sapiens OX=9606 GN=FAF2 PE=1 SV=2 - [FAF2_HUMAN]	FAF2	27.19	1	10	10	21	0	0	16641207	0	0	-	-
Q6P587	Acylpyruvase FAHD1, mitochondrial OS=Homo sapiens OX=9606 GN=FAHD1 PE=1 SV=2 - [FAHD1_HUMAN]	FAHD1	44.2	1	6	6	22	0	0	0	0	0	-	-
Q96PZ2	Protein FAM111A OS=Homo sapiens OX=9606 GN=FAM111A PE=1 SV=2 - [F111A_HUMAN]	FAM111A	8.18	2	3	3	7	0	0	0	0	0	-	-
Q6SJ93	Protein FAM111B OS=Homo sapiens OX=9606 GN=FAM111B PE=1 SV=1 - [F111B_HUMAN]	FAM111B	7.77	2	3	3	7	0	0	0	0	0	-	-
Q9NZB2	Constitutive coactivator of PPAR-gamma-like protein 1 OS=Homo sapiens OX=9606 GN=FAM120A PE=1 SV=2 - [F120A_HUMAN]	FAM120A	19.32	5	14	14	31	0	0	0	0	0	-	-
K7EK00	Protein FAM210A (Fragment) OS=Homo sapiens OX=9606 GN=FAM210A PE=1 SV=1 - [K7EK00_HUMAN]	FAM210A	13.81	3	2	2	3	0	0	0	0	0	-	-
Q9NUQ9	Protein FAM49B OS=Homo sapiens OX=9606 GN=FAM49B PE=1 SV=1 - [FA49B_HUMAN]	FAM49B	9.88	6	2	2	3	0	0	0	0	0	-	-
Q14320	Protein FAM50A OS=Homo sapiens OX=9606 GN=FAM50A PE=1 SV=2 - [FA50A_HUMAN]	FAM50A	20.94	4	6	7	22	0	0	0	0	1.48082e+07	Ctrl only	-
Q8TAV0	Protein FAM76A OS=Homo sapiens OX=9606 GN=FAM76A PE=2 SV=1 - [FA76A_HUMAN]	FAM76A	8.14	2	2	2	3	0	1.09715e+07	0	0	0	-	-
Q9H4H8	Protein FAM83D OS=Homo sapiens OX=9606 GN=FAM83D PE=1 SV=3 - [FA83D_HUMAN]	FAM83D	13.16	2	6	6	15	0	0	1.3918e+07	0	1.48801e+07	Ctrl only	-
Q6ZRV2	Protein FAM83H OS=Homo sapiens OX=9606 GN=FAM83H PE=1 SV=3 - [FA83H_HUMAN]	FAM83H	4.24	3	3	3	6	0	0	0	0	0	-	-
Q658Y4	Protein FAM91A1 OS=Homo sapiens OX=9606 GN=FAM91A1 PE=1 SV=3 - [F91A1_HUMAN]	FAM91A1	8.47	3	6	6	11	0	0	15979466	0	0	-	-
Q9BXW9	Fanconi anemia group D2 protein OS=Homo sapiens OX=9606 GN=FANCD2 PE=1 SV=2 - [FACD2_HUMAN]	FANCD2	1.45	3	2	3	4	0	0	0	0	0	-	-
Q9HB96	Fanconi anemia group E protein OS=Homo sapiens OX=9606 GN=FANCE PE=1 SV=1 - [FANCE_HUMAN]	FANCE	2.43	2	2	2	3	0	0	0	0	0	-	-
Q9NSD9	Phenylalanine--tRNA ligase beta subunit OS=Homo sapiens OX=9606 GN=FARSB PE=1 SV=3 - [SYFB_HUMAN]	FARSB	44.14	1	24	25	145	0	0	0	0	0	-	-
Q7L8L6	FAST kinase domain-containing protein 5, mitochondrial OS=Homo sapiens OX=9606 GN=FASTKD5 PE=1 SV=1 - [FAKD5_HUMAN]	FASTKD5	4.58	1	3	3	4	0	0	0	0	0	-	-
P62861	40S ribosomal protein S30 OS=Homo sapiens OX=9606 GN=FAU PE=1 SV=1 - [RS30_HUMAN]	FAU	33.9	2	5	5	62	7.29533e+08	56897717	0	7.63281e+08	6.48915e+08	0.631962	-
Q9HAH7	Probable fibrosin-1 OS=Homo sapiens OX=9606 GN=FBRS PE=1 SV=3 - [FBRS_HUMAN]	FBRS	7.83	2	2	2	2	0	0	0	0	0	-	-
G3V5S9	rRNA-processing protein FCF1 homolog OS=Homo sapiens OX=9606 GN=FCF1 PE=1 SV=1 - [G3V5S9_HUMAN]	FCF1	12.57	3	3	3	9	0	0	0	0	0	-	-
Q0JRZ9	F-BAR domain only protein 2 OS=Homo sapiens OX=9606 GN=FCHO2 PE=1 SV=2 - [FCHO2_HUMAN]	FCHO2	2.59	16	1	2	2	0	0	0	0	0	-	-
A0A087X1D8	Farnesyl pyrophosphate synthase (Fragment) OS=Homo sapiens OX=9606 GN=FDPS PE=1 SV=1 - [A0A087X1D8_HUMAN]	FDPS	29.89	4	4	4	10	0	0	0	0	0	-	-
Q96AC1	Fermitin family homolog 2 OS=Homo sapiens OX=9606 GN=FERMT2 PE=1 SV=1 - [FERM2_HUMAN]	FERMT2	23.53	6	11	11	22	0	0	0	0	0	-	-
O95684	FGFR1 oncogene partner OS=Homo sapiens OX=9606 GN=FGFR1OP PE=1 SV=1 - [FR1OP_HUMAN]	FGFR1OP	7.52	2	2	2	3	0	0	0	0	0	-	-
Q14192	Four and a half LIM domains protein 2 OS=Homo sapiens OX=9606 GN=FHL2 PE=1 SV=3 - [FHL2_HUMAN]	FHL2	10.39	1	3	3	12	0	0	0	0	0	-	-
Q9Y613	FH1/FH2 domain-containing protein 1 OS=Homo sapiens OX=9606 GN=FHOD1 PE=1 SV=3 - [FHOD1_HUMAN]	FHOD1	7.39	2	8	8	14	0	0	0	0	0	-	-
O43427	Acidic fibroblast growth factor intracellular-binding protein OS=Homo sapiens OX=9606 GN=FIBP PE=1 SV=3 - [FIBP_HUMAN]	FIBP	10.99	4	2	2	2	0	0	0	0	0	-	-
A0A075B6G6	Filamin A interacting protein 1, isoform CRA_c OS=Homo sapiens OX=9606 GN=FILIP1 PE=1 SV=1 - [A0A075B6G6_HUMAN]	FILIP1	4.76	2	4	4	4	0	0	0	0	0	-	-
F8VU90	Peptidylprolyl isomerase OS=Homo sapiens OX=9606 GN=FKBP11 PE=1 SV=1 - [F8VU90_HUMAN]	FKBP11	15.93	3	2	2	7	0	0	0	0	0	-	-
Q00688	Peptidyl-prolyl cis-trans isomerase FKBP3 OS=Homo sapiens OX=9606 GN=FKBP3 PE=1 SV=1 - [FKBP3_HUMAN]	FKBP3	66.96	2	21	21	86	0	0	0	2.40075e+08	2.06656e+08	Ctrl only	-
J3KS54	Protein flightless-1 homolog OS=Homo sapiens OX=9606 GN=FLII PE=1 SV=1 - [J3KS54_HUMAN]	FLII	14.57	6	1	5	16	0	0	0	0	0	-	-
Q13045	Protein flightless-1 homolog OS=Homo sapiens OX=9606 GN=FLII PE=1 SV=2 - [FLII_HUMAN]	FLII	19.78	8	15	19	65	0	1.51478e+07	2.15145e+07	0	9.36757e+06	1.95687	-
E7EN95	Filamin-B OS=Homo sapiens OX=9606 GN=FLNB PE=1 SV=1 - [E7EN95_HUMAN]	FLNB	35.49	4	1	59	141	0	0	0	0	0	-	-
O75369	Filamin-B OS=Homo sapiens OX=9606 GN=FLNB PE=1 SV=2 - [FLNB_HUMAN]	FLNB	34.36	4	1	66	167	0	2.61155e+06	0	0	0	-	-
Q14315	Filamin-C OS=Homo sapiens OX=9606 GN=FLNC PE=1 SV=3 - [FLNC_HUMAN]	FLNC	33.58	1	59	73	171	0	2.61155e+06	0	0	0	-	-
I3L188	FLYWCH-type zinc finger-containing protein 1 (Fragment) OS=Homo sapiens OX=9606 GN=FLYWCH1 PE=1 SV=1 - [I3L188_HUMAN]	FLYWCH1	6.21	3	2	2	3	0	0	0	0	0	-	-
F8W1F5	Formin-like protein 3 OS=Homo sapiens OX=9606 GN=FMNL3 PE=1 SV=1 - [F8W1F5_HUMAN]	FMNL3	3.12	2	1	3	5	0	9.7202e+06	0	0	0	-	-
Q9H479	Fructosamine-3-kinase OS=Homo sapiens OX=9606 GN=FN3K PE=1 SV=1 - [FN3K_HUMAN]	FN3K	16.5	1	5	5	7	0	0	0	0	0	-	-
Q5T0N5	Formin-binding protein 1-like OS=Homo sapiens OX=9606 GN=FNBP1L PE=1 SV=3 - [FBP1L_HUMAN]	FNBP1L	15.37	3	10	10	17	0	0	0	0	0	-	-
Q8N3X1	Formin-binding protein 4 OS=Homo sapiens OX=9606 GN=FNBP4 PE=1 SV=3 - [FNBP4_HUMAN]	FNBP4	6.49	1	4	4	9	0	8187772	0	0	0	-	-
Q53EP0	Fibronectin type III domain-containing protein 3B OS=Homo sapiens OX=9606 GN=FNDC3B PE=1 SV=2 - [FND3B_HUMAN]	FNDC3B	2.74	1	2	2	4	0	0	0	0	0	-	-
P15407	Fos-related antigen 1 OS=Homo sapiens OX=9606 GN=FOSL1 PE=1 SV=1 - [FOSL1_HUMAN]	FOSL1	37.64	10	11	12	67	0	0	0	0	0	-	-
C9JCN8	Fos-related antigen 2 (Fragment) OS=Homo sapiens OX=9606 GN=FOSL2 PE=1 SV=1 - [C9JCN8_HUMAN]	FOSL2	10.4	9	1	2	3	0	0	0	0	0	-	-
C9JVP0	Forkhead box J3, isoform CRA_b (Fragment) OS=Homo sapiens OX=9606 GN=FOXJ3 PE=1 SV=1 - [C9JVP0_HUMAN]	FOXJ3	5.76	18	2	2	5	0	0	0	0	0	-	-
P85037	Forkhead box protein K1 OS=Homo sapiens OX=9606 GN=FOXK1 PE=1 SV=1 - [FOXK1_HUMAN]	FOXK1	34.24	6	18	22	81	0	0	2.716e+07	0	3.17589e+07	Ctrl only	-
Q01167	Forkhead box protein K2 OS=Homo sapiens OX=9606 GN=FOXK2 PE=1 SV=3 - [FOXK2_HUMAN]	FOXK2	26.52	4	10	14	39	0	0	0	0	0	-	-
Q12778	Forkhead box protein O1 OS=Homo sapiens OX=9606 GN=FOXO1 PE=1 SV=2 - [FOXO1_HUMAN]	FOXO1	5.19	2	2	2	3	0	0	0	0	0	-	-
O43524	Forkhead box protein O3 OS=Homo sapiens OX=9606 GN=FOXO3 PE=1 SV=1 - [FOXO3_HUMAN]	FOXO3	4.9	2	2	2	3	0	0	0	0	0	-	-
G5E965	Forkhead box P1, isoform CRA_f OS=Homo sapiens OX=9606 GN=FOXP1 PE=1 SV=1 - [G5E965_HUMAN]	FOXP1	15.55	22	5	5	15	0	0	0	0	0	-	-
Q70Z53	Protein FRA10AC1 OS=Homo sapiens OX=9606 GN=FRA10AC1 PE=1 SV=3 - [F10C1_HUMAN]	FRA10AC1	21.27	1	7	7	20	0	0	0	0	0	-	-
Q14331	Protein FRG1 OS=Homo sapiens OX=9606 GN=FRG1 PE=1 SV=1 - [FRG1_HUMAN]	FRG1	58.53	4	18	18	109	0	0	6.64906e+07	0	0	-	-
Q16658	Fascin OS=Homo sapiens OX=9606 GN=FSCN1 PE=1 SV=3 - [FSCN1_HUMAN]	FSCN1	9.94	4	4	4	7	0	0	0	0	0	-	-
Q9BTV5	Fibronectin type III and SPRY domain-containing protein 1 OS=Homo sapiens OX=9606 GN=FSD1 PE=1 SV=1 - [FSD1_HUMAN]	FSD1	32.86	5	11	11	37	0	0	0	0	0	-	-
Q96AE4	Far upstream element-binding protein 1 OS=Homo sapiens OX=9606 GN=FUBP1 PE=1 SV=3 - [FUBP1_HUMAN]	FUBP1	25.47	3	9	18	65	0	1.27245e+07	1.20414e+07	0	1.23857e+07	0.99978	-
Q96I24	Far upstream element-binding protein 3 OS=Homo sapiens OX=9606 GN=FUBP3 PE=1 SV=2 - [FUBP3_HUMAN]	FUBP3	67.83	2	27	33	254	0	6.4767e+07	7.94226e+07	4.84013e+07	5.0075e+07	1.28202	-
Q13283	Ras GTPase-activating protein-binding protein 1 OS=Homo sapiens OX=9606 GN=G3BP1 PE=1 SV=1 - [G3BP1_HUMAN]	G3BP1	42.27	8	14	15	123	0	23226454	1.6452e+07	3.30952e+07	3.80728e+07	0.637145	-
Q9UN86	Ras GTPase-activating protein-binding protein 2 OS=Homo sapiens OX=9606 GN=G3BP2 PE=1 SV=2 - [G3BP2_HUMAN]	G3BP2	25.93	12	11	12	36	0	2.84273e+07	3.94824e+07	5.46335e+07	5.70586e+07	0.715891	-
Q06546	GA-binding protein alpha chain OS=Homo sapiens OX=9606 GN=GABPA PE=1 SV=1 - [GABPA_HUMAN]	GABPA	4.85	1	2	2	2	0	0	0	0	0	-	-
Q7Z7M9	Polypeptide N-acetylgalactosaminyltransferase 5 OS=Homo sapiens OX=9606 GN=GALNT5 PE=1 SV=1 - [GALT5_HUMAN]	GALNT5	1.7	1	2	2	2	0	0	0	0	0	-	-
F5H6X6	Neutral alpha-glucosidase AB OS=Homo sapiens OX=9606 GN=GANAB PE=1 SV=1 - [F5H6X6_HUMAN]	GANAB	9.09	4	6	6	7	0	0	1.66153e+07	0	0	-	-
P41250	Glycine--tRNA ligase OS=Homo sapiens OX=9606 GN=GARS PE=1 SV=3 - [GARS_HUMAN]	GARS	14.61	2	9	10	29	0	0	0	0	0	-	-
P22102	Trifunctional purine biosynthetic protein adenosine-3 OS=Homo sapiens OX=9606 GN=GART PE=1 SV=1 - [PUR2_HUMAN]	GART	8.71	1	5	5	5	0	0	0	0	0	-	-
Q92908	Transcription factor GATA-6 OS=Homo sapiens OX=9606 GN=GATA6 PE=1 SV=2 - [GATA6_HUMAN]	GATA6	3.87	1	2	2	6	0	0	0	0	4.27808e+06	Ctrl only	-
Q8WUU5	GATA zinc finger domain-containing protein 1 OS=Homo sapiens OX=9606 GN=GATAD1 PE=1 SV=1 - [GATD1_HUMAN]	GATAD1	12.64	1	2	2	4	0	0	0	0	0	-	-
Q92538	Golgi-specific brefeldin A-resistance guanine nucleotide exchange factor 1 OS=Homo sapiens OX=9606 GN=GBF1 PE=1 SV=2 - [GBF1_HUMAN]	GBF1	0.81	2	1	2	3	0	0	0	0	0	-	-
Q92947	Glutaryl-CoA dehydrogenase, mitochondrial OS=Homo sapiens OX=9606 GN=GCDH PE=1 SV=1 - [GCDH_HUMAN]	GCDH	10.27	2	4	4	8	0	0	0	0	0	-	-
Q8TB36	Ganglioside-induced differentiation-associated protein 1 OS=Homo sapiens OX=9606 GN=GDAP1 PE=1 SV=3 - [GDAP1_HUMAN]	GDAP1	7.82	1	3	3	9	0	0	0	0	0	-	-
I3L2C7	Gem-associated protein 4 OS=Homo sapiens OX=9606 GN=GEMIN4 PE=1 SV=1 - [I3L2C7_HUMAN]	GEMIN4	5.64	4	6	6	17	0	0	0	0	0	-	-
Q8TEQ6	Gem-associated protein 5 OS=Homo sapiens OX=9606 GN=GEMIN5 PE=1 SV=3 - [GEMI5_HUMAN]	GEMIN5	5.24	1	6	6	10	0	0	0	0	0	-	-
Q96RP9	Elongation factor G, mitochondrial OS=Homo sapiens OX=9606 GN=GFM1 PE=1 SV=2 - [EFGM_HUMAN]	GFM1	10.12	3	5	5	5	0	0	0	0	0	-	-
Q06210	Glutamine--fructose-6-phosphate aminotransferase [isomerizing] 1 OS=Homo sapiens OX=9606 GN=GFPT1 PE=1 SV=3 - [GFPT1_HUMAN]	GFPT1	3.58	1	2	2	2	0	0	0	0	0	-	-
Q92820	Gamma-glutamyl hydrolase OS=Homo sapiens OX=9606 GN=GGH PE=1 SV=2 - [GGH_HUMAN]	GGH	22.01	1	6	6	35	0	0	0	0	0	-	-
Q8N2G8	GH3 domain-containing protein OS=Homo sapiens OX=9606 GN=GHDC PE=1 SV=2 - [GHDC_HUMAN]	GHDC	3.21	2	2	2	3	0	0	0	0	0	-	-
Q9H3K2	Growth hormone-inducible transmembrane protein OS=Homo sapiens OX=9606 GN=GHITM PE=1 SV=2 - [GHITM_HUMAN]	GHITM	6.67	1	2	2	3	0	0	0	0	0	-	-
J3QRU8	ARF GTPase-activating protein GIT1 OS=Homo sapiens OX=9606 GN=GIT1 PE=1 SV=1 - [J3QRU8_HUMAN]	GIT1	6.34	4	3	3	3	0	0	0	0	0	-	-
Q92896	Golgi apparatus protein 1 OS=Homo sapiens OX=9606 GN=GLG1 PE=1 SV=2 - [GSLG1_HUMAN]	GLG1	4.16	2	4	4	6	0	0	5.51234e+06	0	0	-	-
P10070	Zinc finger protein GLI2 OS=Homo sapiens OX=9606 GN=GLI2 PE=1 SV=4 - [GLI2_HUMAN]	GLI2	2.46	3	2	3	4	0	0	1.83233e+07	0	0	-	-
Q9BZE0	Zinc finger protein GLIS2 OS=Homo sapiens OX=9606 GN=GLIS2 PE=1 SV=2 - [GLIS2_HUMAN]	GLIS2	7.06	3	1	2	3	0	0	1.83233e+07	0	0	-	-
Q8NEA6	Zinc finger protein GLIS3 OS=Homo sapiens OX=9606 GN=GLIS3 PE=2 SV=5 - [GLIS3_HUMAN]	GLIS3	7.1	3	2	3	3	0	0	1.83233e+07	0	0	-	-
P00367	Glutamate dehydrogenase 1, mitochondrial OS=Homo sapiens OX=9606 GN=GLUD1 PE=1 SV=2 - [DHE3_HUMAN]	GLUD1	36.56	2	15	15	44	0	0	0	5.18862e+06	2.85301e+07	Ctrl only	-
P49915	GMP synthase [glutamine-hydrolyzing] OS=Homo sapiens OX=9606 GN=GMPS PE=1 SV=1 - [GUAA_HUMAN]	GMPS	44.01	1	20	20	58	0	0	0	0	0	-	-
P04899	Guanine nucleotide-binding protein G(i) subunit alpha-2 OS=Homo sapiens OX=9606 GN=GNAI2 PE=1 SV=3 - [GNAI2_HUMAN]	GNAI2	18.31	20	3	5	22	0	0	0	0	16482557	Ctrl only	-
P08754	Guanine nucleotide-binding protein G(i) subunit alpha OS=Homo sapiens OX=9606 GN=GNAI3 PE=1 SV=3 - [GNAI3_HUMAN]	GNAI3	17.51	20	3	5	22	0	0	0	0	16482557	Ctrl only	-
P63092	Guanine nucleotide-binding protein G(s) subunit alpha isoforms short OS=Homo sapiens OX=9606 GN=GNAS PE=1 SV=1 - [GNAS2_HUMAN]	GNAS	18.02	24	5	6	21	0	0	0	0	16482557	Ctrl only	-
P62873	Guanine nucleotide-binding protein G(I)/G(S)/G(T) subunit beta-1 OS=Homo sapiens OX=9606 GN=GNB1 PE=1 SV=3 - [GBB1_HUMAN]	GNB1	19.71	12	2	6	19	0	0	0	0	0	-	-
P62879	Guanine nucleotide-binding protein G(I)/G(S)/G(T) subunit beta-2 OS=Homo sapiens OX=9606 GN=GNB2 PE=1 SV=3 - [GBB2_HUMAN]	GNB2	21.47	13	2	6	15	0	0	0	0	0	-	-
G3V4W4	Glucosamine 6-phosphate N-acetyltransferase (Fragment) OS=Homo sapiens OX=9606 GN=GNPNAT1 PE=1 SV=1 - [G3V4W4_HUMAN]	GNPNAT1	51.53	3	6	6	22	0	0	0	0	0	-	-
A0A2Q2TH77	Golgin subfamily A member 2 OS=Homo sapiens OX=9606 GN=GOLGA2 PE=1 SV=1 - [A0A2Q2TH77_HUMAN]	GOLGA2	9.19	6	8	8	14	0	2.92363e+07	0	2.9465e+07	2.97157e+07	0.987714	-
O00461	Golgi integral membrane protein 4 OS=Homo sapiens OX=9606 GN=GOLIM4 PE=1 SV=1 - [GOLI4_HUMAN]	GOLIM4	3.59	2	2	2	3	0	0	0	0	0	-	-
Q9H4A6	Golgi phosphoprotein 3 OS=Homo sapiens OX=9606 GN=GOLPH3 PE=1 SV=1 - [GOLP3_HUMAN]	GOLPH3	10.4	1	2	2	13	0	0	0	0	0	-	-
P17174	Aspartate aminotransferase, cytoplasmic OS=Homo sapiens OX=9606 GN=GOT1 PE=1 SV=3 - [AATC_HUMAN]	GOT1	22.76	1	6	6	8	0	0	0	0	0	-	-
P00505	Aspartate aminotransferase, mitochondrial OS=Homo sapiens OX=9606 GN=GOT2 PE=1 SV=3 - [AATM_HUMAN]	GOT2	12.33	1	4	4	10	0	0	0	0	0	-	-
Q9UKJ3	G patch domain-containing protein 8 OS=Homo sapiens OX=9606 GN=GPATCH8 PE=1 SV=2 - [GPTC8_HUMAN]	GPATCH8	1.8	1	2	2	2	0	0	0	0	0	-	-
Q92917	G-patch domain and KOW motifs-containing protein OS=Homo sapiens OX=9606 GN=GPKOW PE=1 SV=2 - [GPKOW_HUMAN]	GPKOW	49.37	1	16	16	64	0	0	0	4.70895e+07	5.41628e+07	Ctrl only	-
Q8NFJ5	Retinoic acid-induced protein 3 OS=Homo sapiens OX=9606 GN=GPRC5A PE=1 SV=2 - [RAI3_HUMAN]	GPRC5A	21.29	3	5	5	13	0	0	0	0	0	-	-
C9JFE4	COP9 signalosome complex subunit 1 OS=Homo sapiens OX=9606 GN=GPS1 PE=1 SV=2 - [C9JFE4_HUMAN]	GPS1	8.7	15	4	4	6	0	0	0	0	0	-	-
Q8TD30	Alanine aminotransferase 2 OS=Homo sapiens OX=9606 GN=GPT2 PE=1 SV=1 - [ALAT2_HUMAN]	GPT2	6.12	1	2	2	2	0	0	0	0	0	-	-
A0A087WUQ6	Glutathione peroxidase OS=Homo sapiens OX=9606 GN=GPX1 PE=1 SV=1 - [A0A087WUQ6_HUMAN]	GPX1	22.77	3	2	2	2	0	0	0	0	0	-	-
K7ERP4	Glutathione peroxidase (Fragment) OS=Homo sapiens OX=9606 GN=GPX4 PE=1 SV=1 - [K7ERP4_HUMAN]	GPX4	16.13	10	2	2	2	0	0	0	0	0	-	-
B7Z4W8	GRAM domain-containing protein 2B OS=Homo sapiens OX=9606 GN=GRAMD2B PE=1 SV=1 - [B7Z4W8_HUMAN]	GRAMD2B	12.69	4	2	2	3	0	0	0	0	0	-	-
Q13322	Growth factor receptor-bound protein 10 OS=Homo sapiens OX=9606 GN=GRB10 PE=1 SV=2 - [GRB10_HUMAN]	GRB10	3.37	2	2	2	2	0	2.05138e+07	0	0	0	-	-
Q14451	Growth factor receptor-bound protein 7 OS=Homo sapiens OX=9606 GN=GRB7 PE=1 SV=2 - [GRB7_HUMAN]	GRB7	4.14	1	2	2	2	0	0	0	0	0	-	-
Q6ISB3	Grainyhead-like protein 2 homolog OS=Homo sapiens OX=9606 GN=GRHL2 PE=1 SV=1 - [GRHL2_HUMAN]	GRHL2	44	3	20	20	42	0	0	0	0	0	-	-
H0Y8R1	G-rich sequence factor 1 (Fragment) OS=Homo sapiens OX=9606 GN=GRSF1 PE=1 SV=1 - [H0Y8R1_HUMAN]	GRSF1	12.71	5	3	3	11	0	0	0	0	0	-	-
P49841	Glycogen synthase kinase-3 beta OS=Homo sapiens OX=9606 GN=GSK3B PE=1 SV=2 - [GSK3B_HUMAN]	GSK3B	21.19	4	5	5	10	0	0	0	0	0	-	-
A0A0A0MS51	Gelsolin OS=Homo sapiens OX=9606 GN=GSN PE=1 SV=1 - [A0A0A0MS51_HUMAN]	GSN	16.98	5	9	9	49	0	0	0	8.14617e+06	1.11207e+07	Ctrl only	-
H3BR35	Eukaryotic peptide chain release factor GTP-binding subunit ERF3A (Fragment) OS=Homo sapiens OX=9606 GN=GSPT1 PE=1 SV=1 - [H3BR35_HUMAN]	GSPT1	12.42	3	2	5	14	0	0	0	0	0	-	-
Q8IYD1	Eukaryotic peptide chain release factor GTP-binding subunit ERF3B OS=Homo sapiens OX=9606 GN=GSPT2 PE=1 SV=2 - [ERF3B_HUMAN]	GSPT2	7.64	1	1	4	15	0	0	0	0	0	-	-
Q9Y2Q3	Glutathione S-transferase kappa 1 OS=Homo sapiens OX=9606 GN=GSTK1 PE=1 SV=3 - [GSTK1_HUMAN]	GSTK1	43.81	3	8	8	35	0	0	0	0	0	-	-
Q00403	Transcription initiation factor IIB OS=Homo sapiens OX=9606 GN=GTF2B PE=1 SV=1 - [TF2B_HUMAN]	GTF2B	39.87	3	8	8	18	0	0	6.86181e+06	21075454	43674967	0.319832	-
M0QXD6	General transcription factor IIF subunit 1 (Fragment) OS=Homo sapiens OX=9606 GN=GTF2F1 PE=1 SV=1 - [M0QXD6_HUMAN]	GTF2F1	27.71	4	13	13	46	0	0	0	2.43059e+07	2.92634e+07	Ctrl only	-
P13984	General transcription factor IIF subunit 2 OS=Homo sapiens OX=9606 GN=GTF2F2 PE=1 SV=2 - [T2FB_HUMAN]	GTF2F2	37.75	1	7	7	23	0	0	0	81551435	5.90673e+07	Ctrl only	-
P32780	General transcription factor IIH subunit 1 OS=Homo sapiens OX=9606 GN=GTF2H1 PE=1 SV=1 - [TF2H1_HUMAN]	GTF2H1	7.66	3	2	2	6	0	0	0	0	0	-	-
F5GWD3	General transcription factor IIH subunit 3 (Fragment) OS=Homo sapiens OX=9606 GN=GTF2H3 PE=1 SV=1 - [F5GWD3_HUMAN]	GTF2H3	37.98	8	5	5	10	0	0	1.02308e+07	0	0	-	-
Q92759	General transcription factor IIH subunit 4 OS=Homo sapiens OX=9606 GN=GTF2H4 PE=1 SV=1 - [TF2H4_HUMAN]	GTF2H4	17.75	1	7	7	19	0	0	4.92635e+07	0	0	-	-
O00178	GTP-binding protein 1 OS=Homo sapiens OX=9606 GN=GTPBP1 PE=1 SV=3 - [GTPB1_HUMAN]	GTPBP1	10.16	3	5	5	21	0	0	3.98884e+07	0	0	-	-
Q8N442	Translation factor GUF1, mitochondrial OS=Homo sapiens OX=9606 GN=GUF1 PE=1 SV=1 - [GUF1_HUMAN]	GUF1	9.72	1	5	5	7	0	0	2.49825e+06	0	0	-	-
Q9UBP9	PTB domain-containing engulfment adapter protein 1 OS=Homo sapiens OX=9606 GN=GULP1 PE=1 SV=1 - [GULP1_HUMAN]	GULP1	28.29	4	9	9	22	0	3.29003e+07	0	0	3.39695e+07	Ctrl only	-
Q9H116	GDNF-inducible zinc finger protein 1 OS=Homo sapiens OX=9606 GN=GZF1 PE=1 SV=1 - [GZF1_HUMAN]	GZF1	3.52	1	3	3	6	0	0	0	0	0	-	-
P16104	Histone H2AX OS=Homo sapiens OX=9606 GN=H2AFX PE=1 SV=2 - [H2AX_HUMAN]	H2AFX	62.94	1	8	21	756	6.01626e+10	2.48072e+09	2.70406e+09	1.42781e+10	1.66114e+10	0.390552	-
P0C0S5	Histone H2A.Z OS=Homo sapiens OX=9606 GN=H2AFZ PE=1 SV=2 - [H2AZ_HUMAN]	H2AFZ	68.75	6	10	12	581	5.84321e+10	2.39882e+09	2.59004e+09	1.41926e+10	1.65066e+10	0.387349	-
P57053	Histone H2B type F-S OS=Homo sapiens OX=9606 GN=H2BFS PE=1 SV=2 - [H2BFS_HUMAN]	H2BFS	82.54	4	3	26	1614	6.08795e+10	3.67472e+09	4.1171e+09	1.49818e+10	1.31769e+10	0.576099	-
A0A2R8Y7G9	Histone domain-containing protein OS=Homo sapiens OX=9606 GN=H3.Y PE=3 SV=1 - [A0A2R8Y7G9_HUMAN]	H3.Y	11.76	2	1	3	52	9.69246e+09	1351667704	1619839351	0	3643370314	0.407796	-
P68431	Histone H3.1 OS=Homo sapiens OX=9606 GN=H3C1 PE=1 SV=2 - [H31_HUMAN]	H3C1	88.97	7	1	28	867	1.04066e+10	3.56952e+09	3.89109e+09	5.37161e+09	5.67498e+09	0.753731	-
K7EK07	Histone H3 (Fragment) OS=Homo sapiens OX=9606 GN=H3F3B PE=1 SV=1 - [K7EK07_HUMAN]	H3F3B	84.09	7	1	24	826	1.04066e+10	3.56952e+09	3.89109e+09	5.37161e+09	5.67498e+09	0.753731	-
P62805	Histone H4 OS=Homo sapiens OX=9606 GN=H4C1 PE=1 SV=2 - [H4_HUMAN]	H4C1	66.02	1	22	22	1043	2.04682e+10	3.47361e+09	3.72672e+09	6.46359e+09	6.06957e+09	0.750405	-
A0A1W2PNM1	Hydroxyacyl-coenzyme A dehydrogenase, mitochondrial (Fragment) OS=Homo sapiens OX=9606 GN=HADH PE=1 SV=1 - [A0A1W2PNM1_HUMAN]	HADH	27.72	11	4	5	16	0	0	0	0	0	-	-
P55084	Trifunctional enzyme subunit beta, mitochondrial OS=Homo sapiens OX=9606 GN=HADHB PE=1 SV=3 - [ECHB_HUMAN]	HADHB	64.77	8	24	25	192	3.85629e+07	9.46134e+07	1.11543e+08	7.49289e+07	7.10643e+07	1.31845	-
P12081	Histidine--tRNA ligase, cytoplasmic OS=Homo sapiens OX=9606 GN=HARS PE=1 SV=2 - [SYHC_HUMAN]	HARS	22.59	17	9	9	22	0	0	0	0	0	-	-
Q96CS2	HAUS augmin-like complex subunit 1 OS=Homo sapiens OX=9606 GN=HAUS1 PE=1 SV=1 - [HAUS1_HUMAN]	HAUS1	12.59	6	2	2	4	0	0	0	0	0	-	-
P68871	Hemoglobin subunit beta OS=Homo sapiens OX=9606 GN=HBB PE=1 SV=2 - [HBB_HUMAN]	HBB	63.27	8	7	8	23	3.34517e+07	1.16749e+08	0	7.25572e+07	6.59935e+07	1.43428	-
Q9Y450	HBS1-like protein OS=Homo sapiens OX=9606 GN=HBS1L PE=1 SV=1 - [HBS1L_HUMAN]	HBS1L	36.7	12	20	20	112	0	2.99873e+07	4.83468e+07	9.92644e+07	1.07172e+08	0.552378	-
F6QDS0	HCG2043426, isoform CRA_b OS=Homo sapiens OX=9606 GN=hCG_2043426 PE=1 SV=1 - [F6QDS0_HUMAN]	hCG_2043426	48.64	13	1	18	58	0	1.53171e+07	0	0	0	-	-
Q9BXW7	Haloacid dehalogenase-like hydrolase domain-containing 5 OS=Homo sapiens OX=9606 GN=HDHD5 PE=1 SV=1 - [HDHD5_HUMAN]	HDHD5	12.53	1	3	3	3	0	0	0	0	0	-	-
A0A3B3IRP6	E3 ubiquitin-protein ligase HERC2 (Fragment) OS=Homo sapiens OX=9606 GN=HERC2 PE=1 SV=1 - [A0A3B3IRP6_HUMAN]	HERC2	1.1	3	1	2	2	0	0	0	0	0	-	-
O00291	Huntingtin-interacting protein 1 OS=Homo sapiens OX=9606 GN=HIP1 PE=1 SV=5 - [HIP1_HUMAN]	HIP1	2.7	1	2	2	2	0	0	0	0	0	-	-
O75146	Huntingtin-interacting protein 1-related protein OS=Homo sapiens OX=9606 GN=HIP1R PE=1 SV=2 - [HIP1R_HUMAN]	HIP1R	12.83	1	10	10	13	0	0	1.37564e+07	0	0	-	-
P16401	Histone H1.5 OS=Homo sapiens OX=9606 GN=HIST1H1B PE=1 SV=3 - [H15_HUMAN]	HIST1H1B	67.26	2	31	50	2188	1.85899e+10	1.47975e+09	2.64225e+09	7.06658e+08	1.10831e+09	1.45225	-
Q93077	Histone H2A type 1-C OS=Homo sapiens OX=9606 GN=HIST1H2AC PE=1 SV=3 - [H2A1C_HUMAN]	HIST1H2AC	56.15	1	4	20	1095	6.27834e+10	2.82763e+09	2.97047e+09	1.51883e+10	1.77248e+10	0.394671	-
P20671	Histone H2A type 1-D OS=Homo sapiens OX=9606 GN=HIST1H2AD PE=1 SV=2 - [H2A1D_HUMAN]	HIST1H2AD	56.15	4	2	19	1057	6.27834e+10	2.82763e+09	2.97047e+09	1.51883e+10	1.77248e+10	0.394671	-
Q96A08	Histone H2B type 1-A OS=Homo sapiens OX=9606 GN=HIST1H2BA PE=1 SV=3 - [H2B1A_HUMAN]	HIST1H2BA	54.33	1	1	12	743	6.08795e+10	4.86248e+09	5.27677e+09	7.27236e+09	1.28102e+10	0.453066	-
Q6FI13	Histone H2A type 2-A OS=Homo sapiens OX=9606 GN=HIST2H2AA3 PE=1 SV=3 - [H2A2A_HUMAN]	HIST2H2AA3	81.54	7	2	22	1229	6.27834e+10	2.82763e+09	2.97047e+09	1.51883e+10	1.77248e+10	0.394671	-
Q8IUE6	Histone H2A type 2-B OS=Homo sapiens OX=9606 GN=HIST2H2AB PE=1 SV=3 - [H2A2B_HUMAN]	HIST2H2AB	56.15	1	5	18	670	5.68123e+10	2.79209e+09	2.99521e+09	1.30843e+10	1.59562e+10	0.394236	-
Q6DRA6	Putative histone H2B type 2-D OS=Homo sapiens OX=9606 GN=HIST2H2BD PE=5 SV=3 - [H2B2D_HUMAN]	HIST2H2BD	30.49	5	2	12	586	6.35723e+09	6.54678e+08	6.81398e+08	1.062e+09	6.92003e+08	1.15514	-
Q5QNW6	Histone H2B type 2-F OS=Homo sapiens OX=9606 GN=HIST2H2BF PE=1 SV=3 - [H2B2F_HUMAN]	HIST2H2BF	89.68	10	2	31	1724	6.23042e+10	3.70384e+09	4.1171e+09	1.49818e+10	1.31769e+10	0.576836	-
Q71DI3	Histone H3.2 OS=Homo sapiens OX=9606 GN=HIST2H3A PE=1 SV=3 - [H32_HUMAN]	HIST2H3A	88.97	7	1	28	866	1.04066e+10	3.56952e+09	3.89109e+09	5.37161e+09	5.67498e+09	0.753731	-
Q5TEC6	Histone H3 OS=Homo sapiens OX=9606 GN=HIST2H3PS2 PE=1 SV=1 - [Q5TEC6_HUMAN]	HIST2H3PS2	59.56	2	1	22	737	1.04066e+10	3.27312e+09	3.6279e+09	5.32668e+09	5.67498e+09	0.718223	-
Q8N257	Histone H2B type 3-B OS=Homo sapiens OX=9606 GN=HIST3H2BB PE=1 SV=3 - [H2B3B_HUMAN]	HIST3H2BB	80.95	4	3	25	1317	5.04737e+10	3.70384e+09	3.98012e+09	7.7121e+09	1.31769e+10	0.389471	-
P19367	Hexokinase-1 OS=Homo sapiens OX=9606 GN=HK1 PE=1 SV=3 - [HXK1_HUMAN]	HK1	28.46	4	17	21	72	0	0	0	0	0	-	-
E9PB90	Hexokinase-2 OS=Homo sapiens OX=9606 GN=HK2 PE=1 SV=1 - [E9PB90_HUMAN]	HK2	5.06	3	1	5	17	0	0	0	0	0	-	-
A0A1W2PR11	HLA class I histocompatibility antigen, Cw-6 alpha chain OS=Homo sapiens OX=9606 GN=HLA-C PE=1 SV=1 - [A0A1W2PR11_HUMAN]	HLA-C	17.54	101	4	4	7	0	0	0	0	0	-	-
A0A075B6F6	Minor histocompatibility antigen H13 (Fragment) OS=Homo sapiens OX=9606 GN=HM13 PE=1 SV=1 - [A0A075B6F6_HUMAN]	HM13	10.66	6	3	3	7	0	0	0	0	0	-	-
D6RGK7	Abasic site processing protein HMCES (Fragment) OS=Homo sapiens OX=9606 GN=HMCES PE=1 SV=1 - [D6RGK7_HUMAN]	HMCES	18.03	6	2	2	2	0	0	0	0	0	-	-
Q5T7C4	High mobility group protein B1 OS=Homo sapiens OX=9606 GN=HMGB1 PE=1 SV=1 - [Q5T7C4_HUMAN]	HMGB1	80.38	2	15	24	655	3.69474e+08	8.98867e+07	0	3.93995e+08	3.57844e+08	0.676106	-
P05204	Non-histone chromosomal protein HMG-17 OS=Homo sapiens OX=9606 GN=HMGN2 PE=1 SV=3 - [HMGN2_HUMAN]	HMGN2	83.33	1	11	13	298	1.15523e+10	2.52096e+08	7.92438e+08	1.16408e+09	1.35362e+09	0.54388	-
O75330	Hyaluronan mediated motility receptor OS=Homo sapiens OX=9606 GN=HMMR PE=1 SV=2 - [HMMR_HUMAN]	HMMR	20.17	3	13	13	28	0	0	0	2.69102e+07	0	-	-
P09651	Heterogeneous nuclear ribonucleoprotein A1 OS=Homo sapiens OX=9606 GN=HNRNPA1 PE=1 SV=5 - [ROA1_HUMAN]	HNRNPA1	69.35	7	11	35	970	1.87367e+09	2.33876e+09	3.12122e+09	1.39204e+09	1.35891e+09	1.68077	-
C9IYN3	Heterogeneous nuclear ribonucleoprotein L-like OS=Homo sapiens OX=9606 GN=HNRNPLL PE=1 SV=2 - [C9IYN3_HUMAN]	HNRNPLL	40.22	7	17	18	86	0	0	4.53611e+08	0	0	-	-
Q8IX15	Homeobox and leucine zipper protein Homez OS=Homo sapiens OX=9606 GN=HOMEZ PE=1 SV=2 - [HOMEZ_HUMAN]	HOMEZ	6.18	2	2	2	4	0	2.84339e+07	0	0	0	-	-
P17482	Homeobox protein Hox-B9 OS=Homo sapiens OX=9606 GN=HOXB9 PE=1 SV=2 - [HXB9_HUMAN]	HOXB9	31.2	1	4	4	11	0	0	0	0	8.09125e+06	Ctrl only	-
Q86YV9	Hermansky-Pudlak syndrome 6 protein OS=Homo sapiens OX=9606 GN=HPS6 PE=1 SV=1 - [HPS6_HUMAN]	HPS6	5.81	1	3	3	4	0	0	0	0	0	-	-
Q86YZ3	Hornerin OS=Homo sapiens OX=9606 GN=HRNR PE=1 SV=2 - [HORN_HUMAN]	HRNR	33.93	1	39	39	224	1.9712e+07	4.39226e+08	618849543	8.66082e+07	2.10599e+08	1.81179	-
Q99714	3-hydroxyacyl-CoA dehydrogenase type-2 OS=Homo sapiens OX=9606 GN=HSD17B10 PE=1 SV=3 - [HCD2_HUMAN]	HSD17B10	45.98	2	7	7	11	0	0	0	0	0	-	-
D6RCD0	Estradiol 17-beta-dehydrogenase 11 OS=Homo sapiens OX=9606 GN=HSD17B11 PE=1 SV=2 - [D6RCD0_HUMAN]	HSD17B11	53.52	2	11	11	53	0	0	0	0	0	-	-
Q53GQ0	Very-long-chain 3-oxoacyl-CoA reductase OS=Homo sapiens OX=9606 GN=HSD17B12 PE=1 SV=2 - [DHB12_HUMAN]	HSD17B12	51.92	6	14	14	78	10883599	0	3.63649e+07	2.68396e+07	3.4833e+07	0.90725	-
Q92506	Estradiol 17-beta-dehydrogenase 8 OS=Homo sapiens OX=9606 GN=HSD17B8 PE=1 SV=2 - [DHB8_HUMAN]	HSD17B8	20.31	1	4	4	6	0	0	0	0	0	-	-
Q6YN16	Hydroxysteroid dehydrogenase-like protein 2 OS=Homo sapiens OX=9606 GN=HSDL2 PE=1 SV=1 - [HSDL2_HUMAN]	HSDL2	6.46	1	2	2	5	0	0	0	0	0	-	-
Q58FF3	Putative endoplasmin-like protein OS=Homo sapiens OX=9606 GN=HSP90B2P PE=5 SV=1 - [ENPLL_HUMAN]	HSP90B2P	15.29	1	1	4	5	0	0	0	0	0	-	-
Q0VDF9	Heat shock 70 kDa protein 14 OS=Homo sapiens OX=9606 GN=HSPA14 PE=1 SV=1 - [HSP7E_HUMAN]	HSPA14	27.7	3	11	11	32	0	0	0	6.0564e+07	9.1533e+07	Ctrl only	-
A0A087WTS8	Heat shock 70 kDa protein 4 OS=Homo sapiens OX=9606 GN=HSPA4 PE=1 SV=1 - [A0A087WTS8_HUMAN]	HSPA4	13.05	4	4	5	9	0	0	0	0	0	-	-
E9PDE8	Heat shock 70 kDa protein 4L OS=Homo sapiens OX=9606 GN=HSPA4L PE=1 SV=1 - [E9PDE8_HUMAN]	HSPA4L	3.69	3	1	3	5	0	0	0	0	0	-	-
P38646	Stress-70 protein, mitochondrial OS=Homo sapiens OX=9606 GN=HSPA9 PE=1 SV=2 - [GRP75_HUMAN]	HSPA9	60.82	7	46	47	489	3.92788e+07	1.75414e+08	1.96992e+08	1.06512e+08	1.08585e+08	1.47018	-
Q92598	Heat shock protein 105 kDa OS=Homo sapiens OX=9606 GN=HSPH1 PE=1 SV=1 - [HS105_HUMAN]	HSPH1	15.38	8	8	9	14	0	0	0	0	0	-	-
O43719	HIV Tat-specific factor 1 OS=Homo sapiens OX=9606 GN=HTATSF1 PE=1 SV=1 - [HTSF1_HUMAN]	HTATSF1	18.41	3	16	16	50	0	0	0	0	0	-	-
Q4G0P3	Hydrocephalus-inducing protein homolog OS=Homo sapiens OX=9606 GN=HYDIN PE=1 SV=3 - [HYDIN_HUMAN]	HYDIN	0.27	1	2	2	2	0	0	2.98297e+07	0	0	-	-
Q9NSE4	Isoleucine--tRNA ligase, mitochondrial OS=Homo sapiens OX=9606 GN=IARS2 PE=1 SV=2 - [SYIM_HUMAN]	IARS2	4.64	1	4	4	6	0	0	0	0	0	-	-
Q5T440	Putative transferase CAF17, mitochondrial OS=Homo sapiens OX=9606 GN=IBA57 PE=1 SV=1 - [CAF17_HUMAN]	IBA57	26.4	1	6	6	19	0	0	0	0	0	-	-
E7ESS4	Intercellular adhesion molecule 1 OS=Homo sapiens OX=9606 GN=ICAM1 PE=1 SV=1 - [E7ESS4_HUMAN]	ICAM1	9.68	2	2	2	4	0	0	0	0	0	-	-
Q9UMF0	Intercellular adhesion molecule 5 OS=Homo sapiens OX=9606 GN=ICAM5 PE=1 SV=3 - [ICAM5_HUMAN]	ICAM5	1.41	2	2	2	3	0	0	0	0	0	-	-
O75874	Isocitrate dehydrogenase [NADP] cytoplasmic OS=Homo sapiens OX=9606 GN=IDH1 PE=1 SV=2 - [IDHC_HUMAN]	IDH1	8.45	2	2	3	3	0	0	0	0	0	-	-
P50213	Isocitrate dehydrogenase [NAD] subunit alpha, mitochondrial OS=Homo sapiens OX=9606 GN=IDH3A PE=1 SV=1 - [IDH3A_HUMAN]	IDH3A	11.75	7	3	3	11	0	0	0	0	0	-	-
A0A087X2E5	Isocitrate dehydrogenase [NAD] subunit, mitochondrial OS=Homo sapiens OX=9606 GN=IDH3B PE=1 SV=1 - [A0A087X2E5_HUMAN]	IDH3B	13.83	4	5	5	14	0	0	0	0	0	-	-
A0A0R4J2F6	Interferon-related developmental regulator 2 OS=Homo sapiens OX=9606 GN=IFRD2 PE=1 SV=1 - [A0A0R4J2F6_HUMAN]	IFRD2	5.88	4	2	2	7	0	0	0	0	0	-	-
Q9UG01	Intraflagellar transport protein 172 homolog OS=Homo sapiens OX=9606 GN=IFT172 PE=1 SV=2 - [IF172_HUMAN]	IFT172	1.14	2	2	2	2	0	0	0	1.64821e+06	0	-	-
Q9NWB7	Intraflagellar transport protein 57 homolog OS=Homo sapiens OX=9606 GN=IFT57 PE=1 SV=1 - [IFT57_HUMAN]	IFT57	4.9	1	2	2	2	0	0	0	0	0	-	-
O00425	Insulin-like growth factor 2 mRNA-binding protein 3 OS=Homo sapiens OX=9606 GN=IGF2BP3 PE=1 SV=2 - [IF2B3_HUMAN]	IGF2BP3	56.3	2	26	33	201	5.51365e+06	6.72012e+07	68685532	6.40167e+07	4.05774e+07	1.64216	-
Q16270	Insulin-like growth factor-binding protein 7 OS=Homo sapiens OX=9606 GN=IGFBP7 PE=1 SV=1 - [IBP7_HUMAN]	IGFBP7	21.28	1	5	5	6	0	0	0	0	0	-	-
P01876	Immunoglobulin heavy constant alpha 1 OS=Homo sapiens OX=9606 GN=IGHA1 PE=1 SV=2 - [IGHA1_HUMAN]	IGHA1	22.38	5	6	6	15	0	2.93322e+07	4.70232e+07	2.50573e+07	2.4765e+07	1.365	-
D6RCQ4	Protein Red (Fragment) OS=Homo sapiens OX=9606 GN=IK PE=1 SV=1 - [D6RCQ4_HUMAN]	IK	67.29	1	1	8	92	1.31603e+08	3.77519e+08	4.12953e+08	1.13046e+08	1.53945e+08	1.95636	-
Q70UQ0	Inhibitor of nuclear factor kappa-B kinase-interacting protein OS=Homo sapiens OX=9606 GN=IKBIP PE=1 SV=1 - [IKIP_HUMAN]	IKBIP	22.29	1	8	8	20	0	0	0	0	0	-	-
Q9H0C8	Integrin-linked kinase-associated serine/threonine phosphatase 2C OS=Homo sapiens OX=9606 GN=ILKAP PE=1 SV=1 - [ILKAP_HUMAN]	ILKAP	28.57	5	10	10	45	0	0	0	0	0	-	-
A1L0T0	Acetolactate synthase-like protein OS=Homo sapiens OX=9606 GN=ILVBL PE=1 SV=2 - [ILVBL_HUMAN]	ILVBL	26.9	7	10	10	32	0	0	0	0	0	-	-
Q9NV31	U3 small nucleolar ribonucleoprotein protein IMP3 OS=Homo sapiens OX=9606 GN=IMP3 PE=1 SV=1 - [IMP3_HUMAN]	IMP3	57.07	1	9	9	21	0	0	1.98997e+08	0	0	-	-
A0A3B3IRL5	Inosine-5'-monophosphate dehydrogenase (Fragment) OS=Homo sapiens OX=9606 GN=IMPDH1 PE=1 SV=1 - [A0A3B3IRL5_HUMAN]	IMPDH1	8.25	7	2	4	11	0	0	0	0	0	-	-
P12268	Inosine-5'-monophosphate dehydrogenase 2 OS=Homo sapiens OX=9606 GN=IMPDH2 PE=1 SV=2 - [IMDH2_HUMAN]	IMPDH2	46.11	3	20	22	131	0	0	0	0	0	-	-
Q27J81	Inverted formin-2 OS=Homo sapiens OX=9606 GN=INF2 PE=1 SV=2 - [INF2_HUMAN]	INF2	4.16	2	4	4	7	0	0	2.37917e+07	0	0	-	-
A0A0C4DFW2	Inhibitor of growth protein OS=Homo sapiens OX=9606 GN=ING1 PE=1 SV=1 - [A0A0C4DFW2_HUMAN]	ING1	7.58	2	3	3	8	0	0	0	0	0	-	-
E9PEN0	Inhibitor of growth protein 5 OS=Homo sapiens OX=9606 GN=ING5 PE=1 SV=1 - [E9PEN0_HUMAN]	ING5	9.86	7	2	2	7	0	0	0	0	0	-	-
Q9ULG1	Chromatin-remodeling ATPase INO80 OS=Homo sapiens OX=9606 GN=INO80 PE=1 SV=2 - [INO80_HUMAN]	INO80	4.18	2	3	3	6	0	0	22711451	0	0	-	-
O15357	Phosphatidylinositol 3,4,5-trisphosphate 5-phosphatase 2 OS=Homo sapiens OX=9606 GN=INPPL1 PE=1 SV=2 - [SHIP2_HUMAN]	INPPL1	5.8	4	5	5	9	0	0	0	0	0	-	-
Q9NVR2	Integrator complex subunit 10 OS=Homo sapiens OX=9606 GN=INTS10 PE=1 SV=2 - [INT10_HUMAN]	INTS10	7.61	3	4	4	12	0	0	0	0	0	-	-
Q5TA45	Integrator complex subunit 11 OS=Homo sapiens OX=9606 GN=INTS11 PE=1 SV=2 - [INT11_HUMAN]	INTS11	15.33	12	9	9	24	0	2.12557e+07	0	0	0	-	-
Q9NVM9	Integrator complex subunit 13 OS=Homo sapiens OX=9606 GN=INTS13 PE=1 SV=2 - [INT13_HUMAN]	INTS13	27.05	6	16	16	44	0	28600647	0	0	0	-	-
H3BRY6	Integrator complex subunit 14 OS=Homo sapiens OX=9606 GN=INTS14 PE=1 SV=1 - [H3BRY6_HUMAN]	INTS14	32.69	7	8	8	71	0	0	1.70413e+07	0	0	-	-
J3KMZ7	Integrator complex subunit 2 OS=Homo sapiens OX=9606 GN=INTS2 PE=1 SV=1 - [J3KMZ7_HUMAN]	INTS2	8.28	5	6	7	19	0	0	0	0	0	-	-
Q96HW7	Integrator complex subunit 4 OS=Homo sapiens OX=9606 GN=INTS4 PE=1 SV=2 - [INT4_HUMAN]	INTS4	18.38	3	13	13	40	0	7.63333e+06	0	0	0	-	-
Q9NVH2	Integrator complex subunit 7 OS=Homo sapiens OX=9606 GN=INTS7 PE=1 SV=1 - [INT7_HUMAN]	INTS7	8.11	3	7	7	22	0	12589096	0	0	0	-	-
Q9NV88	Integrator complex subunit 9 OS=Homo sapiens OX=9606 GN=INTS9 PE=1 SV=2 - [INT9_HUMAN]	INTS9	14.74	7	8	8	31	0	0	0	0	0	-	-
Q8TEX9	Importin-4 OS=Homo sapiens OX=9606 GN=IPO4 PE=1 SV=2 - [IPO4_HUMAN]	IPO4	6.94	8	6	6	10	0	0	0	0	0	-	-
O95373	Importin-7 OS=Homo sapiens OX=9606 GN=IPO7 PE=1 SV=1 - [IPO7_HUMAN]	IPO7	5.2	1	4	4	9	0	0	0	0	0	-	-
Q96P70	Importin-9 OS=Homo sapiens OX=9606 GN=IPO9 PE=1 SV=3 - [IPO9_HUMAN]	IPO9	5.09	1	3	3	13	0	0	0	0	0	-	-
C9JVC4	IQ calmodulin-binding motif-containing protein 1 (Fragment) OS=Homo sapiens OX=9606 GN=IQCB1 PE=1 SV=1 - [C9JVC4_HUMAN]	IQCB1	25.29	2	2	2	2	0	0	0	0	0	-	-
P46940	Ras GTPase-activating-like protein IQGAP1 OS=Homo sapiens OX=9606 GN=IQGAP1 PE=1 SV=1 - [IQGA1_HUMAN]	IQGAP1	28.06	8	36	39	124	0	3.1811e+07	5.25976e+07	79676460	8.4423e+07	0.647868	-
Q8IU81	Interferon regulatory factor 2-binding protein 1 OS=Homo sapiens OX=9606 GN=IRF2BP1 PE=1 SV=1 - [I2BP1_HUMAN]	IRF2BP1	34.08	1	12	12	21	0	0	0	0	0	-	-
Q7Z5L9	Interferon regulatory factor 2-binding protein 2 OS=Homo sapiens OX=9606 GN=IRF2BP2 PE=1 SV=2 - [I2BP2_HUMAN]	IRF2BP2	52.47	1	16	19	72	0	0	0	0	0	-	-
Q9H1B7	Probable E3 ubiquitin-protein ligase IRF2BPL OS=Homo sapiens OX=9606 GN=IRF2BPL PE=1 SV=1 - [I2BPL_HUMAN]	IRF2BPL	23.99	1	8	11	24	0	0	3356847	0	0	-	-
M0QYT9	Interferon regulatory factor 3 OS=Homo sapiens OX=9606 GN=IRF3 PE=1 SV=1 - [M0QYT9_HUMAN]	IRF3	23.13	10	3	3	11	0	0	0	0	0	-	-
P35568	Insulin receptor substrate 1 OS=Homo sapiens OX=9606 GN=IRS1 PE=1 SV=1 - [IRS1_HUMAN]	IRS1	2.82	1	3	3	3	0	0	0	0	0	-	-
Q9Y4H2	Insulin receptor substrate 2 OS=Homo sapiens OX=9606 GN=IRS2 PE=1 SV=2 - [IRS2_HUMAN]	IRS2	10.76	4	9	10	20	0	5.51906e+07	1.42695e+08	2.22505e+07	6.73718e+07	1.08916	-
Q96AB3	Isochorismatase domain-containing protein 2 OS=Homo sapiens OX=9606 GN=ISOC2 PE=1 SV=1 - [ISOC2_HUMAN]	ISOC2	18.54	3	2	2	2	0	0	0	0	0	-	-
H3BMU1	IST1 homolog (Fragment) OS=Homo sapiens OX=9606 GN=IST1 PE=1 SV=1 - [H3BMU1_HUMAN]	IST1	40.29	8	6	6	17	0	0	0	0	0	-	-
J3KRH4	Inositol-3-phosphate synthase 1 (Fragment) OS=Homo sapiens OX=9606 GN=ISYNA1 PE=1 SV=1 - [J3KRH4_HUMAN]	ISYNA1	12.99	2	1	2	3	0	144102828	0	0	0	-	-
Q96J02	E3 ubiquitin-protein ligase Itchy homolog OS=Homo sapiens OX=9606 GN=ITCH PE=1 SV=2 - [ITCH_HUMAN]	ITCH	18.6	3	12	14	31	0	0	0	0	0	-	-
Q14573	Inositol 1,4,5-trisphosphate receptor type 3 OS=Homo sapiens OX=9606 GN=ITPR3 PE=1 SV=2 - [ITPR3_HUMAN]	ITPR3	3.78	13	8	9	15	0	2.64558e+07	0	0	0	-	-
E7EUL7	Protein ITPRID2 OS=Homo sapiens OX=9606 GN=ITPRID2 PE=1 SV=1 - [E7EUL7_HUMAN]	ITPRID2	4.95	4	3	3	3	0	0	0	0	0	-	-
A0A087WVF7	Intersectin-2 OS=Homo sapiens OX=9606 GN=ITSN2 PE=1 SV=1 - [A0A087WVF7_HUMAN]	ITSN2	1.85	7	1	4	14	0	357064031	0	0	0	-	-
Q92613	Protein Jade-3 OS=Homo sapiens OX=9606 GN=JADE3 PE=1 SV=1 - [JADE3_HUMAN]	JADE3	1.82	1	2	2	5	0	27022886	0	0	0	-	-
H7BXU7	Probable JmjC domain-containing histone demethylation protein 2C (Fragment) OS=Homo sapiens OX=9606 GN=JMJD1C PE=1 SV=1 - [H7BXU7_HUMAN]	JMJD1C	6.07	3	3	3	4	0	0	0	0	0	-	-
H3BU16	Jupiter microtubule-associated homolog 2 (Fragment) OS=Homo sapiens OX=9606 GN=JPT2 PE=1 SV=1 - [H3BU16_HUMAN]	JPT2	38.32	8	5	5	15	0	0	0	0	0	-	-
P05412	Transcription factor AP-1 OS=Homo sapiens OX=9606 GN=JUN PE=1 SV=2 - [JUN_HUMAN]	JUN	46.22	1	8	10	66	0	0	0	0	0	-	-
P17275	Transcription factor jun-B OS=Homo sapiens OX=9606 GN=JUNB PE=1 SV=1 - [JUNB_HUMAN]	JUNB	38.62	1	7	8	38	0	0	0	0	0	-	-
P17535	Transcription factor jun-D OS=Homo sapiens OX=9606 GN=JUND PE=1 SV=3 - [JUND_HUMAN]	JUND	31.41	2	5	7	39	0	0	0	0	0	-	-
A0A3B3IT55	KAT8 regulatory NSL complex subunit 1 OS=Homo sapiens OX=9606 GN=KANSL1 PE=1 SV=1 - [A0A3B3IT55_HUMAN]	KANSL1	2.36	12	2	2	2	0	0	0	0	0	-	-
Q9P2N6	KAT8 regulatory NSL complex subunit 3 OS=Homo sapiens OX=9606 GN=KANSL3 PE=1 SV=2 - [KANL3_HUMAN]	KANSL3	5.09	1	3	3	4	0	0	0	0	0	-	-
Q15046	Lysine--tRNA ligase OS=Homo sapiens OX=9606 GN=KARS1 PE=1 SV=3 - [SYK_HUMAN]	KARS1	12.73	6	9	9	19	0	0	0	0	0	-	-
Q9H8E8	Cysteine-rich protein 2-binding protein OS=Homo sapiens OX=9606 GN=KAT14 PE=1 SV=3 - [CSR2B_HUMAN]	KAT14	2.94	2	2	2	4	0	0	0	0	0	-	-
O75449	Katanin p60 ATPase-containing subunit A1 OS=Homo sapiens OX=9606 GN=KATNA1 PE=1 SV=1 - [KTNA1_HUMAN]	KATNA1	3.87	3	2	2	5	0	0	0	0	0	-	-
Q9BVA0	Katanin p80 WD40 repeat-containing subunit B1 OS=Homo sapiens OX=9606 GN=KATNB1 PE=1 SV=1 - [KTNB1_HUMAN]	KATNB1	7.63	5	3	3	3	0	0	0	0	0	-	-
Q13303	Voltage-gated potassium channel subunit beta-2 OS=Homo sapiens OX=9606 GN=KCNAB2 PE=1 SV=2 - [KCAB2_HUMAN]	KCNAB2	4.9	6	2	2	2	0	0	0	0	0	-	-
A0A2U3U043	BTB/POZ domain-containing protein KCTD1 OS=Homo sapiens OX=9606 GN=KCTD1 PE=1 SV=1 - [A0A2U3U043_HUMAN]	KCTD1	4.39	9	3	3	4	0	0	0	0	0	-	-
Q96CX2	BTB/POZ domain-containing protein KCTD12 OS=Homo sapiens OX=9606 GN=KCTD12 PE=1 SV=1 - [KCD12_HUMAN]	KCTD12	7.38	1	2	2	2	0	0	0	0	0	-	-
Q9BQ13	BTB/POZ domain-containing protein KCTD14 OS=Homo sapiens OX=9606 GN=KCTD14 PE=1 SV=2 - [KCD14_HUMAN]	KCTD14	10.2	1	2	2	10	0	0	0	0	0	-	-
Q6PI47	BTB/POZ domain-containing protein KCTD18 OS=Homo sapiens OX=9606 GN=KCTD18 PE=2 SV=2 - [KCD18_HUMAN]	KCTD18	17.61	1	4	4	5	0	0	0	0	0	-	-
Q9Y4C1	Lysine-specific demethylase 3A OS=Homo sapiens OX=9606 GN=KDM3A PE=1 SV=4 - [KDM3A_HUMAN]	KDM3A	2.95	2	3	3	3	0	0	0	0	0	-	-
Q7LBC6	Lysine-specific demethylase 3B OS=Homo sapiens OX=9606 GN=KDM3B PE=1 SV=2 - [KDM3B_HUMAN]	KDM3B	2.39	1	3	3	3	0	0	0	0	0	-	-
A0A0C4DFL8	Lysine-specific demethylase 4B OS=Homo sapiens OX=9606 GN=KDM4B PE=1 SV=1 - [A0A0C4DFL8_HUMAN]	KDM4B	3.28	4	2	2	2	0	0	0	0	0	-	-
Q7Z7F0	KH homology domain-containing protein 4 OS=Homo sapiens OX=9606 GN=KHDC4 PE=1 SV=1 - [KHDC4_HUMAN]	KHDC4	30.29	1	14	14	59	0	0	0	0	0	-	-
Q5T5P2	Sickle tail protein homolog OS=Homo sapiens OX=9606 GN=KIAA1217 PE=1 SV=2 - [SKT_HUMAN]	KIAA1217	7.51	4	11	11	14	0	0	0	0	0	-	-
Q9P206	Uncharacterized protein KIAA1522 OS=Homo sapiens OX=9606 GN=KIAA1522 PE=1 SV=2 - [K1522_HUMAN]	KIAA1522	6.18	1	4	4	4	0	0	0	0	0	-	-
Q9BY89	Uncharacterized protein KIAA1671 OS=Homo sapiens OX=9606 GN=KIAA1671 PE=1 SV=2 - [K1671_HUMAN]	KIAA1671	1.77	1	2	2	2	0	11852082	0	0	0	-	-
Q8IYS2	Uncharacterized protein KIAA2013 OS=Homo sapiens OX=9606 GN=KIAA2013 PE=1 SV=1 - [K2013_HUMAN]	KIAA2013	14.2	1	6	6	7	0	0	0	0	0	-	-
P52732	Kinesin-like protein KIF11 OS=Homo sapiens OX=9606 GN=KIF11 PE=1 SV=2 - [KIF11_HUMAN]	KIF11	2.37	1	2	2	4	0	0	0	0	0	-	-
Q12756	Kinesin-like protein KIF1A OS=Homo sapiens OX=9606 GN=KIF1A PE=1 SV=2 - [KIF1A_HUMAN]	KIF1A	2.01	17	3	3	3	0	0	0	0	0	-	-
P33176	Kinesin-1 heavy chain OS=Homo sapiens OX=9606 GN=KIF5B PE=1 SV=1 - [KINH_HUMAN]	KIF5B	23.26	6	15	15	76	0	1.20984e+07	3.03128e+07	1.4846e+07	1.23938e+07	1.53994	-
Q2M1P5	Kinesin-like protein KIF7 OS=Homo sapiens OX=9606 GN=KIF7 PE=1 SV=2 - [KIF7_HUMAN]	KIF7	4.99	1	4	4	5	0	0	0	0	0	-	-
O60870	DNA/RNA-binding protein KIN17 OS=Homo sapiens OX=9606 GN=KIN PE=1 SV=2 - [KIN17_HUMAN]	KIN	16.79	6	5	6	14	0	0	0	0	0	-	-
Q9H0B6	Kinesin light chain 2 OS=Homo sapiens OX=9606 GN=KLC2 PE=1 SV=1 - [KLC2_HUMAN]	KLC2	10.77	15	5	5	11	0	0	0	0	0	-	-
Q9BXK1	Krueppel-like factor 16 OS=Homo sapiens OX=9606 GN=KLF16 PE=1 SV=1 - [KLF16_HUMAN]	KLF16	37.3	1	4	4	19	0	0	0	0	0	-	-
Q8TBB5	Kelch domain-containing protein 4 OS=Homo sapiens OX=9606 GN=KLHDC4 PE=1 SV=1 - [KLDC4_HUMAN]	KLHDC4	17.31	7	7	7	28	0	0	0	0	0	-	-
Q8IXQ5	Kelch-like protein 7 OS=Homo sapiens OX=9606 GN=KLHL7 PE=1 SV=2 - [KLHL7_HUMAN]	KLHL7	8.36	2	3	3	3	0	0	0	0	0	-	-
Q4FZB7	Histone-lysine N-methyltransferase KMT5B OS=Homo sapiens OX=9606 GN=KMT5B PE=1 SV=5 - [KMT5B_HUMAN]	KMT5B	4.18	3	3	3	3	0	0	0	0	0	-	-
P52294	Importin subunit alpha-5 OS=Homo sapiens OX=9606 GN=KPNA1 PE=1 SV=3 - [IMA5_HUMAN]	KPNA1	26.39	6	6	13	52	0	0	0	0	0	-	-
O00505	Importin subunit alpha-4 OS=Homo sapiens OX=9606 GN=KPNA3 PE=1 SV=2 - [IMA4_HUMAN]	KPNA3	19	2	4	7	26	0	0	0	0	0	-	-
O00629	Importin subunit alpha-3 OS=Homo sapiens OX=9606 GN=KPNA4 PE=1 SV=1 - [IMA3_HUMAN]	KPNA4	27.64	2	6	9	47	0	0	0	0	0	-	-
O15131	Importin subunit alpha-6 OS=Homo sapiens OX=9606 GN=KPNA5 PE=1 SV=2 - [IMA6_HUMAN]	KPNA5	13.99	1	1	6	21	0	0	0	0	0	-	-
O60684	Importin subunit alpha-7 OS=Homo sapiens OX=9606 GN=KPNA6 PE=1 SV=1 - [IMA7_HUMAN]	KPNA6	20.15	3	2	9	40	0	0	0	0	0	-	-
P01116	GTPase KRas OS=Homo sapiens OX=9606 GN=KRAS PE=1 SV=1 - [RASK_HUMAN]	KRAS	56.08	5	9	9	39	0	0	0	25861903	3.69399e+07	Ctrl only	-
Q86UP2	Kinectin OS=Homo sapiens OX=9606 GN=KTN1 PE=1 SV=1 - [KTN1_HUMAN]	KTN1	31.69	8	37	37	125	0	278329628	3.00424e+08	1.08424e+08	1.21185e+08	1.89016	-
Q9UN81	LINE-1 retrotransposable element ORF1 protein OS=Homo sapiens OX=9606 GN=L1RE1 PE=1 SV=1 - [LORF1_HUMAN]	L1RE1	6.8	1	2	2	4	0	0	0	0	0	-	-
Q969R5	Lethal(3)malignant brain tumor-like protein 2 OS=Homo sapiens OX=9606 GN=L3MBTL2 PE=1 SV=1 - [LMBL2_HUMAN]	L3MBTL2	7.8	3	4	5	8	0	0	0	0	0	-	-
Q9GZZ8	Extracellular glycoprotein lacritin OS=Homo sapiens OX=9606 GN=LACRT PE=1 SV=1 - [LACRT_HUMAN]	LACRT	13.77	2	2	2	6	0	0	0	1.28639e+07	1.16809e+07	Ctrl only	-
H0YNN5	Serine beta-lactamase-like protein LACTB, mitochondrial (Fragment) OS=Homo sapiens OX=9606 GN=LACTB PE=1 SV=1 - [H0YNN5_HUMAN]	LACTB	32.54	2	4	4	14	0	0	0	0	0	-	-
O00515	Ladinin-1 OS=Homo sapiens OX=9606 GN=LAD1 PE=1 SV=2 - [LAD1_HUMAN]	LAD1	69.05	7	41	41	109	0	0	0	0	0	-	-
P07942	Laminin subunit beta-1 OS=Homo sapiens OX=9606 GN=LAMB1 PE=1 SV=2 - [LAMB1_HUMAN]	LAMB1	1.46	2	2	2	2	0	0	0	0	0	-	-
P11047	Laminin subunit gamma-1 OS=Homo sapiens OX=9606 GN=LAMC1 PE=1 SV=3 - [LAMC1_HUMAN]	LAMC1	3.48	1	4	4	4	0	0	0	0	0	-	-
O43813	Glutathione S-transferase LANCL1 OS=Homo sapiens OX=9606 GN=LANCL1 PE=1 SV=1 - [LANC1_HUMAN]	LANCL1	21.3	3	7	7	31	0	0	0	0	0	-	-
Q9NS86	LanC-like protein 2 OS=Homo sapiens OX=9606 GN=LANCL2 PE=1 SV=1 - [LANC2_HUMAN]	LANCL2	24	1	9	9	22	0	0	0	0	0	-	-
Q92615	La-related protein 4B OS=Homo sapiens OX=9606 GN=LARP4B PE=1 SV=3 - [LAR4B_HUMAN]	LARP4B	5.69	6	3	4	10	0	0	13992445	0	0	-	-
Q4G0J3	La-related protein 7 OS=Homo sapiens OX=9606 GN=LARP7 PE=1 SV=1 - [LARP7_HUMAN]	LARP7	12.2	7	6	6	13	0	0	0	4.64965e+06	0	-	-
Q9P2J5	Leucine--tRNA ligase, cytoplasmic OS=Homo sapiens OX=9606 GN=LARS PE=1 SV=2 - [SYLC_HUMAN]	LARS	12.93	1	12	12	26	0	0	0	0	0	-	-
Q14847	LIM and SH3 domain protein 1 OS=Homo sapiens OX=9606 GN=LASP1 PE=1 SV=2 - [LASP1_HUMAN]	LASP1	70.5	6	20	20	151	0	0	0	3.01934e+07	0	-	-
P31025	Lipocalin-1 OS=Homo sapiens OX=9606 GN=LCN1 PE=1 SV=1 - [LCN1_HUMAN]	LCN1	12.5	2	2	2	9	0	0	0	6.11593e+07	1.53163e+08	Ctrl only	-
Q96JN0	Ligand-dependent corepressor OS=Homo sapiens OX=9606 GN=LCOR PE=1 SV=2 - [LCOR_HUMAN]	LCOR	13.39	1	4	4	4	0	0	0	0	0	-	-
Q8NC56	LEM domain-containing protein 2 OS=Homo sapiens OX=9606 GN=LEMD2 PE=1 SV=1 - [LEMD2_HUMAN]	LEMD2	25.45	4	9	9	28	0	1.37179e+08	0	0	0	-	-
Q96B70	Leukocyte receptor cluster member 9 OS=Homo sapiens OX=9606 GN=LENG9 PE=2 SV=2 - [LENG9_HUMAN]	LENG9	5.99	2	2	2	2	0	0	0	0	0	-	-
Q8WVC0	RNA polymerase-associated protein LEO1 OS=Homo sapiens OX=9606 GN=LEO1 PE=1 SV=1 - [LEO1_HUMAN]	LEO1	3.75	1	2	2	5	0	0	58930963	0	0	-	-
O95202	Mitochondrial proton/calcium exchanger protein OS=Homo sapiens OX=9606 GN=LETM1 PE=1 SV=1 - [LETM1_HUMAN]	LETM1	14.88	1	10	10	31	0	0	0	0	0	-	-
Q08380	Galectin-3-binding protein OS=Homo sapiens OX=9606 GN=LGALS3BP PE=1 SV=1 - [LG3BP_HUMAN]	LGALS3BP	4.79	9	2	2	2	0	0	0	0	0	-	-
O00214	Galectin-8 OS=Homo sapiens OX=9606 GN=LGALS8 PE=1 SV=4 - [LEG8_HUMAN]	LGALS8	15.46	8	5	5	9	0	0	0	0	0	-	-
P48059	LIM and senescent cell antigen-like-containing domain protein 1 OS=Homo sapiens OX=9606 GN=LIMS1 PE=1 SV=4 - [LIMS1_HUMAN]	LIMS1	38.77	7	5	13	57	0	0	0	0	0	-	-
A0A0J9YXC7	LIM and senescent cell antigen-like-containing domain protein OS=Homo sapiens OX=9606 GN=LIMS4 PE=4 SV=1 - [A0A0J9YXC7_HUMAN]	LIMS4	27.14	2	1	9	46	0	0	0	0	0	-	-
Q6ZN17	Protein lin-28 homolog B OS=Homo sapiens OX=9606 GN=LIN28B PE=1 SV=1 - [LN28B_HUMAN]	LIN28B	8.8	3	2	2	2	0	0	0	4.84213e+06	0	-	-
Q6MZP7	Protein lin-54 homolog OS=Homo sapiens OX=9606 GN=LIN54 PE=1 SV=3 - [LIN54_HUMAN]	LIN54	9.08	2	5	5	6	0	0	0	0	0	-	-
A0A087WW77	Lethal(2) giant larvae protein homolog 1 OS=Homo sapiens OX=9606 GN=LLGL1 PE=1 SV=1 - [A0A087WW77_HUMAN]	LLGL1	2.08	2	2	2	4	0	5.93629e+06	0	0	0	-	-
Q9NZU5	LIM and cysteine-rich domains protein 1 OS=Homo sapiens OX=9606 GN=LMCD1 PE=1 SV=1 - [LMCD1_HUMAN]	LMCD1	19.73	5	6	6	7	0	0	0	0	0	-	-
E9PMS6	LIM domain only protein 7 OS=Homo sapiens OX=9606 GN=LMO7 PE=1 SV=1 - [E9PMS6_HUMAN]	LMO7	19.69	12	5	18	36	0	48111374	5.02963e+07	1.78742e+07	2.11102e+07	1.83611	-
K7EJE8	Lon protease homolog, mitochondrial OS=Homo sapiens OX=9606 GN=LONP1 PE=1 SV=1 - [K7EJE8_HUMAN]	LONP1	17.13	8	9	9	19	0	0	0	0	0	-	-
Q86WA8	Lon protease homolog 2, peroxisomal OS=Homo sapiens OX=9606 GN=LONP2 PE=1 SV=1 - [LONP2_HUMAN]	LONP2	9.51	5	4	4	4	0	0	0	0	0	-	-
Q17RB8	LON peptidase N-terminal domain and RING finger protein 1 OS=Homo sapiens OX=9606 GN=LONRF1 PE=1 SV=2 - [LONF1_HUMAN]	LONRF1	5.3	2	2	2	2	0	0	0	0	0	-	-
P28300	Protein-lysine 6-oxidase OS=Homo sapiens OX=9606 GN=LOX PE=1 SV=2 - [LYOX_HUMAN]	LOX	13.67	1	4	4	12	0	0	0	0	0	-	-
Q96JB6	Lysyl oxidase homolog 4 OS=Homo sapiens OX=9606 GN=LOXL4 PE=1 SV=1 - [LOXL4_HUMAN]	LOXL4	1.98	2	2	2	3	0	0	0	0	0	-	-
Q643R3	Lysophospholipid acyltransferase LPCAT4 OS=Homo sapiens OX=9606 GN=LPCAT4 PE=1 SV=1 - [LPCT4_HUMAN]	LPCAT4	6.11	2	2	2	8	0	0	0	0	0	-	-
C9JUT4	LIM domain containing preferred translocation partner in lipoma, isoform CRA_e OS=Homo sapiens OX=9606 GN=LPP PE=1 SV=1 - [C9JUT4_HUMAN]	LPP	6.07	12	2	2	3	0	0	0	0	0	-	-
Q9Y2L9	Leucine-rich repeat and calponin homology domain-containing protein 1 OS=Homo sapiens OX=9606 GN=LRCH1 PE=1 SV=3 - [LRCH1_HUMAN]	LRCH1	6.73	1	3	3	4	0	0	0	0	0	-	-
E9PD99	Leucine-rich repeat and calponin homology domain-containing protein 3 OS=Homo sapiens OX=9606 GN=LRCH3 PE=1 SV=1 - [E9PD99_HUMAN]	LRCH3	3.85	3	2	2	4	0	0	0	0	0	-	-
P30533	Alpha-2-macroglobulin receptor-associated protein OS=Homo sapiens OX=9606 GN=LRPAP1 PE=1 SV=1 - [AMRP_HUMAN]	LRPAP1	36.69	3	16	16	56	0	0	0	8.46821e+07	1.11819e+08	Ctrl only	-
P42704	Leucine-rich PPR motif-containing protein, mitochondrial OS=Homo sapiens OX=9606 GN=LRPPRC PE=1 SV=3 - [LPPRC_HUMAN]	LRPPRC	25.32	6	30	30	51	0	0	1.07967e+07	0	0	-	-
Q9H9A6	Leucine-rich repeat-containing protein 40 OS=Homo sapiens OX=9606 GN=LRRC40 PE=1 SV=1 - [LRC40_HUMAN]	LRRC40	25.58	1	12	12	37	0	0	0	0	0	-	-
Q8N1G4	Leucine-rich repeat-containing protein 47 OS=Homo sapiens OX=9606 GN=LRRC47 PE=1 SV=1 - [LRC47_HUMAN]	LRRC47	54.55	1	35	35	221	6.12032e+07	7.03142e+07	5.05065e+07	5.77504e+08	4.47453e+08	0.520222	-
Q8IWT6	Volume-regulated anion channel subunit LRRC8A OS=Homo sapiens OX=9606 GN=LRRC8A PE=1 SV=1 - [LRC8A_HUMAN]	LRRC8A	5.56	1	4	4	6	0	0	0	0	0	-	-
Q7L1W4	Volume-regulated anion channel subunit LRRC8D OS=Homo sapiens OX=9606 GN=LRRC8D PE=1 SV=1 - [LRC8D_HUMAN]	LRRC8D	6.29	1	3	3	8	0	0	0	0	0	-	-
Q32MZ4	Leucine-rich repeat flightless-interacting protein 1 OS=Homo sapiens OX=9606 GN=LRRFIP1 PE=1 SV=2 - [LRRF1_HUMAN]	LRRFIP1	11.14	1	5	6	10	0	0	7.36365e+06	1.53184e+07	1.73775e+07	0.652628	-
H7C3N9	Leucine-rich repeat flightless-interacting protein 2 (Fragment) OS=Homo sapiens OX=9606 GN=LRRFIP2 PE=1 SV=1 - [H7C3N9_HUMAN]	LRRFIP2	18.13	2	1	5	18	0	0	0	0	0	-	-
Q9Y608	Leucine-rich repeat flightless-interacting protein 2 OS=Homo sapiens OX=9606 GN=LRRFIP2 PE=1 SV=1 - [LRRF2_HUMAN]	LRRFIP2	22.61	5	10	15	76	0	0	0	4.81167e+06	1.20537e+07	Ctrl only	-
Q9UFC0	Leucine-rich repeat and WD repeat-containing protein 1 OS=Homo sapiens OX=9606 GN=LRWD1 PE=1 SV=2 - [LRWD1_HUMAN]	LRWD1	36.01	4	20	20	118	0	4.94729e+07	2.98131e+07	0	3.20429e+07	1.23719	-
Q3MHD2	Protein LSM12 homolog OS=Homo sapiens OX=9606 GN=LSM12 PE=1 SV=2 - [LSM12_HUMAN]	LSM12	23.59	2	3	3	4	0	0	0	0	0	-	-
Q8ND56	Protein LSM14 homolog A OS=Homo sapiens OX=9606 GN=LSM14A PE=1 SV=3 - [LS14A_HUMAN]	LSM14A	15.77	9	6	7	16	0	0	6.56292e+07	32061598	2.78854e+07	1.75165	-
Q5TBP9	Protein LSM14 homolog B (Fragment) OS=Homo sapiens OX=9606 GN=LSM14B PE=1 SV=1 - [Q5TBP9_HUMAN]	LSM14B	27.02	1	4	4	6	0	0	0	0	1.33533e+07	Ctrl only	-
Q9Y333	U6 snRNA-associated Sm-like protein LSm2 OS=Homo sapiens OX=9606 GN=LSM2 PE=1 SV=1 - [LSM2_HUMAN]	LSM2	21.05	1	2	2	3	0	0	0	0	2600255	Ctrl only	-
P62310	U6 snRNA-associated Sm-like protein LSm3 OS=Homo sapiens OX=9606 GN=LSM3 PE=1 SV=2 - [LSM3_HUMAN]	LSM3	17.65	1	2	2	3	0	0	0	6053430	0	-	-
Q9Y4Z0	U6 snRNA-associated Sm-like protein LSm4 OS=Homo sapiens OX=9606 GN=LSM4 PE=1 SV=1 - [LSM4_HUMAN]	LSM4	25.9	4	4	4	26	0	0	0	0	0	-	-
E7EQB2	Lactotransferrin (Fragment) OS=Homo sapiens OX=9606 GN=LTF PE=1 SV=1 - [E7EQB2_HUMAN]	LTF	5.46	3	3	3	10	0	0	3.62158e+07	2.03867e+07	4.72695e+07	0.598722	-
Q96GA3	Protein LTV1 homolog OS=Homo sapiens OX=9606 GN=LTV1 PE=1 SV=1 - [LTV1_HUMAN]	LTV1	19.37	1	9	9	43	7.30637e+07	70783787	80741759	8.77651e+07	5.26096e+07	1.51614	-
Q9NQ29	Putative RNA-binding protein Luc7-like 1 OS=Homo sapiens OX=9606 GN=LUC7L PE=1 SV=1 - [LUC7L_HUMAN]	LUC7L	29.65	7	4	10	58	0	40300720	0	0	5.17103e+06	Ctrl only	-
Q9NX58	Cell growth-regulating nucleolar protein OS=Homo sapiens OX=9606 GN=LYAR PE=1 SV=2 - [LYAR_HUMAN]	LYAR	41.42	2	23	23	199	1.40269e+08	1.06967e+08	1.24856e+08	5.72886e+07	6.91289e+07	1.39407	-
P07948	Tyrosine-protein kinase Lyn OS=Homo sapiens OX=9606 GN=LYN PE=1 SV=3 - [LYN_HUMAN]	LYN	7.03	48	1	4	21	0	2.70203e+07	0	0	0	-	-
Q9BRK4	Leucine zipper putative tumor suppressor 2 OS=Homo sapiens OX=9606 GN=LZTS2 PE=1 SV=2 - [LZTS2_HUMAN]	LZTS2	8.52	6	6	6	7	0	0	0	0	0	-	-
H3BPE1	Microtubule-actin cross-linking factor 1, isoforms 1/2/3/5 OS=Homo sapiens OX=9606 GN=MACF1 PE=1 SV=1 - [H3BPE1_HUMAN]	MACF1	1.34	11	7	9	22	0	0	1.32997e+08	0	0	-	-
Q9BQ69	ADP-ribose glycohydrolase MACROD1 OS=Homo sapiens OX=9606 GN=MACROD1 PE=1 SV=2 - [MACD1_HUMAN]	MACROD1	18.77	1	5	5	27	0	0	0	0	0	-	-
Q9Y6D9	Mitotic spindle assembly checkpoint protein MAD1 OS=Homo sapiens OX=9606 GN=MAD1L1 PE=1 SV=2 - [MD1L1_HUMAN]	MAD1L1	5.01	1	3	3	4	0	0	0	0	0	-	-
Q9ULX9	Transcription factor MafF OS=Homo sapiens OX=9606 GN=MAFF PE=1 SV=2 - [MAFF_HUMAN]	MAFF	35.37	4	4	5	18	0	0	0	0	0	-	-
O15525	Transcription factor MafG OS=Homo sapiens OX=9606 GN=MAFG PE=1 SV=1 - [MAFG_HUMAN]	MAFG	33.33	3	4	5	7	0	0	0	0	0	-	-
P43363	Melanoma-associated antigen 10 OS=Homo sapiens OX=9606 GN=MAGEA10 PE=2 SV=2 - [MAGAA_HUMAN]	MAGEA10	15.72	14	4	4	9	0	0	0	0	0	-	-
O15479	Melanoma-associated antigen B2 OS=Homo sapiens OX=9606 GN=MAGEB2 PE=1 SV=3 - [MAGB2_HUMAN]	MAGEB2	8.46	1	2	2	3	0	0	2960180	0	0	-	-
Q9Y5V3	Melanoma-associated antigen D1 OS=Homo sapiens OX=9606 GN=MAGED1 PE=1 SV=3 - [MAGD1_HUMAN]	MAGED1	4.88	1	2	3	5	0	0	0	0	0	-	-
P61326	Protein mago nashi homolog OS=Homo sapiens OX=9606 GN=MAGOH PE=1 SV=1 - [MGN_HUMAN]	MAGOH	44.52	6	6	6	14	0	0	0	2.52879e+07	2.37812e+07	Ctrl only	-
Q9H0U3	Magnesium transporter protein 1 OS=Homo sapiens OX=9606 GN=MAGT1 PE=1 SV=1 - [MAGT1_HUMAN]	MAGT1	27.16	2	11	11	40	0	0	0	0	0	-	-
P55145	Mesencephalic astrocyte-derived neurotrophic factor OS=Homo sapiens OX=9606 GN=MANF PE=1 SV=3 - [MANF_HUMAN]	MANF	45.6	3	9	9	33	0	0	0	0	0	-	-
P78559	Microtubule-associated protein 1A OS=Homo sapiens OX=9606 GN=MAP1A PE=1 SV=6 - [MAP1A_HUMAN]	MAP1A	0.61	2	1	2	7	0	0	4.3839e+07	0	0	-	-
P46821	Microtubule-associated protein 1B OS=Homo sapiens OX=9606 GN=MAP1B PE=1 SV=2 - [MAP1B_HUMAN]	MAP1B	17.54	5	30	31	72	0	5.09018e+06	2.56946e+07	1.41384e+08	7.83551e+07	0.73243	-
P11137	Microtubule-associated protein 2 OS=Homo sapiens OX=9606 GN=MAP2 PE=1 SV=4 - [MTAP2_HUMAN]	MAP2	5.15	1	6	6	9	0	0	0	0	0	-	-
Q02750	Dual specificity mitogen-activated protein kinase kinase 1 OS=Homo sapiens OX=9606 GN=MAP2K1 PE=1 SV=2 - [MP2K1_HUMAN]	MAP2K1	27.99	5	9	9	32	0	0	0	0	0	-	-
P46734	Dual specificity mitogen-activated protein kinase kinase 3 OS=Homo sapiens OX=9606 GN=MAP2K3 PE=1 SV=2 - [MP2K3_HUMAN]	MAP2K3	22.77	7	7	7	29	0	0	0	0	0	-	-
F8W9U4	Microtubule-associated protein OS=Homo sapiens OX=9606 GN=MAP4 PE=1 SV=1 - [F8W9U4_HUMAN]	MAP4	26.69	14	1	24	231	7.3497e+07	1.45429e+08	1.63395e+08	1.04152e+08	1.39339e+08	0.987944	-
H7C4C5	Microtubule-associated protein (Fragment) OS=Homo sapiens OX=9606 GN=MAP4 PE=1 SV=1 - [H7C4C5_HUMAN]	MAP4	55.58	14	1	29	222	7.53867e+07	1.45429e+08	1.63395e+08	1.04152e+08	146996471	0.936477	-
P27816	Microtubule-associated protein 4 OS=Homo sapiens OX=9606 GN=MAP4 PE=1 SV=3 - [MAP4_HUMAN]	MAP4	34.98	20	10	42	313	7.53867e+07	1.45429e+08	1.63395e+08	1.04152e+08	146996471	0.936477	-
Q12851	Mitogen-activated protein kinase kinase kinase kinase 2 OS=Homo sapiens OX=9606 GN=MAP4K2 PE=1 SV=2 - [M4K2_HUMAN]	MAP4K2	2.8	3	2	2	4	0	0	0	0	0	-	-
F5H5A3	Mitogen-activated protein kinase kinase kinase kinase OS=Homo sapiens OX=9606 GN=MAP4K3 PE=1 SV=1 - [F5H5A3_HUMAN]	MAP4K3	3.09	3	2	2	2	0	0	0	0	0	-	-
E7ENQ1	Mitogen-activated protein kinase kinase kinase kinase 4 OS=Homo sapiens OX=9606 GN=MAP4K4 PE=1 SV=1 - [E7ENQ1_HUMAN]	MAP4K4	7.63	14	4	7	27	0	0	2.93724e+07	0	4784415	Ctrl only	-
Q9Y4K4	Mitogen-activated protein kinase kinase kinase kinase 5 OS=Homo sapiens OX=9606 GN=MAP4K5 PE=1 SV=2 - [M4K5_HUMAN]	MAP4K5	14.89	2	9	9	26	0	0	0	0	0	-	-
Q14244	Ensconsin OS=Homo sapiens OX=9606 GN=MAP7 PE=1 SV=1 - [MAP7_HUMAN]	MAP7	7.08	2	5	5	12	0	13688810	0	0	9.22983e+06	Ctrl only	-
P28482	Mitogen-activated protein kinase 1 OS=Homo sapiens OX=9606 GN=MAPK1 PE=1 SV=3 - [MK01_HUMAN]	MAPK1	17.5	11	6	6	21	0	0	0	0	0	-	-
A0A286YEV8	Mitogen-activated protein kinase 10 (Fragment) OS=Homo sapiens OX=9606 GN=MAPK10 PE=1 SV=1 - [A0A286YEV8_HUMAN]	MAPK10	15.77	48	1	2	6	0	0	0	0	0	-	-
O15264	Mitogen-activated protein kinase 13 OS=Homo sapiens OX=9606 GN=MAPK13 PE=1 SV=1 - [MK13_HUMAN]	MAPK13	5.21	27	1	2	6	0	0	0	0	0	-	-
Q16539	Mitogen-activated protein kinase 14 OS=Homo sapiens OX=9606 GN=MAPK14 PE=1 SV=3 - [MK14_HUMAN]	MAPK14	6.39	28	1	2	6	0	0	0	0	0	-	-
Q15691	Microtubule-associated protein RP/EB family member 1 OS=Homo sapiens OX=9606 GN=MAPRE1 PE=1 SV=3 - [MARE1_HUMAN]	MAPRE1	17.54	1	3	3	5	0	0	0	0	0	-	-
P29966	Myristoylated alanine-rich C-kinase substrate OS=Homo sapiens OX=9606 GN=MARCKS PE=1 SV=4 - [MARCS_HUMAN]	MARCKS	56.33	1	19	19	120	5.2327e+07	5.61792e+07	9.40899e+07	4.05199e+08	3.78675e+08	0.488958	-
P49006	MARCKS-related protein OS=Homo sapiens OX=9606 GN=MARCKSL1 PE=1 SV=2 - [MRP_HUMAN]	MARCKSL1	38.46	1	4	4	4	0	0	0	2.23766e+07	1.47412e+07	Ctrl only	-
Q96GW9	Methionine--tRNA ligase, mitochondrial OS=Homo sapiens OX=9606 GN=MARS2 PE=1 SV=2 - [SYMM_HUMAN]	MARS2	3.54	1	2	2	4	0	0	0	0	0	-	-
P31153	S-adenosylmethionine synthase isoform type-2 OS=Homo sapiens OX=9606 GN=MAT2A PE=1 SV=1 - [METK2_HUMAN]	MAT2A	7.85	1	2	2	3	0	0	0	0	0	-	-
Q7Z434	Mitochondrial antiviral-signaling protein OS=Homo sapiens OX=9606 GN=MAVS PE=1 SV=2 - [MAVS_HUMAN]	MAVS	11.67	1	4	4	10	0	0	0	0	0	-	-
S4R3N2	MAP3K12-binding inhibitory protein 1 (Fragment) OS=Homo sapiens OX=9606 GN=MBIP PE=1 SV=1 - [S4R3N2_HUMAN]	MBIP	24.56	6	6	6	12	0	3.6734e+07	0	0	0	-	-
C9JP00	Muscleblind-like protein 1 OS=Homo sapiens OX=9606 GN=MBNL1 PE=1 SV=1 - [C9JP00_HUMAN]	MBNL1	29.89	12	8	8	34	0	0	0	0	0	-	-
Q96N66	Lysophospholipid acyltransferase 7 OS=Homo sapiens OX=9606 GN=MBOAT7 PE=1 SV=2 - [MBOA7_HUMAN]	MBOAT7	17.37	6	7	7	20	0	0	0	0	0	-	-
D6RD67	Methylcrotonoyl-CoA carboxylase beta chain, mitochondrial (Fragment) OS=Homo sapiens OX=9606 GN=MCCC2 PE=1 SV=2 - [D6RD67_HUMAN]	MCCC2	14.34	3	3	3	3	0	0	0	0	0	-	-
H0Y8E6	DNA helicase (Fragment) OS=Homo sapiens OX=9606 GN=MCM2 PE=1 SV=1 - [H0Y8E6_HUMAN]	MCM2	11	2	7	7	10	0	0	0	0	0	-	-
Q14566	DNA replication licensing factor MCM6 OS=Homo sapiens OX=9606 GN=MCM6 PE=1 SV=1 - [MCM6_HUMAN]	MCM6	25.7	1	21	21	59	0	0	0	0	0	-	-
Q96EZ8	Microspherule protein 1 OS=Homo sapiens OX=9606 GN=MCRS1 PE=1 SV=1 - [MCRS1_HUMAN]	MCRS1	13.85	5	5	5	12	0	0	0	0	0	-	-
Q9ULC4	Malignant T-cell-amplified sequence 1 OS=Homo sapiens OX=9606 GN=MCTS1 PE=1 SV=1 - [MCTS1_HUMAN]	MCTS1	66.3	2	9	9	43	0	0	0	0	0	-	-
Q8NE86	Calcium uniporter protein, mitochondrial OS=Homo sapiens OX=9606 GN=MCU PE=1 SV=1 - [MCU_HUMAN]	MCU	25.64	2	7	7	22	0	0	0	0	0	-	-
P40925	Malate dehydrogenase, cytoplasmic OS=Homo sapiens OX=9606 GN=MDH1 PE=1 SV=4 - [MDHC_HUMAN]	MDH1	8.68	5	2	2	2	0	7.93948e+07	0	0	0	-	-
E9PPJ5	Midkine (Fragment) OS=Homo sapiens OX=9606 GN=MDK PE=1 SV=1 - [E9PPJ5_HUMAN]	MDK	15.27	3	2	2	3	0	0	0	0	0	-	-
Q03112	Histone-lysine N-methyltransferase MECOM OS=Homo sapiens OX=9606 GN=MECOM PE=1 SV=3 - [MECOM_HUMAN]	MECOM	9.51	8	10	10	16	0	0	0	0	0	-	-
P51608	Methyl-CpG-binding protein 2 OS=Homo sapiens OX=9606 GN=MECP2 PE=1 SV=1 - [MECP2_HUMAN]	MECP2	30.66	6	12	12	41	1.25509e+07	4.52691e+07	4.89888e+07	0	28901285	1.63069	-
Q9UHV7	Mediator of RNA polymerase II transcription subunit 13 OS=Homo sapiens OX=9606 GN=MED13 PE=1 SV=3 - [MED13_HUMAN]	MED13	2.9	1	4	4	7	0	0	0	0	0	-	-
A0A3B3IS46	Mediator of RNA polymerase II transcription subunit 13 (Fragment) OS=Homo sapiens OX=9606 GN=MED13L PE=1 SV=1 - [A0A3B3IS46_HUMAN]	MED13L	3.55	6	4	4	6	0	0	0	0	0	-	-
A0A494C0G4	Mediator of RNA polymerase II transcription subunit 19 OS=Homo sapiens OX=9606 GN=MED19 PE=1 SV=1 - [A0A494C0G4_HUMAN]	MED19	28.44	4	3	3	8	0	0	0	0	0	-	-
A6PVP4	Mediator of RNA polymerase II transcription subunit 20 (Fragment) OS=Homo sapiens OX=9606 GN=MED20 PE=1 SV=1 - [A6PVP4_HUMAN]	MED20	14.29	3	2	2	5	0	0	0	0	0	-	-
B9TX33	Mediator complex subunit MED25 variant MED25_i6 OS=Homo sapiens OX=9606 GN=MED25 PE=1 SV=1 - [B9TX33_HUMAN]	MED25	7.05	5	2	2	11	0	0	2.32898e+07	0	0	-	-
O95402	Mediator of RNA polymerase II transcription subunit 26 OS=Homo sapiens OX=9606 GN=MED26 PE=1 SV=2 - [MED26_HUMAN]	MED26	5.17	2	2	2	3	0	0	0	0	0	-	-
Q6P2C8	Mediator of RNA polymerase II transcription subunit 27 OS=Homo sapiens OX=9606 GN=MED27 PE=1 SV=1 - [MED27_HUMAN]	MED27	16.72	3	4	4	13	0	0	0	0	0	-	-
Q96HR3	Mediator of RNA polymerase II transcription subunit 30 OS=Homo sapiens OX=9606 GN=MED30 PE=1 SV=1 - [MED30_HUMAN]	MED30	10.67	1	2	2	4	0	0	0	0	0	-	-
Q9NPJ6	Mediator of RNA polymerase II transcription subunit 4 OS=Homo sapiens OX=9606 GN=MED4 PE=1 SV=1 - [MED4_HUMAN]	MED4	12.59	2	3	3	13	0	0	0	0	0	-	-
O75586	Mediator of RNA polymerase II transcription subunit 6 OS=Homo sapiens OX=9606 GN=MED6 PE=1 SV=2 - [MED6_HUMAN]	MED6	18.29	3	4	4	10	0	0	0	0	0	-	-
Q14814	Myocyte-specific enhancer factor 2D OS=Homo sapiens OX=9606 GN=MEF2D PE=1 SV=1 - [MEF2D_HUMAN]	MEF2D	4.03	2	2	2	7	0	0	0	0	0	-	-
A2RUB1	Meiosis-specific coiled-coil domain-containing protein MEIOC OS=Homo sapiens OX=9606 GN=MEIOC PE=2 SV=3 - [MEIOC_HUMAN]	MEIOC	3.05	2	2	2	2	0	0	0	0	0	-	-
F5GYS8	Homeobox protein Meis1 OS=Homo sapiens OX=9606 GN=MEIS1 PE=1 SV=1 - [F5GYS8_HUMAN]	MEIS1	6.15	12	2	2	4	0	0	0	0	0	-	-
Q7L2J0	7SK snRNA methylphosphate capping enzyme OS=Homo sapiens OX=9606 GN=MEPCE PE=1 SV=1 - [MEPCE_HUMAN]	MEPCE	10.74	1	5	5	9	0	0	0	4.09469e+07	0	-	-
Q9HCE5	N6-adenosine-methyltransferase non-catalytic subunit OS=Homo sapiens OX=9606 GN=METTL14 PE=1 SV=2 - [MET14_HUMAN]	METTL14	7.46	3	2	2	9	0	0	0	0	0	-	-
A6NJ78	Probable methyltransferase-like protein 15 OS=Homo sapiens OX=9606 GN=METTL15 PE=1 SV=1 - [MET15_HUMAN]	METTL15	7.13	1	2	2	4	0	0	0	8.33455e+06	0	-	-
Q8N6Q8	Methyltransferase-like protein 25 OS=Homo sapiens OX=9606 GN=METTL25 PE=2 SV=2 - [MET25_HUMAN]	METTL25	7.13	2	3	3	3	0	0	0	0	0	-	-
Q86U44	N6-adenosine-methyltransferase catalytic subunit OS=Homo sapiens OX=9606 GN=METTL3 PE=1 SV=2 - [MTA70_HUMAN]	METTL3	7.59	4	3	3	7	0	0	0	0	0	-	-
Q9GZY8	Mitochondrial fission factor OS=Homo sapiens OX=9606 GN=MFF PE=1 SV=1 - [MFF_HUMAN]	MFF	26.02	4	4	4	6	0	0	0	0	0	-	-
P16455	Methylated-DNA--protein-cysteine methyltransferase OS=Homo sapiens OX=9606 GN=MGMT PE=1 SV=1 - [MGMT_HUMAN]	MGMT	45.41	2	6	6	25	0	0	0	0	0	-	-
Q7RTP6	[F-actin]-monooxygenase MICAL3 OS=Homo sapiens OX=9606 GN=MICAL3 PE=1 SV=2 - [MICA3_HUMAN]	MICAL3	0.75	4	1	2	2	0	0	0	0	0	-	-
Q8N3F8	MICAL-like protein 1 OS=Homo sapiens OX=9606 GN=MICALL1 PE=1 SV=2 - [MILK1_HUMAN]	MICALL1	11.82	2	6	6	10	0	0	0	5.24712e+07	75458762	Ctrl only	-
Q9BPX6	Calcium uptake protein 1, mitochondrial OS=Homo sapiens OX=9606 GN=MICU1 PE=1 SV=1 - [MICU1_HUMAN]	MICU1	8.61	8	4	4	5	0	0	0	0	0	-	-
Q8IYU8	Calcium uptake protein 2, mitochondrial OS=Homo sapiens OX=9606 GN=MICU2 PE=1 SV=2 - [MICU2_HUMAN]	MICU2	8.53	1	2	2	4	0	9.05744e+06	0	0	0	-	-
O15344	E3 ubiquitin-protein ligase Midline-1 OS=Homo sapiens OX=9606 GN=MID1 PE=1 SV=1 - [TRI18_HUMAN]	MID1	13.49	7	7	7	11	0	1.47824e+07	0	0	0	-	-
Q8N4C8	Misshapen-like kinase 1 OS=Homo sapiens OX=9606 GN=MINK1 PE=1 SV=2 - [MINK1_HUMAN]	MINK1	6.98	4	3	6	25	0	0	2.93724e+07	0	4784415	Ctrl only	-
Q8IVT2	Mitotic interactor and substrate of PLK1 OS=Homo sapiens OX=9606 GN=MISP PE=1 SV=1 - [MISP_HUMAN]	MISP	41.09	1	18	18	45	0	0	0	0	0	-	-
C9J494	Probable E3 ubiquitin-protein ligase makorin-2 OS=Homo sapiens OX=9606 GN=MKRN2 PE=1 SV=1 - [C9J494_HUMAN]	MKRN2	17.39	3	7	7	26	0	0	0	0	0	-	-
Q14165	Malectin OS=Homo sapiens OX=9606 GN=MLEC PE=1 SV=1 - [MLEC_HUMAN]	MLEC	35.27	4	7	7	26	0	0	0	0	0	-	-
Q15773	Myeloid leukemia factor 2 OS=Homo sapiens OX=9606 GN=MLF2 PE=1 SV=1 - [MLF2_HUMAN]	MLF2	15.73	4	2	2	5	0	0	0	0	0	-	-
H0Y818	DNA mismatch repair protein Mlh1 (Fragment) OS=Homo sapiens OX=9606 GN=MLH1 PE=1 SV=1 - [H0Y818_HUMAN]	MLH1	27.1	5	12	12	35	0	0	0	0	0	-	-
Q8NB16	Mixed lineage kinase domain-like protein OS=Homo sapiens OX=9606 GN=MLKL PE=1 SV=1 - [MLKL_HUMAN]	MLKL	21.66	4	8	9	13	0	372980192	0	0	0	-	-
Q03111	Protein ENL OS=Homo sapiens OX=9606 GN=MLLT1 PE=1 SV=2 - [ENL_HUMAN]	MLLT1	14.49	1	7	7	19	0	0	0	0	0	-	-
H7C190	Melanophilin (Fragment) OS=Homo sapiens OX=9606 GN=MLPH PE=1 SV=1 - [H7C190_HUMAN]	MLPH	20.69	5	2	2	2	0	0	0	0	0	-	-
Q96EY8	Corrinoid adenosyltransferase OS=Homo sapiens OX=9606 GN=MMAB PE=1 SV=1 - [MMAB_HUMAN]	MMAB	44	6	7	7	18	0	0	0	0	0	-	-
P03956	Interstitial collagenase OS=Homo sapiens OX=9606 GN=MMP1 PE=1 SV=3 - [MMP1_HUMAN]	MMP1	61.19	1	29	29	222	0	0	0	0	0	-	-
Q9BU76	Multiple myeloma tumor-associated protein 2 OS=Homo sapiens OX=9606 GN=MMTAG2 PE=1 SV=1 - [MMTA2_HUMAN]	MMTAG2	24.71	1	5	5	11	0	0	5.3144e+06	0	0	-	-
P51948	CDK-activating kinase assembly factor MAT1 OS=Homo sapiens OX=9606 GN=MNAT1 PE=1 SV=1 - [MAT1_HUMAN]	MNAT1	20.06	3	4	4	8	0	0	0	0	0	-	-
Q7L9L4	MOB kinase activator 1B OS=Homo sapiens OX=9606 GN=MOB1B PE=1 SV=3 - [MOB1B_HUMAN]	MOB1B	13.89	3	3	3	13	0	0	0	0	0	-	-
Q14149	MORC family CW-type zinc finger protein 3 OS=Homo sapiens OX=9606 GN=MORC3 PE=1 SV=3 - [MORC3_HUMAN]	MORC3	7.88	1	5	5	17	0	0	0	0	0	-	-
Q15014	Mortality factor 4-like protein 2 OS=Homo sapiens OX=9606 GN=MORF4L2 PE=1 SV=1 - [MO4L2_HUMAN]	MORF4L2	65.97	5	17	19	98	0	8.59084e+07	2.05813e+08	1.50112e+08	1.21161e+08	1.21556	-
Q9HCE1	Helicase MOV-10 OS=Homo sapiens OX=9606 GN=MOV10 PE=1 SV=2 - [MOV10_HUMAN]	MOV10	22.23	2	19	19	39	0	0	0	0	0	-	-
H3BSB3	M-phase phosphoprotein 6 OS=Homo sapiens OX=9606 GN=MPHOSPH6 PE=1 SV=1 - [H3BSB3_HUMAN]	MPHOSPH6	14.5	3	3	3	4	0	0	0	0	0	-	-
Q9NV56	MRG/MORF4L-binding protein OS=Homo sapiens OX=9606 GN=MRGBP PE=1 SV=1 - [MRGBP_HUMAN]	MRGBP	17.16	1	5	5	24	0	0	0	1.62432e+07	2.01187e+07	Ctrl only	-
E5RI52	MRN complex-interacting protein OS=Homo sapiens OX=9606 GN=MRNIP PE=1 SV=1 - [E5RI52_HUMAN]	MRNIP	19.27	5	2	2	2	0	0	0	0	0	-	-
Q9BYD6	39S ribosomal protein L1, mitochondrial OS=Homo sapiens OX=9606 GN=MRPL1 PE=1 SV=2 - [RM01_HUMAN]	MRPL1	25.23	2	6	6	11	0	0	0	0	0	-	-
Q9Y3B7	39S ribosomal protein L11, mitochondrial OS=Homo sapiens OX=9606 GN=MRPL11 PE=1 SV=1 - [RM11_HUMAN]	MRPL11	16.15	2	3	3	3	0	0	0	8.30195e+06	0	-	-
Q6P1L8	39S ribosomal protein L14, mitochondrial OS=Homo sapiens OX=9606 GN=MRPL14 PE=1 SV=1 - [RM14_HUMAN]	MRPL14	35.17	1	5	5	9	0	0	0	2.73818e+07	2.64989e+07	Ctrl only	-
C9IY40	39S ribosomal protein L2, mitochondrial OS=Homo sapiens OX=9606 GN=MRPL2 PE=1 SV=1 - [C9IY40_HUMAN]	MRPL2	13.78	2	2	2	2	0	0	0	0	0	-	-
A6NHR2	39S ribosomal protein L37, mitochondrial OS=Homo sapiens OX=9606 GN=MRPL37 PE=1 SV=2 - [A6NHR2_HUMAN]	MRPL37	11.64	4	2	2	4	0	0	0	0	0	-	-
A0A087WU62	39S ribosomal protein L45, mitochondrial OS=Homo sapiens OX=9606 GN=MRPL45 PE=1 SV=1 - [A0A087WU62_HUMAN]	MRPL45	7.42	4	2	2	2	0	0	0	0	0	-	-
Q9H2W6	39S ribosomal protein L46, mitochondrial OS=Homo sapiens OX=9606 GN=MRPL46 PE=1 SV=1 - [RM46_HUMAN]	MRPL46	15.05	2	5	5	16	0	0	0	3.12088e+07	1.82824e+07	Ctrl only	-
G5E9W7	28S ribosomal protein S22, mitochondrial OS=Homo sapiens OX=9606 GN=MRPS22 PE=1 SV=1 - [G5E9W7_HUMAN]	MRPS22	11.29	6	4	4	5	0	0	0	0	0	-	-
D6RH20	28S ribosomal protein S27, mitochondrial (Fragment) OS=Homo sapiens OX=9606 GN=MRPS27 PE=1 SV=1 - [D6RH20_HUMAN]	MRPS27	6.35	3	2	2	6	0	0	0	0	0	-	-
Q92665	28S ribosomal protein S31, mitochondrial OS=Homo sapiens OX=9606 GN=MRPS31 PE=1 SV=3 - [RT31_HUMAN]	MRPS31	9.62	1	3	3	5	0	0	0	3.19959e+06	0	-	-
Q96E11	Ribosome-recycling factor, mitochondrial OS=Homo sapiens OX=9606 GN=MRRF PE=1 SV=1 - [RRFM_HUMAN]	MRRF	33.21	2	6	6	11	0	0	0	0	0	-	-
E7ER32	Myocardin-related transcription factor A OS=Homo sapiens OX=9606 GN=MRTFA PE=1 SV=2 - [E7ER32_HUMAN]	MRTFA	4.64	12	1	2	2	0	0	0	0	0	-	-
O43347	RNA-binding protein Musashi homolog 1 OS=Homo sapiens OX=9606 GN=MSI1 PE=1 SV=1 - [MSI1H_HUMAN]	MSI1	14.09	1	2	2	3	0	0	0	0	0	-	-
P26038	Moesin OS=Homo sapiens OX=9606 GN=MSN PE=1 SV=3 - [MOES_HUMAN]	MSN	68.8	3	37	51	502	5.21644e+07	2.43265e+08	2.9487e+08	1.32416e+08	1.46995e+08	1.52057	-
P02795	Metallothionein-2 OS=Homo sapiens OX=9606 GN=MT2A PE=1 SV=1 - [MT2_HUMAN]	MT2A	32.79	8	2	2	6	0	0	0	0	0	-	-
Q9Y6C9	Mitochondrial carrier homolog 2 OS=Homo sapiens OX=9606 GN=MTCH2 PE=1 SV=1 - [MTCH2_HUMAN]	MTCH2	37.95	2	8	8	51	0	0	0	0	0	-	-
Q9Y4B5	Microtubule cross-linking factor 1 OS=Homo sapiens OX=9606 GN=MTCL1 PE=1 SV=5 - [MTCL1_HUMAN]	MTCL1	8.61	2	10	10	16	0	0	0	0	0	-	-
P00403	Cytochrome c oxidase subunit 2 OS=Homo sapiens OX=9606 GN=MT-CO2 PE=1 SV=1 - [COX2_HUMAN]	MT-CO2	27.75	1	4	4	25	0	0	0	0	0	-	-
Q86UE4	Protein LYRIC OS=Homo sapiens OX=9606 GN=MTDH PE=1 SV=2 - [LYRIC_HUMAN]	MTDH	50.17	5	26	26	206	3.55326e+07	1.83834e+08	2.46248e+08	1.82583e+08	1.67019e+08	1.22275	-
A0A087WVM4	Monofunctional C1-tetrahydrofolate synthase, mitochondrial OS=Homo sapiens OX=9606 GN=MTHFD1L PE=1 SV=1 - [A0A087WVM4_HUMAN]	MTHFD1L	17.42	8	12	13	46	0	0	0	0	0	-	-
P13995	Bifunctional methylenetetrahydrofolate dehydrogenase/cyclohydrolase, mitochondrial OS=Homo sapiens OX=9606 GN=MTHFD2 PE=1 SV=2 - [MTDC_HUMAN]	MTHFD2	19.71	3	6	6	20	0	0	0	0	0	-	-
Q9H2K0	Translation initiation factor IF-3, mitochondrial OS=Homo sapiens OX=9606 GN=MTIF3 PE=1 SV=4 - [IF3M_HUMAN]	MTIF3	18.35	1	5	5	6	0	0	0	2.68058e+07	2.75349e+07	Ctrl only	-
Q9C0I1	Myotubularin-related protein 12 OS=Homo sapiens OX=9606 GN=MTMR12 PE=1 SV=2 - [MTMRC_HUMAN]	MTMR12	3.75	1	2	2	4	0	0	0	0	0	-	-
C9JEX3	Myotubularin-related protein 2 (Fragment) OS=Homo sapiens OX=9606 GN=MTMR2 PE=1 SV=8 - [C9JEX3_HUMAN]	MTMR2	5.4	2	2	3	4	0	0	0	0	0	-	-
B1AKP8	Serine/threonine-protein kinase mTOR OS=Homo sapiens OX=9606 GN=MTOR PE=1 SV=1 - [B1AKP8_HUMAN]	MTOR	6.37	2	3	3	4	0	0	0	0	0	-	-
A0A087WXN9	Protein MTSS 2 OS=Homo sapiens OX=9606 GN=MTSS2 PE=1 SV=1 - [A0A087WXN9_HUMAN]	MTSS2	2.68	5	2	2	4	0	0	0	0	0	-	-
A0A087WWF8	Mucin-like protein 1 OS=Homo sapiens OX=9606 GN=MUCL1 PE=1 SV=1 - [A0A087WWF8_HUMAN]	MUCL1	15	3	2	2	2	0	0	0	0	7.82774e+07	Ctrl only	-
H0YDE3	Crossover junction endonuclease MUS81 (Fragment) OS=Homo sapiens OX=9606 GN=MUS81 PE=1 SV=1 - [H0YDE3_HUMAN]	MUS81	10.54	7	3	3	4	0	0	0	0	0	-	-
E9PQA6	Multivesicular body subunit 12A OS=Homo sapiens OX=9606 GN=MVB12A PE=1 SV=1 - [E9PQA6_HUMAN]	MVB12A	25.64	6	6	6	19	0	0	0	0	0	-	-
C9JZL8	Myeloid-associated differentiation marker (Fragment) OS=Homo sapiens OX=9606 GN=MYADM PE=1 SV=1 - [C9JZL8_HUMAN]	MYADM	30.32	6	4	4	10	0	0	0	0	0	-	-
A0A0A0MQU5	Myosin-binding protein C, cardiac-type OS=Homo sapiens OX=9606 GN=MYBPC3 PE=1 SV=1 - [A0A0A0MQU5_HUMAN]	MYBPC3	3.92	4	2	2	3	0	0	0	0	0	-	-
A0A0A0MR39	Myelin expression factor 2 OS=Homo sapiens OX=9606 GN=MYEF2 PE=1 SV=1 - [A0A0A0MR39_HUMAN]	MYEF2	43.5	10	22	23	130	3.2912e+07	3.20338e+07	1.70324e+07	8.94078e+07	1.73213e+08	0.26648	-
P35580	Myosin-10 OS=Homo sapiens OX=9606 GN=MYH10 PE=1 SV=3 - [MYH10_HUMAN]	MYH10	74.29	7	176	224	1911	1.33524e+09	1.91749e+09	2.38932e+09	1.20212e+09	1.59007e+09	1.15486	-
P35749	Myosin-11 OS=Homo sapiens OX=9606 GN=MYH11 PE=1 SV=3 - [MYH11_HUMAN]	MYH11	14.15	4	1	37	444	8.42167e+08	1.54554e+09	2.01269e+09	7.35268e+08	8.2522e+08	1.73428	-
M0QY43	Myosin-14 (Fragment) OS=Homo sapiens OX=9606 GN=MYH14 PE=1 SV=8 - [M0QY43_HUMAN]	MYH14	52.69	5	3	54	291	4.00677e+08	1.31806e+09	1.74112e+09	4.08327e+08	6.58281e+08	1.75584	-
Q7Z406	Myosin-14 OS=Homo sapiens OX=9606 GN=MYH14 PE=1 SV=2 - [MYH14_HUMAN]	MYH14	59.2	33	73	129	563	8.63322e+08	1.54554e+09	2.01269e+09	7.35268e+08	9.93796e+08	1.4401	-
Q5BKV1	MYH9 protein OS=Homo sapiens OX=9606 GN=MYH9 PE=1 SV=1 - [Q5BKV1_HUMAN]	MYH9	76.15	2	1	23	224	5.04486e+08	7.67486e+08	9.58666e+08	4.58974e+08	5.38177e+08	1.35341	-
P35579	Myosin-9 OS=Homo sapiens OX=9606 GN=MYH9 PE=1 SV=4 - [MYH9_HUMAN]	MYH9	79.74	4	203	269	3260	1.55853e+09	2.2933e+09	2804592085	1.44996e+09	2.03002e+09	1.07517	-
F8VXL3	Myosin light polypeptide 6 OS=Homo sapiens OX=9606 GN=MYL6 PE=1 SV=1 - [F8VXL3_HUMAN]	MYL6	89.36	1	1	3	13	0	0	0	195348402	1.62211e+08	Ctrl only	-
Q15746	Myosin light chain kinase, smooth muscle OS=Homo sapiens OX=9606 GN=MYLK PE=1 SV=4 - [MYLK_HUMAN]	MYLK	9.98	28	13	14	28	0	0	0	0	0	-	-
Q12965	Unconventional myosin-Ie OS=Homo sapiens OX=9606 GN=MYO1E PE=1 SV=2 - [MYO1E_HUMAN]	MYO1E	6.86	11	6	7	10	0	0	0	0	0	-	-
A0A0A0MRM8	Unconventional myosin-VI OS=Homo sapiens OX=9606 GN=MYO6 PE=1 SV=1 - [A0A0A0MRM8_HUMAN]	MYO6	14.68	5	16	16	38	0	2.81414e+07	4.56258e+07	2.65918e+07	2.55318e+07	1.31025	-
Q9NZM1	Myoferlin OS=Homo sapiens OX=9606 GN=MYOF PE=1 SV=1 - [MYOF_HUMAN]	MYOF	6.84	2	12	12	18	0	0	0	0	0	-	-
P41227	N-alpha-acetyltransferase 10 OS=Homo sapiens OX=9606 GN=NAA10 PE=1 SV=1 - [NAA10_HUMAN]	NAA10	14.47	4	2	2	5	0	0	0	0	0	-	-
A0A0B4J1W3	N-alpha-acetyltransferase 15, NatA auxiliary subunit OS=Homo sapiens OX=9606 GN=NAA15 PE=1 SV=1 - [A0A0B4J1W3_HUMAN]	NAA15	7.75	2	6	6	14	0	0	0	0	0	-	-
Q147X3	N-alpha-acetyltransferase 30 OS=Homo sapiens OX=9606 GN=NAA30 PE=1 SV=1 - [NAA30_HUMAN]	NAA30	10.5	2	2	2	4	0	0	0	0	0	-	-
Q5VZE5	N-alpha-acetyltransferase 35, NatC auxiliary subunit OS=Homo sapiens OX=9606 GN=NAA35 PE=1 SV=1 - [NAA35_HUMAN]	NAA35	3.86	1	3	3	4	0	0	0	0	0	-	-
Q86UY6	N-alpha-acetyltransferase 40 OS=Homo sapiens OX=9606 GN=NAA40 PE=1 SV=1 - [NAA40_HUMAN]	NAA40	24.05	4	5	5	9	0	0	0	0	0	-	-
Q9BQ15	SOSS complex subunit B1 OS=Homo sapiens OX=9606 GN=NABP2 PE=1 SV=1 - [SOSB1_HUMAN]	NABP2	12.32	1	2	2	3	0	0	0	0	0	-	-
F8VZJ2	Nascent polypeptide-associated complex subunit alpha OS=Homo sapiens OX=9606 GN=NACA PE=1 SV=1 - [F8VZJ2_HUMAN]	NACA	61.76	8	8	10	98	0	0	0	4.83897e+07	3.59856e+07	Ctrl only	-
Q9BZK3	Putative nascent polypeptide-associated complex subunit alpha-like protein OS=Homo sapiens OX=9606 GN=NACA4P PE=5 SV=1 - [NACP4_HUMAN]	NACA4P	14.08	1	1	3	11	0	0	0	2.35248e+07	6.25265e+06	Ctrl only	-
Q96RE7	Nucleus accumbens-associated protein 1 OS=Homo sapiens OX=9606 GN=NACC1 PE=1 SV=1 - [NACC1_HUMAN]	NACC1	3.8	2	2	2	6	0	0	0	0	0	-	-
P43490	Nicotinamide phosphoribosyltransferase OS=Homo sapiens OX=9606 GN=NAMPT PE=1 SV=1 - [NAMPT_HUMAN]	NAMPT	23.63	2	11	11	29	0	0	0	0	0	-	-
H0YHC3	Nucleosome assembly protein 1-like 1 (Fragment) OS=Homo sapiens OX=9606 GN=NAP1L1 PE=1 SV=1 - [H0YHC3_HUMAN]	NAP1L1	22.73	20	2	3	10	0	0	0	0	0	-	-
A8MXH2	Nucleosome assembly protein 1-like 4 (Fragment) OS=Homo sapiens OX=9606 GN=NAP1L4 PE=1 SV=2 - [A8MXH2_HUMAN]	NAP1L4	13.46	11	1	2	2	0	0	0	0	0	-	-
O43776	Asparagine--tRNA ligase, cytoplasmic OS=Homo sapiens OX=9606 GN=NARS PE=1 SV=1 - [SYNC_HUMAN]	NARS	49.45	7	32	32	195	0	33731936	4.52244e+07	8.31249e+07	1.12794e+08	0.478987	-
Q96I59	Probable asparagine--tRNA ligase, mitochondrial OS=Homo sapiens OX=9606 GN=NARS2 PE=1 SV=3 - [SYNM_HUMAN]	NARS2	11.11	4	3	3	5	0	0	0	0	0	-	-
A0A0A0MRJ3	Neuron navigator 1 OS=Homo sapiens OX=9606 GN=NAV1 PE=1 SV=1 - [A0A0A0MRJ3_HUMAN]	NAV1	1.31	3	2	2	2	0	3.511e+07	0	0	0	-	-
Q53F19	Nuclear cap-binding protein subunit 3 OS=Homo sapiens OX=9606 GN=NCBP3 PE=1 SV=2 - [NCBP3_HUMAN]	NCBP3	35.65	3	22	23	69	0	0	28965792	0	0	-	-
O75376	Nuclear receptor corepressor 1 OS=Homo sapiens OX=9606 GN=NCOR1 PE=1 SV=2 - [NCOR1_HUMAN]	NCOR1	2.42	6	4	4	6	0	0	1.74058e+07	0	0	-	-
C9J7T7	Nuclear receptor corepressor 2 OS=Homo sapiens OX=9606 GN=NCOR2 PE=1 SV=3 - [C9J7T7_HUMAN]	NCOR2	4.56	8	6	6	10	0	0	0	0	0	-	-
O14777	Kinetochore protein NDC80 homolog OS=Homo sapiens OX=9606 GN=NDC80 PE=1 SV=1 - [NDC80_HUMAN]	NDC80	15.11	3	8	8	16	0	0	0	0	0	-	-
O43678	NADH dehydrogenase [ubiquinone] 1 alpha subcomplex subunit 2 OS=Homo sapiens OX=9606 GN=NDUFA2 PE=1 SV=3 - [NDUA2_HUMAN]	NDUFA2	31.31	1	2	2	2	0	0	0	0	0	-	-
H3BPJ9	NADH dehydrogenase [ubiquinone] 1 beta subcomplex subunit 10 OS=Homo sapiens OX=9606 GN=NDUFB10 PE=1 SV=1 - [H3BPJ9_HUMAN]	NDUFB10	23.6	3	3	3	10	0	0	0	0	0	-	-
O75489	NADH dehydrogenase [ubiquinone] iron-sulfur protein 3, mitochondrial OS=Homo sapiens OX=9606 GN=NDUFS3 PE=1 SV=1 - [NDUS3_HUMAN]	NDUFS3	26.14	3	6	6	17	0	0	0	0	0	-	-
G3V0I5	NADH dehydrogenase [ubiquinone] flavoprotein 1, mitochondrial OS=Homo sapiens OX=9606 GN=NDUFV1 PE=1 SV=1 - [G3V0I5_HUMAN]	NDUFV1	19.26	11	6	6	12	0	0	0	0	0	-	-
P19404	NADH dehydrogenase [ubiquinone] flavoprotein 2, mitochondrial OS=Homo sapiens OX=9606 GN=NDUFV2 PE=1 SV=2 - [NDUV2_HUMAN]	NDUFV2	16.06	2	2	2	5	0	0	0	0	0	-	-
P20929	Nebulin OS=Homo sapiens OX=9606 GN=NEB PE=1 SV=5 - [NEBU_HUMAN]	NEB	0.49	2	2	2	2	0	4.65747e+07	0	0	0	-	-
D6RB24	Adaptin ear-binding coat-associated protein 2 OS=Homo sapiens OX=9606 GN=NECAP2 PE=1 SV=1 - [D6RB24_HUMAN]	NECAP2	12.38	10	2	2	5	0	0	0	0	0	-	-
Q8NHV4	Protein NEDD1 OS=Homo sapiens OX=9606 GN=NEDD1 PE=1 SV=1 - [NEDD1_HUMAN]	NEDD1	10	1	4	4	4	0	0	0	0	0	-	-
F8VSA6	NEDD8 OS=Homo sapiens OX=9606 GN=NEDD8 PE=4 SV=1 - [F8VSA6_HUMAN]	NEDD8	40	8	2	2	21	0	0	0	0	0	-	-
Q8TDX7	Serine/threonine-protein kinase Nek7 OS=Homo sapiens OX=9606 GN=NEK7 PE=1 SV=1 - [NEK7_HUMAN]	NEK7	10.93	9	3	3	21	0	0	0	0	0	-	-
Q8WX92	Negative elongation factor B OS=Homo sapiens OX=9606 GN=NELFB PE=1 SV=1 - [NELFB_HUMAN]	NELFB	10	1	4	4	10	0	0	0	7.9998e+06	1.16771e+07	Ctrl only	-
P18615	Negative elongation factor E OS=Homo sapiens OX=9606 GN=NELFE PE=1 SV=3 - [NELFE_HUMAN]	NELFE	21.84	8	6	6	9	0	0	0	0	0	-	-
Q6NW34	Nucleolus and neural progenitor protein OS=Homo sapiens OX=9606 GN=NEPRO PE=1 SV=3 - [NEPRO_HUMAN]	NEPRO	4.41	2	2	2	7	0	0	0	0	0	-	-
P35240	Merlin OS=Homo sapiens OX=9606 GN=NF2 PE=1 SV=1 - [MERL_HUMAN]	NF2	11.26	1	6	7	18	0	0	0	11229717	0	-	-
F5H4S8	Nuclear factor of-activated T-cells, cytoplasmic 1 OS=Homo sapiens OX=9606 GN=NFATC1 PE=1 SV=1 - [F5H4S8_HUMAN]	NFATC1	10.19	3	4	4	7	0	0	0	0	0	-	-
Q8NCF5	NFATC2-interacting protein OS=Homo sapiens OX=9606 GN=NFATC2IP PE=1 SV=1 - [NF2IP_HUMAN]	NFATC2IP	6.44	1	2	2	3	0	0	0	0	0	-	-
B1AKN5	Nuclear factor 1 OS=Homo sapiens OX=9606 GN=NFIA PE=1 SV=1 - [B1AKN5_HUMAN]	NFIA	22.59	9	5	8	41	0	0	0	0	0	-	-
A0A286YEX4	Nuclear factor 1 OS=Homo sapiens OX=9606 GN=NFIC PE=1 SV=1 - [A0A286YEX4_HUMAN]	NFIC	30.38	3	11	14	44	0	0	0	0	0	-	-
K7EN08	Nuclear factor 1 OS=Homo sapiens OX=9606 GN=NFIX PE=1 SV=1 - [K7EN08_HUMAN]	NFIX	14.95	7	1	5	8	0	0	0	0	0	-	-
Q00653	Nuclear factor NF-kappa-B p100 subunit OS=Homo sapiens OX=9606 GN=NFKB2 PE=1 SV=4 - [NFKB2_HUMAN]	NFKB2	8	1	5	5	15	0	0	0	0	0	-	-
A0A286YF31	NF-kappa-B inhibitor delta OS=Homo sapiens OX=9606 GN=NFKBID PE=4 SV=1 - [A0A286YF31_HUMAN]	NFKBID	7.25	5	1	2	4	0	0	0	0	0	-	-
Q5STV6	NF-kappa-B inhibitor-like protein 1 OS=Homo sapiens OX=9606 GN=NFKBIL1 PE=1 SV=2 - [Q5STV6_HUMAN]	NFKBIL1	5.03	5	1	2	17	0	2.22225e+08	0	0	0	-	-
P23511	Nuclear transcription factor Y subunit alpha OS=Homo sapiens OX=9606 GN=NFYA PE=1 SV=2 - [NFYA_HUMAN]	NFYA	8.65	1	2	2	12	6.7262e+06	7.12123e+07	1.0471e+08	1.32791e+06	4.28817e+07	1.37783	-
H7C0G7	Non-homologous end-joining factor 1 (Fragment) OS=Homo sapiens OX=9606 GN=NHEJ1 PE=1 SV=1 - [H7C0G7_HUMAN]	NHEJ1	14.29	4	2	2	2	0	0	0	0	0	-	-
Q96TA1	Protein Niban 2 OS=Homo sapiens OX=9606 GN=NIBAN2 PE=1 SV=3 - [NIBA2_HUMAN]	NIBAN2	41.96	1	19	19	87	0	0	0	0	0	-	-
E9PN67	Ninein OS=Homo sapiens OX=9606 GN=NIN PE=1 SV=1 - [E9PN67_HUMAN]	NIN	1.81	6	2	3	11	0	0	0	2.80721e+07	2.74051e+07	Ctrl only	-
Q9Y221	60S ribosome subunit biogenesis protein NIP7 homolog OS=Homo sapiens OX=9606 GN=NIP7 PE=1 SV=1 - [NIP7_HUMAN]	NIP7	61.11	4	7	7	33	0	0	0	0	0	-	-
Q9BPW8	Protein NipSnap homolog 1 OS=Homo sapiens OX=9606 GN=NIPSNAP1 PE=1 SV=1 - [NIPS1_HUMAN]	NIPSNAP1	39.44	4	8	10	41	0	0	0	1.06748e+07	0	-	-
O75323	Protein NipSnap homolog 2 OS=Homo sapiens OX=9606 GN=NIPSNAP2 PE=1 SV=1 - [NIPS2_HUMAN]	NIPSNAP2	8.39	2	1	3	14	0	0	0	0	0	-	-
E9PCB6	Neurolysin, mitochondrial OS=Homo sapiens OX=9606 GN=NLN PE=1 SV=1 - [E9PCB6_HUMAN]	NLN	2.83	2	2	2	3	0	0	0	0	0	-	-
Q7RTR2	NLR family CARD domain-containing protein 3 OS=Homo sapiens OX=9606 GN=NLRC3 PE=1 SV=2 - [NLRC3_HUMAN]	NLRC3	1.5	5	2	2	2	0	8.71683e+07	0	0	0	-	-
Q96D46	60S ribosomal export protein NMD3 OS=Homo sapiens OX=9606 GN=NMD3 PE=1 SV=1 - [NMD3_HUMAN]	NMD3	17.1	6	8	8	30	0	0	0	0	0	-	-
P15531	Nucleoside diphosphate kinase A OS=Homo sapiens OX=9606 GN=NME1 PE=1 SV=1 - [NDKA_HUMAN]	NME1	25.66	4	1	3	8	0	0	0	0	0	-	-
P22392	Nucleoside diphosphate kinase B OS=Homo sapiens OX=9606 GN=NME2 PE=1 SV=1 - [NDKB_HUMAN]	NME2	23.03	8	1	3	8	0	0	0	0	0	-	-
E9PNU1	Nucleoside diphosphate kinase 7 OS=Homo sapiens OX=9606 GN=NME7 PE=1 SV=1 - [E9PNU1_HUMAN]	NME7	8.2	3	2	2	3	0	0	0	0	0	-	-
Q9HAN9	Nicotinamide/nicotinic acid mononucleotide adenylyltransferase 1 OS=Homo sapiens OX=9606 GN=NMNAT1 PE=1 SV=1 - [NMNA1_HUMAN]	NMNAT1	32.26	6	10	10	38	0	0	0	0	0	-	-
P30419	Glycylpeptide N-tetradecanoyltransferase 1 OS=Homo sapiens OX=9606 GN=NMT1 PE=1 SV=2 - [NMT1_HUMAN]	NMT1	24.19	9	12	13	81	4.64744e+07	5.59522e+07	6.73542e+07	2.33586e+08	2.97551e+08	0.39981	-
O60551	Glycylpeptide N-tetradecanoyltransferase 2 OS=Homo sapiens OX=9606 GN=NMT2 PE=1 SV=1 - [NMT2_HUMAN]	NMT2	17.07	2	6	7	25	0	0	0	5.33892e+07	72612142	Ctrl only	-
Q9ULX3	RNA-binding protein NOB1 OS=Homo sapiens OX=9606 GN=NOB1 PE=1 SV=1 - [NOB1_HUMAN]	NOB1	20.15	2	7	7	14	1.52843e+07	3.49597e+07	0	3.17908e+07	4.17282e+07	0.799824	-
Q96MY1	Nucleolar protein 4-like OS=Homo sapiens OX=9606 GN=NOL4L PE=1 SV=2 - [NOL4L_HUMAN]	NOL4L	8.49	5	4	4	10	0	0	0	0	0	-	-
A0A0A0MRM9	Nucleolar and coiled-body phosphoprotein 1 (Fragment) OS=Homo sapiens OX=9606 GN=NOLC1 PE=1 SV=1 - [A0A0A0MRM9_HUMAN]	NOLC1	73.87	5	60	65	784	8.53043e+08	5.32421e+08	6.19571e+08	2.13061e+08	3.26838e+08	1.39218	-
P69849	Nodal modulator 3 OS=Homo sapiens OX=9606 GN=NOMO3 PE=3 SV=2 - [NOMO3_HUMAN]	NOMO3	9.74	11	9	9	14	0	0	2.40665e+07	0	0	-	-
Q9Y314	Nitric oxide synthase-interacting protein OS=Homo sapiens OX=9606 GN=NOSIP PE=1 SV=1 - [NOSIP_HUMAN]	NOSIP	51.83	7	12	12	74	0	0	0	6.39898e+07	9.41793e+07	Ctrl only	-
Q14207	Protein NPAT OS=Homo sapiens OX=9606 GN=NPAT PE=1 SV=3 - [NPAT_HUMAN]	NPAT	1.96	2	2	2	2	0	0	0	0	0	-	-
E9PLK3	Aminopeptidase OS=Homo sapiens OX=9606 GN=NPEPPS PE=1 SV=1 - [E9PLK3_HUMAN]	NPEPPS	6.12	5	5	5	15	0	0	0	0	0	-	-
Q8TAT6	Nuclear protein localization protein 4 homolog OS=Homo sapiens OX=9606 GN=NPLOC4 PE=1 SV=3 - [NPL4_HUMAN]	NPLOC4	33.72	7	14	15	51	0	0	0	0	0	-	-
O75607	Nucleoplasmin-3 OS=Homo sapiens OX=9606 GN=NPM3 PE=1 SV=3 - [NPM3_HUMAN]	NPM3	20.22	1	2	2	6	0	0	0	0	0	-	-
A0A087WUK4	Nuclear receptor subfamily 2 group C member 1 OS=Homo sapiens OX=9606 GN=NR2C1 PE=1 SV=1 - [A0A087WUK4_HUMAN]	NR2C1	5.53	2	1	2	2	0	0	0	0	0	-	-
P49116	Nuclear receptor subfamily 2 group C member 2 OS=Homo sapiens OX=9606 GN=NR2C2 PE=1 SV=1 - [NR2C2_HUMAN]	NR2C2	21.31	2	6	7	15	0	0	0	0	0	-	-
F1DAL7	COUP transcription factor 1 OS=Homo sapiens OX=9606 GN=NR2F1 PE=1 SV=1 - [F1DAL7_HUMAN]	NR2F1	21.24	3	1	6	10	0	0	0	0	0	-	-
P24468	COUP transcription factor 2 OS=Homo sapiens OX=9606 GN=NR2F2 PE=1 SV=1 - [COT2_HUMAN]	NR2F2	21.26	1	2	7	13	0	0	0	0	0	-	-
P10588	Nuclear receptor subfamily 2 group F member 6 OS=Homo sapiens OX=9606 GN=NR2F6 PE=1 SV=2 - [NR2F6_HUMAN]	NR2F6	32.18	2	9	9	15	0	0	0	0	0	-	-
Q16656	Nuclear respiratory factor 1 OS=Homo sapiens OX=9606 GN=NRF1 PE=1 SV=1 - [NRF1_HUMAN]	NRF1	3.98	2	2	2	5	0	0	0	0	0	-	-
H0Y6T6	Nurim (Fragment) OS=Homo sapiens OX=9606 GN=NRM PE=1 SV=1 - [H0Y6T6_HUMAN]	NRM	9.92	2	2	2	2	0	0	0	0	0	-	-
C9JDR0	Sterol-4-alpha-carboxylate 3-dehydrogenase, decarboxylating (Fragment) OS=Homo sapiens OX=9606 GN=NSDHL PE=1 SV=1 - [C9JDR0_HUMAN]	NSDHL	14.17	2	3	3	3	0	0	0	0	0	-	-
I3L0N3	Vesicle-fusing ATPase OS=Homo sapiens OX=9606 GN=NSF PE=1 SV=1 - [I3L0N3_HUMAN]	NSF	14.34	5	10	10	24	0	0	0	0	0	-	-
Q96IY1	Kinetochore-associated protein NSL1 homolog OS=Homo sapiens OX=9606 GN=NSL1 PE=1 SV=3 - [NSL1_HUMAN]	NSL1	9.96	1	2	2	5	0	0	0	0	0	-	-
Q8WV22	Non-structural maintenance of chromosomes element 1 homolog OS=Homo sapiens OX=9606 GN=NSMCE1 PE=1 SV=5 - [NSE1_HUMAN]	NSMCE1	6.77	3	2	2	2	0	0	0	0	0	-	-
Q96MF7	E3 SUMO-protein ligase NSE2 OS=Homo sapiens OX=9606 GN=NSMCE2 PE=1 SV=2 - [NSE2_HUMAN]	NSMCE2	31.58	8	7	7	19	0	0	0	0	0	-	-
A0A024QZ33	Coiled-coil domain containing 55, isoform CRA_a OS=Homo sapiens OX=9606 GN=NSRP1 PE=1 SV=1 - [A0A024QZ33_HUMAN]	NSRP1	7.54	3	3	3	10	0	0	0	0	0	-	-
Q08J23	RNA cytosine C(5)-methyltransferase NSUN2 OS=Homo sapiens OX=9606 GN=NSUN2 PE=1 SV=2 - [NSUN2_HUMAN]	NSUN2	7.82	2	5	5	9	0	0	0	0	0	-	-
Q9H857	5'-nucleotidase domain-containing protein 2 OS=Homo sapiens OX=9606 GN=NT5DC2 PE=1 SV=1 - [NT5D2_HUMAN]	NT5DC2	6.15	4	3	3	7	0	0	0	0	0	-	-
P21589	5'-nucleotidase OS=Homo sapiens OX=9606 GN=NT5E PE=1 SV=1 - [5NTD_HUMAN]	NT5E	50.17	5	22	23	134	0	0	0	0	0	-	-
Q9BV86	N-terminal Xaa-Pro-Lys N-methyltransferase 1 OS=Homo sapiens OX=9606 GN=NTMT1 PE=1 SV=3 - [NTM1A_HUMAN]	NTMT1	7.17	2	2	2	2	0	0	0	0	0	-	-
Q9BSD7	Cancer-related nucleoside-triphosphatase OS=Homo sapiens OX=9606 GN=NTPCR PE=1 SV=1 - [NTPCR_HUMAN]	NTPCR	30.53	2	4	4	12	0	0	0	1.23562e+07	0	-	-
Q8TB37	Iron-sulfur protein NUBPL OS=Homo sapiens OX=9606 GN=NUBPL PE=1 SV=3 - [NUBPL_HUMAN]	NUBPL	20.38	6	5	5	12	0	0	0	0	0	-	-
Q96RS6	NudC domain-containing protein 1 OS=Homo sapiens OX=9606 GN=NUDCD1 PE=1 SV=2 - [NUDC1_HUMAN]	NUDCD1	4.63	1	2	2	2	0	0	0	0	0	-	-
O43809	Cleavage and polyadenylation specificity factor subunit 5 OS=Homo sapiens OX=9606 GN=NUDT21 PE=1 SV=1 - [CPSF5_HUMAN]	NUDT21	59.03	3	16	16	228	3.49199e+08	0	5.78953e+06	596470726	4.62454e+08	0.651156	-
Q9BZD4	Kinetochore protein Nuf2 OS=Homo sapiens OX=9606 GN=NUF2 PE=1 SV=2 - [NUF2_HUMAN]	NUF2	16.81	7	5	5	7	0	0	0	0	0	-	-
Q7Z417	Nuclear fragile X mental retardation-interacting protein 2 OS=Homo sapiens OX=9606 GN=NUFIP2 PE=1 SV=1 - [NUFP2_HUMAN]	NUFIP2	18.99	1	9	9	23	0	0	0	3.30657e+07	1.70446e+07	Ctrl only	-
P49757	Protein numb homolog OS=Homo sapiens OX=9606 GN=NUMB PE=1 SV=2 - [NUMB_HUMAN]	NUMB	22.27	7	10	14	39	0	36504127	7.04941e+07	5.33173e+07	5.14918e+07	1.03781	-
A0A0C4DGH3	Numb-like protein OS=Homo sapiens OX=9606 GN=NUMBL PE=1 SV=1 - [A0A0C4DGH3_HUMAN]	NUMBL	7.04	6	1	5	7	0	0	0	0	0	-	-
F8VTY2	Nucleoporin Nup37 (Fragment) OS=Homo sapiens OX=9606 GN=NUP37 PE=1 SV=8 - [F8VTY2_HUMAN]	NUP37	22.6	2	3	3	9	0	0	0	0	0	-	-
Q9UKX7	Nuclear pore complex protein Nup50 OS=Homo sapiens OX=9606 GN=NUP50 PE=1 SV=2 - [NUP50_HUMAN]	NUP50	58.76	2	18	18	76	0	0	0	0	0	-	-
Q7Z3B4	Nucleoporin p54 OS=Homo sapiens OX=9606 GN=NUP54 PE=1 SV=2 - [NUP54_HUMAN]	NUP54	40.83	2	16	17	65	0	0	0	0	0	-	-
Q5JRG1	Nucleoporin p58/p45 (Fragment) OS=Homo sapiens OX=9606 GN=NUP58 PE=1 SV=1 - [Q5JRG1_HUMAN]	NUP58	24.19	3	9	9	35	0	0	0	0	0	-	-
P37198	Nuclear pore glycoprotein p62 OS=Homo sapiens OX=9606 GN=NUP62 PE=1 SV=3 - [NUP62_HUMAN]	NUP62	25.29	2	9	9	59	0	1.02751e+08	0	0	0	-	-
Q9BW27	Nuclear pore complex protein Nup85 OS=Homo sapiens OX=9606 GN=NUP85 PE=1 SV=1 - [NUP85_HUMAN]	NUP85	25.46	11	14	14	78	0	2.13667e+07	0	0	0	-	-
Q99567	Nuclear pore complex protein Nup88 OS=Homo sapiens OX=9606 GN=NUP88 PE=1 SV=2 - [NUP88_HUMAN]	NUP88	28.34	4	17	17	71	0	1.34804e+07	0	0	0	-	-
Q9Y6K5	2'-5'-oligoadenylate synthase 3 OS=Homo sapiens OX=9606 GN=OAS3 PE=1 SV=3 - [OAS3_HUMAN]	OAS3	4.05	3	3	3	5	0	0	0	0	0	-	-
P04181	Ornithine aminotransferase, mitochondrial OS=Homo sapiens OX=9606 GN=OAT PE=1 SV=1 - [OAT_HUMAN]	OAT	8.2	2	3	4	9	0	5.79013e+07	0	6.66795e+08	511252838	0.708745	-
A0A0G2JMZ8	Occludin OS=Homo sapiens OX=9606 GN=OCLN PE=1 SV=1 - [A0A0G2JMZ8_HUMAN]	OCLN	9.77	2	3	3	7	0	0	0	0	0	-	-
Q5BJF6	Outer dense fiber protein 2 OS=Homo sapiens OX=9606 GN=ODF2 PE=1 SV=1 - [ODFP2_HUMAN]	ODF2	7.84	4	6	6	8	0	0	0	0	0	-	-
Q5SWX8	Protein odr-4 homolog OS=Homo sapiens OX=9606 GN=ODR4 PE=1 SV=1 - [ODR4_HUMAN]	ODR4	7.93	1	3	3	4	0	0	0	0	0	-	-
Q6PK18	2-oxoglutarate and iron-dependent oxygenase domain-containing protein 3 OS=Homo sapiens OX=9606 GN=OGFOD3 PE=1 SV=2 - [OGFD3_HUMAN]	OGFOD3	10.03	2	2	2	4	0	0	0	0	0	-	-
Q9NTK5	Obg-like ATPase 1 OS=Homo sapiens OX=9606 GN=OLA1 PE=1 SV=2 - [OLA1_HUMAN]	OLA1	12.12	3	4	4	8	0	0	0	0	0	-	-
A0A2R8Y3X5	Dynamin-like 120 kDa protein, mitochondrial OS=Homo sapiens OX=9606 GN=OPA1 PE=1 SV=1 - [A0A2R8Y3X5_HUMAN]	OPA1	4.1	12	3	3	8	0	0	0	0	0	-	-
O60890	Oligophrenin-1 OS=Homo sapiens OX=9606 GN=OPHN1 PE=1 SV=1 - [OPHN1_HUMAN]	OPHN1	6.11	1	4	4	5	0	0	0	0	0	-	-
H3BT22	Origin recognition complex subunit 6 OS=Homo sapiens OX=9606 GN=ORC6 PE=1 SV=1 - [H3BT22_HUMAN]	ORC6	13.79	2	3	3	9	0	0	0	46245305	4.55513e+07	Ctrl only	-
Q9BZF1	Oxysterol-binding protein-related protein 8 OS=Homo sapiens OX=9606 GN=OSBPL8 PE=1 SV=3 - [OSBL8_HUMAN]	OSBPL8	6.19	11	4	4	9	0	0	0	0	0	-	-
Q6GQQ9	OTU domain-containing protein 7B OS=Homo sapiens OX=9606 GN=OTUD7B PE=1 SV=1 - [OTU7B_HUMAN]	OTUD7B	10.2	5	6	6	13	0	0	0	3.23398e+07	2.71833e+07	Ctrl only	-
E7EVY0	Mitochondrial inner membrane protein OXA1L OS=Homo sapiens OX=9606 GN=OXA1L PE=1 SV=1 - [E7EVY0_HUMAN]	OXA1L	16.67	5	5	5	10	0	0	0	0	0	-	-
O95747	Serine/threonine-protein kinase OSR1 OS=Homo sapiens OX=9606 GN=OXSR1 PE=1 SV=1 - [OXSR1_HUMAN]	OXSR1	14.61	2	7	7	31	0	0	0	0	0	-	-
P07237	Protein disulfide-isomerase OS=Homo sapiens OX=9606 GN=P4HB PE=1 SV=3 - [PDIA1_HUMAN]	P4HB	18.31	11	6	6	8	0	0	0	0	0	-	-
Q4VXU2	Polyadenylate-binding protein 1-like OS=Homo sapiens OX=9606 GN=PABPC1L PE=2 SV=1 - [PAP1L_HUMAN]	PABPC1L	11.24	3	1	6	29	0	0	0	3.02387e+07	0	-	-
H0Y5F5	Polyadenylate-binding protein (Fragment) OS=Homo sapiens OX=9606 GN=PABPC4 PE=1 SV=1 - [H0Y5F5_HUMAN]	PABPC4	30.18	4	1	16	42	0	0	0	0	0	-	-
B1ANR0	Polyadenylate-binding protein OS=Homo sapiens OX=9606 GN=PABPC4 PE=1 SV=1 - [B1ANR0_HUMAN]	PABPC4	33.5	5	2	19	76	0	8.53763e+06	0	0	0	-	-
B4DEH8	Polyadenylate-binding protein 2 OS=Homo sapiens OX=9606 GN=PABPN1 PE=1 SV=1 - [B4DEH8_HUMAN]	PABPN1	35.71	5	4	4	14	0	0	0	0	0	-	-
Q6VY07	Phosphofurin acidic cluster sorting protein 1 OS=Homo sapiens OX=9606 GN=PACS1 PE=1 SV=2 - [PACS1_HUMAN]	PACS1	26.17	8	18	18	42	0	0	0	0	0	-	-
A0A0U1RR22	Protein kinase C and casein kinase substrate in neurons protein 2 (Fragment) OS=Homo sapiens OX=9606 GN=PACSIN2 PE=1 SV=1 - [A0A0U1RR22_HUMAN]	PACSIN2	6.87	2	3	3	6	0	0	0	0	0	-	-
Q9UKS6	Protein kinase C and casein kinase substrate in neurons protein 3 OS=Homo sapiens OX=9606 GN=PACSIN3 PE=1 SV=2 - [PACN3_HUMAN]	PACSIN3	20.28	7	7	7	16	0	0	0	0	0	-	-
Q8N7H5	RNA polymerase II-associated factor 1 homolog OS=Homo sapiens OX=9606 GN=PAF1 PE=1 SV=2 - [PAF1_HUMAN]	PAF1	19.96	2	8	8	15	0	2.12336e+06	0	1.5783e+07	1.14623e+07	0.781094	-
O96013	Serine/threonine-protein kinase PAK 4 OS=Homo sapiens OX=9606 GN=PAK4 PE=1 SV=1 - [PAK4_HUMAN]	PAK4	45.01	7	22	22	99	0	0	0	0	0	-	-
Q8WX93	Palladin OS=Homo sapiens OX=9606 GN=PALLD PE=1 SV=3 - [PALLD_HUMAN]	PALLD	10.7	3	12	12	20	0	0	0	0	0	-	-
A0A0C4DH56	Poly(A) polymerase gamma (Fragment) OS=Homo sapiens OX=9606 GN=PAPOLG PE=1 SV=1 - [A0A0C4DH56_HUMAN]	PAPOLG	10.73	2	2	2	2	0	0	0	0	0	-	-
O95340	Bifunctional 3'-phosphoadenosine 5'-phosphosulfate synthase 2 OS=Homo sapiens OX=9606 GN=PAPSS2 PE=1 SV=2 - [PAPS2_HUMAN]	PAPSS2	28.01	2	13	13	40	0	0	0	0	0	-	-
Q9BYG5	Partitioning defective 6 homolog beta OS=Homo sapiens OX=9606 GN=PARD6B PE=1 SV=1 - [PAR6B_HUMAN]	PARD6B	9.14	4	3	3	3	0	0	0	0	0	-	-
E9PJ27	Poly [ADP-ribose] polymerase 2 OS=Homo sapiens OX=9606 GN=PARP2 PE=1 SV=2 - [E9PJ27_HUMAN]	PARP2	37.27	1	1	3	8	0	0	0	0	4.13293e+06	Ctrl only	-
Q9NVD7	Alpha-parvin OS=Homo sapiens OX=9606 GN=PARVA PE=1 SV=1 - [PARVA_HUMAN]	PARVA	23.39	2	7	9	33	0	0	0	0	0	-	-
Q9HBI1	Beta-parvin OS=Homo sapiens OX=9606 GN=PARVB PE=1 SV=1 - [PARVB_HUMAN]	PARVB	12.91	3	2	4	16	0	0	0	0	0	-	-
A0A0X1KG69	InaD-like protein OS=Homo sapiens OX=9606 GN=PATJ PE=1 SV=1 - [A0A0X1KG69_HUMAN]	PATJ	2.12	5	1	2	3	0	0	0	0	0	-	-
Q9HBE1	POZ-, AT hook-, and zinc finger-containing protein 1 OS=Homo sapiens OX=9606 GN=PATZ1 PE=1 SV=1 - [PATZ1_HUMAN]	PATZ1	10.04	1	5	6	11	0	0	1.28077e+08	0	0	-	-
Q96IZ0	PRKC apoptosis WT1 regulator protein OS=Homo sapiens OX=9606 GN=PAWR PE=1 SV=1 - [PAWR_HUMAN]	PAWR	45	5	10	11	50	0	2.07723e+07	0	0	0	-	-
A0A0A0MRH7	Paired box protein Pax-2 OS=Homo sapiens OX=9606 GN=PAX2 PE=1 SV=1 - [A0A0A0MRH7_HUMAN]	PAX2	36.13	7	7	9	13	0	0	0	0	0	-	-
Q06710	Paired box protein Pax-8 OS=Homo sapiens OX=9606 GN=PAX8 PE=1 SV=2 - [PAX8_HUMAN]	PAX8	42.44	4	9	11	39	0	0	0	0	0	-	-
P40424	Pre-B-cell leukemia transcription factor 1 OS=Homo sapiens OX=9606 GN=PBX1 PE=1 SV=1 - [PBX1_HUMAN]	PBX1	27.91	10	5	8	18	0	0	0	0	0	-	-
P40425	Pre-B-cell leukemia transcription factor 2 OS=Homo sapiens OX=9606 GN=PBX2 PE=1 SV=2 - [PBX2_HUMAN]	PBX2	11.86	1	1	4	14	0	0	0	0	0	-	-
Q96AQ6	Pre-B-cell leukemia transcription factor-interacting protein 1 OS=Homo sapiens OX=9606 GN=PBXIP1 PE=1 SV=1 - [PBIP1_HUMAN]	PBXIP1	3.01	1	2	2	5	0	0	0	0	0	-	-
Q16822	Phosphoenolpyruvate carboxykinase [GTP], mitochondrial OS=Homo sapiens OX=9606 GN=PCK2 PE=1 SV=4 - [PCKGM_HUMAN]	PCK2	31.25	8	15	15	37	0	0	0	0	0	-	-
Q15004	PCNA-associated factor OS=Homo sapiens OX=9606 GN=PCLAF PE=1 SV=1 - [PAF15_HUMAN]	PCLAF	22.52	5	2	2	2	0	0	0	0	0	-	-
Q15154	Pericentriolar material 1 protein OS=Homo sapiens OX=9606 GN=PCM1 PE=1 SV=5 - [PCM1_HUMAN]	PCM1	11.46	6	18	19	30	0	0	0	0	0	-	-
P22061	Protein-L-isoaspartate(D-aspartate) O-methyltransferase OS=Homo sapiens OX=9606 GN=PCMT1 PE=1 SV=4 - [PIMT_HUMAN]	PCMT1	42.29	10	5	5	22	0	0	0	0	0	-	-
C9J050	Choline-phosphate cytidylyltransferase A (Fragment) OS=Homo sapiens OX=9606 GN=PCYT1A PE=1 SV=1 - [C9J050_HUMAN]	PCYT1A	22.53	11	5	5	9	0	0	0	0	0	-	-
Q13442	28 kDa heat- and acid-stable phosphoprotein OS=Homo sapiens OX=9606 GN=PDAP1 PE=1 SV=1 - [HAP28_HUMAN]	PDAP1	68.51	2	20	20	51	0	0	0	2.03981e+08	162932590	Ctrl only	-
Q53EL6	Programmed cell death protein 4 OS=Homo sapiens OX=9606 GN=PDCD4 PE=1 SV=2 - [PDCD4_HUMAN]	PDCD4	6.82	1	2	2	6	0	0	0	0	0	-	-
Q8WUM4	Programmed cell death 6-interacting protein OS=Homo sapiens OX=9606 GN=PDCD6IP PE=1 SV=1 - [PDC6I_HUMAN]	PDCD6IP	19.12	6	14	15	47	0	0	0	0	3.36387e+06	Ctrl only	-
Q8N8D1	Programmed cell death protein 7 OS=Homo sapiens OX=9606 GN=PDCD7 PE=1 SV=1 - [PDCD7_HUMAN]	PDCD7	10.31	2	3	3	11	0	0	0	0	0	-	-
P08559	Pyruvate dehydrogenase E1 component subunit alpha, somatic form, mitochondrial OS=Homo sapiens OX=9606 GN=PDHA1 PE=1 SV=3 - [ODPA_HUMAN]	PDHA1	15.13	6	6	6	12	0	0	0	0	0	-	-
P11177	Pyruvate dehydrogenase E1 component subunit beta, mitochondrial OS=Homo sapiens OX=9606 GN=PDHB PE=1 SV=3 - [ODPB_HUMAN]	PDHB	13.09	3	4	4	18	0	0	0	0	0	-	-
O00330	Pyruvate dehydrogenase protein X component, mitochondrial OS=Homo sapiens OX=9606 GN=PDHX PE=1 SV=3 - [ODPX_HUMAN]	PDHX	9.78	4	4	4	7	0	0	0	2.27358e+07	1.38114e+07	Ctrl only	-
H7BZJ3	Protein disulfide-isomerase A3 (Fragment) OS=Homo sapiens OX=9606 GN=PDIA3 PE=1 SV=1 - [H7BZJ3_HUMAN]	PDIA3	55.28	1	1	7	19	0	0	0	0	0	-	-
A0A499FI48	Protein disulfide-isomerase OS=Homo sapiens OX=9606 GN=PDIA4 PE=1 SV=1 - [A0A499FI48_HUMAN]	PDIA4	8.36	2	4	4	5	0	0	0	0	0	-	-
Q15084	Protein disulfide-isomerase A6 OS=Homo sapiens OX=9606 GN=PDIA6 PE=1 SV=1 - [PDIA6_HUMAN]	PDIA6	23.86	1	7	7	25	0	0	7.98806e+07	0	0	-	-
Q15118	[Pyruvate dehydrogenase (acetyl-transferring)] kinase isozyme 1, mitochondrial OS=Homo sapiens OX=9606 GN=PDK1 PE=1 SV=1 - [PDK1_HUMAN]	PDK1	10.09	4	4	4	7	0	0	0	0	0	-	-
Q15120	[Pyruvate dehydrogenase (acetyl-transferring)] kinase isozyme 3, mitochondrial OS=Homo sapiens OX=9606 GN=PDK3 PE=1 SV=1 - [PDK3_HUMAN]	PDK3	12.56	1	4	4	15	0	0	3.40859e+07	0	1.58244e+07	Ctrl only	-
P50479	PDZ and LIM domain protein 4 OS=Homo sapiens OX=9606 GN=PDLIM4 PE=1 SV=2 - [PDLI4_HUMAN]	PDLIM4	43.33	2	10	10	19	0	0	0	0	0	-	-
Q96HC4	PDZ and LIM domain protein 5 OS=Homo sapiens OX=9606 GN=PDLIM5 PE=1 SV=5 - [PDLI5_HUMAN]	PDLIM5	25.17	5	11	11	50	0	0	3.44149e+07	0	0	-	-
Q9NR12	PDZ and LIM domain protein 7 OS=Homo sapiens OX=9606 GN=PDLIM7 PE=1 SV=1 - [PDLI7_HUMAN]	PDLIM7	61.71	6	18	18	128	0	0	0	0	0	-	-
Q9P0J1	[Pyruvate dehydrogenase [acetyl-transferring]]-phosphatase 1, mitochondrial OS=Homo sapiens OX=9606 GN=PDP1 PE=1 SV=3 - [PDP1_HUMAN]	PDP1	13.59	4	5	5	10	0	0	0	0	0	-	-
A0A087WZG9	Retrotransposon-derived protein PEG10 OS=Homo sapiens OX=9606 GN=PEG10 PE=1 SV=1 - [A0A087WZG9_HUMAN]	PEG10	17.55	6	4	4	13	0	0	0	0	0	-	-
O75381	Peroxisomal membrane protein PEX14 OS=Homo sapiens OX=9606 GN=PEX14 PE=1 SV=1 - [PEX14_HUMAN]	PEX14	22.55	1	4	4	7	0	0	0	0	0	-	-
O60825	6-phosphofructo-2-kinase/fructose-2,6-bisphosphatase 2 OS=Homo sapiens OX=9606 GN=PFKFB2 PE=1 SV=2 - [F262_HUMAN]	PFKFB2	6.34	1	3	3	3	0	0	0	0	0	-	-
P08237	ATP-dependent 6-phosphofructokinase, muscle type OS=Homo sapiens OX=9606 GN=PFKM PE=1 SV=2 - [PFKAM_HUMAN]	PFKM	24.1	12	12	16	47	0	0	0	0	0	-	-
P18669	Phosphoglycerate mutase 1 OS=Homo sapiens OX=9606 GN=PGAM1 PE=1 SV=2 - [PGAM1_HUMAN]	PGAM1	16.54	2	3	3	4	0	0	0	0	0	-	-
Q96HS1	Serine/threonine-protein phosphatase PGAM5, mitochondrial OS=Homo sapiens OX=9606 GN=PGAM5 PE=1 SV=2 - [PGAM5_HUMAN]	PGAM5	58.13	4	21	21	131	1.27654e+08	334901357	31224993	1.33341e+08	9.83139e+07	1.69344	-
P52209	6-phosphogluconate dehydrogenase, decarboxylating OS=Homo sapiens OX=9606 GN=PGD PE=1 SV=3 - [6PGD_HUMAN]	PGD	26.09	5	11	11	24	0	0	0	0	0	-	-
P00558	Phosphoglycerate kinase 1 OS=Homo sapiens OX=9606 GN=PGK1 PE=1 SV=3 - [PGK1_HUMAN]	PGK1	8.39	1	2	2	9	0	0	1.0253e+08	0	0	-	-
Q15124	Phosphoglucomutase-like protein 5 OS=Homo sapiens OX=9606 GN=PGM5 PE=1 SV=2 - [PGM5_HUMAN]	PGM5	4.23	2	2	2	2	0	0	0	0	0	-	-
P35232	Prohibitin OS=Homo sapiens OX=9606 GN=PHB PE=1 SV=1 - [PHB_HUMAN]	PHB	75.37	6	25	25	212	4.13267e+07	6.45107e+06	37432098	4.9098e+07	4.95317e+07	0.625735	-
O43189	PHD finger protein 1 OS=Homo sapiens OX=9606 GN=PHF1 PE=1 SV=3 - [PHF1_HUMAN]	PHF1	17.11	9	8	8	17	0	0	0	0	0	-	-
Q96QT6	PHD finger protein 12 OS=Homo sapiens OX=9606 GN=PHF12 PE=1 SV=2 - [PHF12_HUMAN]	PHF12	5.58	6	4	4	5	0	0	129004932	0	0	-	-
Q96BD5	PHD finger protein 21A OS=Homo sapiens OX=9606 GN=PHF21A PE=1 SV=1 - [PF21A_HUMAN]	PHF21A	9.56	4	5	5	5	0	0	0	0	0	-	-
I3L4Q4	PHD finger protein 23 (Fragment) OS=Homo sapiens OX=9606 GN=PHF23 PE=1 SV=1 - [I3L4Q4_HUMAN]	PHF23	12.32	6	2	2	2	0	0	0	0	0	-	-
A0A087WZL0	Pleckstrin homology-like domain family B member 1 (Fragment) OS=Homo sapiens OX=9606 GN=PHLDB1 PE=1 SV=1 - [A0A087WZL0_HUMAN]	PHLDB1	3.74	1	1	2	2	0	0	0	0	0	-	-
Q86UU1	Pleckstrin homology-like domain family B member 1 OS=Homo sapiens OX=9606 GN=PHLDB1 PE=1 SV=1 - [PHLB1_HUMAN]	PHLDB1	1.96	3	1	2	2	0	0	0	0	0	-	-
E9PGF6	Pleckstrin homology-like domain family B member 2 OS=Homo sapiens OX=9606 GN=PHLDB2 PE=1 SV=1 - [E9PGF6_HUMAN]	PHLDB2	2.82	6	2	2	4	0	0	0	0	0	-	-
A0A0J9YX88	PHD and RING finger domain-containing protein 1 OS=Homo sapiens OX=9606 GN=PHRF1 PE=1 SV=1 - [A0A0J9YX88_HUMAN]	PHRF1	2.14	7	2	2	2	0	0	8.92385e+06	0	0	-	-
O75925	E3 SUMO-protein ligase PIAS1 OS=Homo sapiens OX=9606 GN=PIAS1 PE=1 SV=2 - [PIAS1_HUMAN]	PIAS1	8.6	2	3	4	21	0	0	0	0	0	-	-
A0A087WUY7	E3 SUMO-protein ligase PIAS2 (Fragment) OS=Homo sapiens OX=9606 GN=PIAS2 PE=1 SV=1 - [A0A087WUY7_HUMAN]	PIAS2	5.22	3	1	2	14	0	0	0	0	0	-	-
H0YEF7	Phosphatidylinositol-binding clathrin assembly protein (Fragment) OS=Homo sapiens OX=9606 GN=PICALM PE=1 SV=1 - [H0YEF7_HUMAN]	PICALM	40.4	5	1	8	37	0	0	0	0	0	-	-
Q13492	Phosphatidylinositol-binding clathrin assembly protein OS=Homo sapiens OX=9606 GN=PICALM PE=1 SV=2 - [PICAL_HUMAN]	PICALM	39.88	15	13	20	97	0	0	0	5.67688e+06	1.16285e+07	Ctrl only	-
A6NEM5	GPI-anchor transamidase OS=Homo sapiens OX=9606 GN=PIGK PE=1 SV=1 - [A6NEM5_HUMAN]	PIGK	6.93	3	2	2	2	0	6.10479e+06	0	0	0	-	-
H7C2Y2	GPI transamidase component PIG-T (Fragment) OS=Homo sapiens OX=9606 GN=PIGT PE=1 SV=2 - [H7C2Y2_HUMAN]	PIGT	14.55	33	4	4	7	0	0	0	0	0	-	-
P27986	Phosphatidylinositol 3-kinase regulatory subunit alpha OS=Homo sapiens OX=9606 GN=PIK3R1 PE=1 SV=2 - [P85A_HUMAN]	PIK3R1	3.04	6	1	2	2	0	0	0	0	0	-	-
Q9Y237	Peptidyl-prolyl cis-trans isomerase NIMA-interacting 4 OS=Homo sapiens OX=9606 GN=PIN4 PE=1 SV=1 - [PIN4_HUMAN]	PIN4	54.96	6	5	5	8	0	0	0	8.19571e+06	0	-	-
P12273	Prolactin-inducible protein OS=Homo sapiens OX=9606 GN=PIP PE=1 SV=1 - [PIP_HUMAN]	PIP	31.51	1	5	6	12	0	6.4427e+07	1.22067e+08	2.72368e+07	1.15247e+08	0.618181	-
P48426	Phosphatidylinositol 5-phosphate 4-kinase type-2 alpha OS=Homo sapiens OX=9606 GN=PIP4K2A PE=1 SV=2 - [PI42A_HUMAN]	PIP4K2A	17	3	4	6	23	0	0	0	2.69193e+07	1.567e+07	Ctrl only	-
P78356	Phosphatidylinositol 5-phosphate 4-kinase type-2 beta OS=Homo sapiens OX=9606 GN=PIP4K2B PE=1 SV=1 - [PI42B_HUMAN]	PIP4K2B	9.62	3	1	3	4	0	0	0	0	0	-	-
Q8TBX8	Phosphatidylinositol 5-phosphate 4-kinase type-2 gamma OS=Homo sapiens OX=9606 GN=PIP4K2C PE=1 SV=3 - [PI42C_HUMAN]	PIP4K2C	6.41	1	2	2	2	0	0	0	0	0	-	-
Q5JRX3	Presequence protease, mitochondrial OS=Homo sapiens OX=9606 GN=PITRM1 PE=1 SV=3 - [PREP_HUMAN]	PITRM1	6.17	3	4	4	5	0	0	0	0	0	-	-
P14618	Pyruvate kinase PKM OS=Homo sapiens OX=9606 GN=PKM PE=1 SV=4 - [KPYM_HUMAN]	PKM	82.11	13	49	49	658	0	4.47687e+07	44999188	8803597	1.86837e+07	1.7586	-
Q9Y446	Plakophilin-3 OS=Homo sapiens OX=9606 GN=PKP3 PE=1 SV=1 - [PKP3_HUMAN]	PKP3	34	7	22	22	41	0	0	0	0	0	-	-
Q99569	Plakophilin-4 OS=Homo sapiens OX=9606 GN=PKP4 PE=1 SV=2 - [PKP4_HUMAN]	PKP4	5.03	6	4	4	4	0	0	4.43955e+06	0	0	-	-
Q01970	1-phosphatidylinositol 4,5-bisphosphate phosphodiesterase beta-3 OS=Homo sapiens OX=9606 GN=PLCB3 PE=1 SV=2 - [PLCB3_HUMAN]	PLCB3	9.24	1	8	8	28	0	0	0	7.93654e+06	9.57954e+06	Ctrl only	-
Q8IV08	Phospholipase D3 OS=Homo sapiens OX=9606 GN=PLD3 PE=1 SV=1 - [PLD3_HUMAN]	PLD3	4.29	3	2	2	4	0	0	0	0	0	-	-
Q15149	Plectin OS=Homo sapiens OX=9606 GN=PLEC PE=1 SV=3 - [PLEC_HUMAN]	PLEC	41.4	8	57	181	442	0	1.58311e+07	1.17055e+07	0	6.96357e+06	1.97719	-
A0A1B0GUN0	Pleckstrin homology domain-containing family A member 7 (Fragment) OS=Homo sapiens OX=9606 GN=PLEKHA7 PE=1 SV=1 - [A0A1B0GUN0_HUMAN]	PLEKHA7	3.42	7	2	2	2	0	0	0	0	0	-	-
Q02809	Procollagen-lysine,2-oxoglutarate 5-dioxygenase 1 OS=Homo sapiens OX=9606 GN=PLOD1 PE=1 SV=2 - [PLOD1_HUMAN]	PLOD1	23.25	3	12	13	51	0	0	0	0	0	-	-
E7ETU9	Procollagen-lysine,2-oxoglutarate 5-dioxygenase 2 OS=Homo sapiens OX=9606 GN=PLOD2 PE=1 SV=1 - [E7ETU9_HUMAN]	PLOD2	14.79	3	7	7	18	0	0	0	0	0	-	-
O60568	Multifunctional procollagen lysine hydroxylase and glycosyltransferase LH3 OS=Homo sapiens OX=9606 GN=PLOD3 PE=1 SV=1 - [PLOD3_HUMAN]	PLOD3	8.94	5	6	6	19	0	0	0	0	0	-	-
H3BT57	Protein PML OS=Homo sapiens OX=9606 GN=PML PE=1 SV=1 - [H3BT57_HUMAN]	PML	4.23	5	2	2	4	0	0	0	0	0	-	-
H3BRM0	Phosphomannomutase OS=Homo sapiens OX=9606 GN=PMM2 PE=1 SV=1 - [H3BRM0_HUMAN]	PMM2	12.26	9	2	2	5	0	0	0	0	0	-	-
O75439	Mitochondrial-processing peptidase subunit beta OS=Homo sapiens OX=9606 GN=PMPCB PE=1 SV=2 - [MPPB_HUMAN]	PMPCB	5.93	3	2	2	5	0	0	0	0	0	-	-
A0A2R8Y6S3	Mismatch repair endonuclease PMS2 OS=Homo sapiens OX=9606 GN=PMS2 PE=1 SV=1 - [A0A2R8Y6S3_HUMAN]	PMS2	11.42	4	6	6	8	0	1.45634e+07	0	0	0	-	-
Q96T60	Bifunctional polynucleotide phosphatase/kinase OS=Homo sapiens OX=9606 GN=PNKP PE=1 SV=1 - [PNKP_HUMAN]	PNKP	60.65	10	27	27	175	1.24609e+08	3.16023e+07	6.31071e+07	1.90992e+07	3.49384e+07	1.0858	-
Q8TCS8	Polyribonucleotide nucleotidyltransferase 1, mitochondrial OS=Homo sapiens OX=9606 GN=PNPT1 PE=1 SV=2 - [PNPT1_HUMAN]	PNPT1	6.51	1	5	5	8	0	0	0	0	0	-	-
Q8NBL1	Protein O-glucosyltransferase 1 OS=Homo sapiens OX=9606 GN=POGLUT1 PE=1 SV=1 - [PGLT1_HUMAN]	POGLUT1	17.86	4	7	7	22	0	0	0	0	0	-	-
P06746	DNA polymerase beta OS=Homo sapiens OX=9606 GN=POLB PE=1 SV=3 - [DPOLB_HUMAN]	POLB	23.88	7	6	7	11	0	0	2.8798e+07	0	0	-	-
A0A2R8Y7K6	DNA polymerase delta catalytic subunit OS=Homo sapiens OX=9606 GN=POLD1 PE=1 SV=1 - [A0A2R8Y7K6_HUMAN]	POLD1	6.17	5	3	4	7	0	2.02189e+07	0	0	0	-	-
F8W8R3	DNA polymerase delta subunit 2 OS=Homo sapiens OX=9606 GN=POLD2 PE=1 SV=1 - [F8W8R3_HUMAN]	POLD2	14.73	8	5	5	16	0	1.09713e+07	0	0	0	-	-
Q9Y2S7	Polymerase delta-interacting protein 2 OS=Homo sapiens OX=9606 GN=POLDIP2 PE=1 SV=1 - [PDIP2_HUMAN]	POLDIP2	5.98	2	2	2	4	0	0	0	0	0	-	-
F5H1D6	DNA polymerase epsilon catalytic subunit OS=Homo sapiens OX=9606 GN=POLE PE=1 SV=1 - [F5H1D6_HUMAN]	POLE	1.28	4	2	2	2	0	1.59705e+07	0	0	0	-	-
A0A3B3IS91	DNA polymerase subunit gamma-1 OS=Homo sapiens OX=9606 GN=POLG PE=1 SV=1 - [A0A3B3IS91_HUMAN]	POLG	15.38	1	2	2	2	0	0	0	0	0	-	-
A0A087WWX0	DNA-directed RNA polymerases I, II, and III subunit RPABC1 (Fragment) OS=Homo sapiens OX=9606 GN=POLR2E PE=1 SV=1 - [A0A087WWX0_HUMAN]	POLR2E	43.28	5	6	6	25	0	0	0	0	0	-	-
P62487	DNA-directed RNA polymerase II subunit RPB7 OS=Homo sapiens OX=9606 GN=POLR2G PE=1 SV=1 - [RPB7_HUMAN]	POLR2G	29.07	1	5	5	15	0	0	0	0	0	-	-
C9JLU1	DNA-directed RNA polymerases I, II, and III subunit RPABC3 (Fragment) OS=Homo sapiens OX=9606 GN=POLR2H PE=1 SV=8 - [C9JLU1_HUMAN]	POLR2H	31.08	2	4	4	9	0	0	0	0	0	-	-
O14802	DNA-directed RNA polymerase III subunit RPC1 OS=Homo sapiens OX=9606 GN=POLR3A PE=1 SV=2 - [RPC1_HUMAN]	POLR3A	1.15	1	1	2	4	0	0	0	0	25305241	Ctrl only	-
Q15165	Serum paraoxonase/arylesterase 2 OS=Homo sapiens OX=9606 GN=PON2 PE=1 SV=4 - [PON2_HUMAN]	PON2	7.06	2	2	2	8	0	0	0	0	0	-	-
Q99575	Ribonucleases P/MRP protein subunit POP1 OS=Homo sapiens OX=9606 GN=POP1 PE=1 SV=2 - [POP1_HUMAN]	POP1	35.25	2	29	29	76	0	0	0	0	0	-	-
A8MTK3	POT1 protection of telomeres 1 homolog (S. pombe), isoform CRA_a OS=Homo sapiens OX=9606 GN=POT1 PE=1 SV=1 - [A8MTK3_HUMAN]	POT1	5.37	5	2	2	2	0	0	0	0	0	-	-
P0CG39	POTE ankyrin domain family member J OS=Homo sapiens OX=9606 GN=POTEJ PE=3 SV=1 - [POTEJ_HUMAN]	POTEJ	12.33	1	7	12	228	6.55962e+08	1.80639e+09	1.83314e+09	1.9044e+09	2.24108e+09	0.824593	-
A0A0C4DG88	POU domain protein (Fragment) OS=Homo sapiens OX=9606 GN=POU2F1 PE=1 SV=1 - [A0A0C4DG88_HUMAN]	POU2F1	10.87	12	4	4	13	0	0	0	4.52769e+06	1.17e+07	Ctrl only	-
Q9H2U2	Inorganic pyrophosphatase 2, mitochondrial OS=Homo sapiens OX=9606 GN=PPA2 PE=1 SV=2 - [IPYR2_HUMAN]	PPA2	20.06	4	5	5	8	0	0	0	0	0	-	-
P23284	Peptidyl-prolyl cis-trans isomerase B OS=Homo sapiens OX=9606 GN=PPIB PE=1 SV=2 - [PPIB_HUMAN]	PPIB	75.46	1	30	32	571	5.82939e+07	6.18118e+07	6.20798e+07	7.42591e+08	3.51531e+08	0.821628	-
P45877	Peptidyl-prolyl cis-trans isomerase C OS=Homo sapiens OX=9606 GN=PPIC PE=1 SV=1 - [PPIC_HUMAN]	PPIC	8.96	1	1	2	13	0	0	0	1.88732e+08	0	-	-
Q08752	Peptidyl-prolyl cis-trans isomerase D OS=Homo sapiens OX=9606 GN=PPID PE=1 SV=3 - [PPID_HUMAN]	PPID	4.05	2	1	2	7	0	0	0	0	0	-	-
E9PKY5	Peptidyl-prolyl cis-trans isomerase (Fragment) OS=Homo sapiens OX=9606 GN=PPIE PE=1 SV=1 - [E9PKY5_HUMAN]	PPIE	53.99	4	8	9	49	0	0	3.40039e+07	0	0	-	-
P30405	Peptidyl-prolyl cis-trans isomerase F, mitochondrial OS=Homo sapiens OX=9606 GN=PPIF PE=1 SV=1 - [PPIF_HUMAN]	PPIF	69.57	5	11	13	97	0	0	0	0	0	-	-
Q13427	Peptidyl-prolyl cis-trans isomerase G OS=Homo sapiens OX=9606 GN=PPIG PE=1 SV=2 - [PPIG_HUMAN]	PPIG	16.98	6	12	12	67	0	16956437	0	0	0	-	-
C9JQD4	Peptidyl-prolyl cis-trans isomerase (Fragment) OS=Homo sapiens OX=9606 GN=PPIH PE=1 SV=1 - [C9JQD4_HUMAN]	PPIH	41.67	4	3	5	24	0	0	0	3.44573e+08	0	-	-
Q9Y3C6	Peptidyl-prolyl cis-trans isomerase-like 1 OS=Homo sapiens OX=9606 GN=PPIL1 PE=1 SV=1 - [PPIL1_HUMAN]	PPIL1	45.78	1	6	7	24	0	0	0	0	2.71521e+07	Ctrl only	-
Q13356	RING-type E3 ubiquitin-protein ligase PPIL2 OS=Homo sapiens OX=9606 GN=PPIL2 PE=1 SV=1 - [PPIL2_HUMAN]	PPIL2	36.35	1	12	13	23	0	0	0	0	0	-	-
Q8WUA2	Peptidyl-prolyl cis-trans isomerase-like 4 OS=Homo sapiens OX=9606 GN=PPIL4 PE=1 SV=1 - [PPIL4_HUMAN]	PPIL4	26.02	1	14	14	46	0	0	0	4.27835e+07	4.80711e+07	Ctrl only	-
O15355	Protein phosphatase 1G OS=Homo sapiens OX=9606 GN=PPM1G PE=1 SV=1 - [PPM1G_HUMAN]	PPM1G	5.49	1	2	2	2	0	0	130643402	0	0	-	-
A0A494C0D4	Protoporphyrinogen oxidase (Fragment) OS=Homo sapiens OX=9606 GN=PPOX PE=1 SV=1 - [A0A494C0D4_HUMAN]	PPOX	3.17	18	1	2	5	0	0	0	0	0	-	-
O14974	Protein phosphatase 1 regulatory subunit 12A OS=Homo sapiens OX=9606 GN=PPP1R12A PE=1 SV=1 - [MYPT1_HUMAN]	PPP1R12A	22.04	13	19	19	75	0	1.0536e+08	1.43797e+08	46746372	60897795	1.61967	-
Q12972	Nuclear inhibitor of protein phosphatase 1 OS=Homo sapiens OX=9606 GN=PPP1R8 PE=1 SV=2 - [PP1R8_HUMAN]	PPP1R8	37.61	2	9	9	30	0	0	0	0	0	-	-
H0YDG7	Serine/threonine-protein phosphatase 2A 65 kDa regulatory subunit A beta isoform (Fragment) OS=Homo sapiens OX=9606 GN=PPP2R1B PE=1 SV=1 - [H0YDG7_HUMAN]	PPP2R1B	16.52	2	1	2	2	0	0	0	0	0	-	-
Q00005	Serine/threonine-protein phosphatase 2A 55 kDa regulatory subunit B beta isoform OS=Homo sapiens OX=9606 GN=PPP2R2B PE=1 SV=1 - [2ABB_HUMAN]	PPP2R2B	7.67	6	2	2	2	0	0	0	0	0	-	-
E9PFR3	Serine/threonine-protein phosphatase 2A 56 kDa regulatory subunit OS=Homo sapiens OX=9606 GN=PPP2R5D PE=1 SV=1 - [E9PFR3_HUMAN]	PPP2R5D	14.14	9	7	7	29	7.85625e+06	2.58205e+07	1.16828e+08	4.40554e+07	6.66314e+07	0.934013	-
Q16537	Serine/threonine-protein phosphatase 2A 56 kDa regulatory subunit epsilon isoform OS=Homo sapiens OX=9606 GN=PPP2R5E PE=1 SV=1 - [2A5E_HUMAN]	PPP2R5E	6	1	2	2	2	0	0	0	0	0	-	-
Q96BP3	Peptidylprolyl isomerase domain and WD repeat-containing protein 1 OS=Homo sapiens OX=9606 GN=PPWD1 PE=1 SV=1 - [PPWD1_HUMAN]	PPWD1	13.47	9	7	7	14	0	0	0	0	0	-	-
A0A087WWZ6	PR domain-containing protein 11 OS=Homo sapiens OX=9606 GN=PRDM11 PE=1 SV=1 - [A0A087WWZ6_HUMAN]	PRDM11	1.53	4	1	2	2	0	0	0	0	0	-	-
F8VNY2	DNA primase (Fragment) OS=Homo sapiens OX=9606 GN=PRIM1 PE=1 SV=8 - [F8VNY2_HUMAN]	PRIM1	7.65	3	1	2	5	0	0	0	0	0	-	-
Q13131	5'-AMP-activated protein kinase catalytic subunit alpha-1 OS=Homo sapiens OX=9606 GN=PRKAA1 PE=1 SV=4 - [AAPK1_HUMAN]	PRKAA1	7.69	4	3	3	5	0	0	0	0	0	-	-
A0A087WVC4	cAMP-dependent protein kinase catalytic subunit beta OS=Homo sapiens OX=9606 GN=PRKACB PE=1 SV=1 - [A0A087WVC4_HUMAN]	PRKACB	11.83	11	1	4	7	0	0	1.38954e+07	0	0	-	-
P13861	cAMP-dependent protein kinase type II-alpha regulatory subunit OS=Homo sapiens OX=9606 GN=PRKAR2A PE=1 SV=2 - [KAP2_HUMAN]	PRKAR2A	41.83	5	13	15	33	0	0	0	0	0	-	-
P31323	cAMP-dependent protein kinase type II-beta regulatory subunit OS=Homo sapiens OX=9606 GN=PRKAR2B PE=1 SV=3 - [KAP3_HUMAN]	PRKAR2B	16.75	1	3	5	12	0	0	0	0	0	-	-
[truncated: 775 more rows]

## Sheet: OVCAR3
								HEK293 Ab+beads	OVCAR3 Ab+beads- Pool R1+R2	OVCAR3 Ab+beads- R3	OVCAR3 beads only	Fold from OVCAR3 beads only	Fold from HEK293
Accession	Description	Gene names	ΣCoverage	Σ# Proteins	Σ# Unique Peptides	Σ# Peptides	Σ# PSMs	D2: Area	F2: Area	G2: Area	H2: Area		4
Q6IQ32	Activity-dependent neuroprotector homeobox protein 2 OS=Homo sapiens OX=9606 GN=ADNP2 PE=1 SV=1 - [ADNP2_HUMAN]	ADNP2	8.49	2	8	8	18	0	70961216	162768296	0	Unique	Unique
O14617	AP-3 complex subunit delta-1 OS=Homo sapiens OX=9606 GN=AP3D1 PE=1 SV=1 - [AP3D1_HUMAN]	AP3D1	11.27	5	10	10	32	0	47962630	52232798	0	Unique	Unique
Q9Y2T2	AP-3 complex subunit mu-1 OS=Homo sapiens OX=9606 GN=AP3M1 PE=1 SV=1 - [AP3M1_HUMAN]	AP3M1	55.5	2	17	22	152	0	114196448	6.55306e+06	0	Unique	Unique
Q8NFD5	AT-rich interactive domain-containing protein 1B OS=Homo sapiens OX=9606 GN=ARID1B PE=1 SV=2 - [ARI1B_HUMAN]	ARID1B	2.73	8	4	4	8	0	292049760	10420943	0	Unique	Unique
O14867	Transcription regulator protein BACH1 OS=Homo sapiens OX=9606 GN=BACH1 PE=1 SV=2 - [BACH1_HUMAN]	BACH1	4.48	2	3	3	3	0	175458734	2.78599e+07	0	Unique	Unique
O95817	BAG family molecular chaperone regulator 3 OS=Homo sapiens OX=9606 GN=BAG3 PE=1 SV=3 - [BAG3_HUMAN]	BAG3	4.35	2	2	2	3	0	101357769	2.71957e+07	0	Unique	Unique
B4DKY1	Cysteine--tRNA ligase, cytoplasmic OS=Homo sapiens OX=9606 GN=CARS PE=1 SV=1 - [B4DKY1_HUMAN]	CARS	4.33	2	3	3	6	0	1.88935e+08	5.45764e+07	0	Unique	Unique
O00622	CCN family member 1 OS=Homo sapiens OX=9606 GN=CCN1 PE=1 SV=1 - [CCN1_HUMAN]	CCN1	15.49	1	5	5	6	0	69545761	2.09539e+07	0	Unique	Unique
C9JZR2	Catenin delta-1 OS=Homo sapiens OX=9606 GN=CTNND1 PE=1 SV=2 - [C9JZR2_HUMAN]	CTNND1	39.13	6	31	31	163	0	1.24832e+08	1.12853e+07	0	Unique	Unique
Q93034	Cullin-5 OS=Homo sapiens OX=9606 GN=CUL5 PE=1 SV=4 - [CUL5_HUMAN]	CUL5	11.41	1	6	7	20	0	320785239	1.3895e+07	0	Unique	Unique
Q6UX04	Spliceosome-associated protein CWC27 homolog OS=Homo sapiens OX=9606 GN=CWC27 PE=1 SV=1 - [CWC27_HUMAN]	CWC27	12.92	2	3	3	6	0	57783624	5.93525e+07	0	Unique	Unique
Q9UER7	Death domain-associated protein 6 OS=Homo sapiens OX=9606 GN=DAXX PE=1 SV=2 - [DAXX_HUMAN]	DAXX	9.05	3	4	4	6	0	36783202	1.88684e+07	0	Unique	Unique
E9PHM6	Dystonin OS=Homo sapiens OX=9606 GN=DST PE=1 SV=3 - [E9PHM6_HUMAN]	DST	1.16	13	2	4	42	0	1.39675e+08	1.9756e+07	0	Unique	Unique
Q12929	Epidermal growth factor receptor kinase substrate 8 OS=Homo sapiens OX=9606 GN=EPS8 PE=1 SV=1 - [EPS8_HUMAN]	EPS8	5.11	4	3	3	6	0	104097312	94657715	0	Unique	Unique
Q9Y2D4	Exocyst complex component 6B OS=Homo sapiens OX=9606 GN=EXOC6B PE=1 SV=3 - [EXC6B_HUMAN]	EXOC6B	7.64	4	5	5	11	0	4.07222e+08	27704125	0	Unique	Unique
Q9Y613	FH1/FH2 domain-containing protein 1 OS=Homo sapiens OX=9606 GN=FHOD1 PE=1 SV=3 - [FHOD1_HUMAN]	FHOD1	7.39	2	8	8	14	0	2.79018e+08	53784783	0	Unique	Unique
Q6Y7W6	GRB10-interacting GYF protein 2 OS=Homo sapiens OX=9606 GN=GIGYF2 PE=1 SV=1 - [GGYF2_HUMAN]	GIGYF2	3	12	2	4	45	0	1870812364	7.01251e+07	0	Unique	Unique
H3BR35	Eukaryotic peptide chain release factor GTP-binding subunit ERF3A (Fragment) OS=Homo sapiens OX=9606 GN=GSPT1 PE=1 SV=1 - [H3BR35_HUMAN]	GSPT1	12.42	3	2	5	14	0	8.58272e+07	5.81955e+07	0	Unique	Unique
A0A0C4DFW2	Inhibitor of growth protein OS=Homo sapiens OX=9606 GN=ING1 PE=1 SV=1 - [A0A0C4DFW2_HUMAN]	ING1	7.58	2	3	3	8	0	8.34624e+07	13060444	0	Unique	Unique
O15357	Phosphatidylinositol 3,4,5-trisphosphate 5-phosphatase 2 OS=Homo sapiens OX=9606 GN=INPPL1 PE=1 SV=2 - [SHIP2_HUMAN]	INPPL1	5.8	4	5	5	9	0	191903137	2.44492e+06	0	Unique	Unique
Q5TBP9	Protein LSM14 homolog B (Fragment) OS=Homo sapiens OX=9606 GN=LSM14B PE=1 SV=1 - [Q5TBP9_HUMAN]	LSM14B	27.02	1	4	4	6	0	50175953	1.13704e+08	0	Unique	Unique
H3BPE1	Microtubule-actin cross-linking factor 1, isoforms 1/2/3/5 OS=Homo sapiens OX=9606 GN=MACF1 PE=1 SV=1 - [H3BPE1_HUMAN]	MACF1	1.34	11	7	9	22	0	5.13595e+08	33537378	0	Unique	Unique
A0A087WVM4	Monofunctional C1-tetrahydrofolate synthase, mitochondrial OS=Homo sapiens OX=9606 GN=MTHFD1L PE=1 SV=1 - [A0A087WVM4_HUMAN]	MTHFD1L	17.42	8	12	13	46	0	1.37817e+08	4.10424e+06	0	Unique	Unique
A0A0D9SFK2	Unconventional myosin-XVIIIa OS=Homo sapiens OX=9606 GN=MYO18A PE=1 SV=1 - [A0A0D9SFK2_HUMAN]	MYO18A	7.8	2	12	12	17	0	1.80956e+08	2.42738e+06	0	Unique	Unique
Q5VZE5	N-alpha-acetyltransferase 35, NatC auxiliary subunit OS=Homo sapiens OX=9606 GN=NAA35 PE=1 SV=1 - [NAA35_HUMAN]	NAA35	3.86	1	3	3	4	0	126838856	1.14153e+08	0	Unique	Unique
Q08J23	RNA cytosine C(5)-methyltransferase NSUN2 OS=Homo sapiens OX=9606 GN=NSUN2 PE=1 SV=2 - [NSUN2_HUMAN]	NSUN2	7.82	2	5	5	9	0	9.99244e+07	1.91569e+07	0	Unique	Unique
Q9UKS6	Protein kinase C and casein kinase substrate in neurons protein 3 OS=Homo sapiens OX=9606 GN=PACSIN3 PE=1 SV=2 - [PACN3_HUMAN]	PACSIN3	20.28	7	7	7	16	0	1.24302e+08	8.88556e+06	0	Unique	Unique
H7C2Y2	GPI transamidase component PIG-T (Fragment) OS=Homo sapiens OX=9606 GN=PIGT PE=1 SV=2 - [H7C2Y2_HUMAN]	PIGT	14.55	33	4	4	7	0	2.78552e+08	1.06805e+08	0	Unique	Unique
P17252	Protein kinase C alpha type OS=Homo sapiens OX=9606 GN=PRKCA PE=1 SV=4 - [KPCA_HUMAN]	PRKCA	3.72	2	2	2	7	0	240086712	1.14572e+07	0	Unique	Unique
P22670	MHC class II regulatory factor RFX1 OS=Homo sapiens OX=9606 GN=RFX1 PE=1 SV=2 - [RFX1_HUMAN]	RFX1	9.7	1	6	6	9	0	2.17406e+08	6.67241e+07	0	Unique	Unique
O94979	Protein transport protein Sec31A OS=Homo sapiens OX=9606 GN=SEC31A PE=1 SV=3 - [SC31A_HUMAN]	SEC31A	4.43	8	4	4	7	0	291805740	21141551	0	Unique	Unique
A1X283	SH3 and PX domain-containing protein 2B OS=Homo sapiens OX=9606 GN=SH3PXD2B PE=1 SV=3 - [SPD2B_HUMAN]	SH3PXD2B	9.33	5	7	7	20	0	4.28444e+08	5.02729e+07	0	Unique	Unique
Q96FS4	Signal-induced proliferation-associated protein 1 OS=Homo sapiens OX=9606 GN=SIPA1 PE=1 SV=1 - [SIPA1_HUMAN]	SIPA1	7.58	3	6	6	6	0	5.42481e+07	60238784	0	Unique	Unique
O94901	SUN domain-containing protein 1 OS=Homo sapiens OX=9606 GN=SUN1 PE=1 SV=3 - [SUN1_HUMAN]	SUN1	15.89	11	8	9	20	0	1.11342e+08	43219352	0	Unique	Unique
P12270	Nucleoprotein TPR OS=Homo sapiens OX=9606 GN=TPR PE=1 SV=3 - [TPR_HUMAN]	TPR	10.41	2	18	19	34	0	3.40097e+08	1.94766e+06	0	Unique	Unique
O75962	Triple functional domain protein OS=Homo sapiens OX=9606 GN=TRIO PE=1 SV=2 - [TRIO_HUMAN]	TRIO	5.81	10	13	13	24	0	4.34992e+08	2.34263e+06	0	Unique	Unique
A0A1B0GWI0	Zinc finger E-box-binding homeobox 2 OS=Homo sapiens OX=9606 GN=ZEB2 PE=1 SV=1 - [A0A1B0GWI0_HUMAN]	ZEB2	10.05	14	5	5	6	0	1.40021e+08	1.68824e+07	0	Unique	Unique
O15014	Zinc finger protein 609 OS=Homo sapiens OX=9606 GN=ZNF609 PE=1 SV=2 - [ZN609_HUMAN]	ZNF609	11.06	2	9	9	17	0	4.11589e+08	7.81653e+06	0	Unique	Unique
Q96K58	Zinc finger protein 668 OS=Homo sapiens OX=9606 GN=ZNF668 PE=1 SV=3 - [ZN668_HUMAN]	ZNF668	4.2	4	3	3	6	0	28683701	148331335	0	Unique	Unique
J3KS54	Protein flightless-1 homolog OS=Homo sapiens OX=9606 GN=FLII PE=1 SV=1 - [J3KS54_HUMAN]	FLII	14.57	6	1	5	16	0	3.44957e+08	1.2918e+07	2.22458e+06	80.4365	Unique
P21333	Filamin-A OS=Homo sapiens OX=9606 GN=FLNA PE=1 SV=4 - [FLNA_HUMAN]	FLNA	68.23	7	149	162	973	0	6.02615e+09	8.35551e+07	4.10619e+07	74.3962	Unique
H0YDN1	Plectin OS=Homo sapiens OX=9606 GN=PLEC PE=1 SV=9 - [H0YDN1_HUMAN]	PLEC	43.02	5	1	123	356	0	9.3429e+08	16782950	8705568	54.6244	Unique
Q15149	Plectin OS=Homo sapiens OX=9606 GN=PLEC PE=1 SV=3 - [PLEC_HUMAN]	PLEC	41.4	8	57	181	442	0	9.3429e+08	16782950	8705568	54.6244	Unique
Q9NW82	WD repeat-containing protein 70 OS=Homo sapiens OX=9606 GN=WDR70 PE=1 SV=1 - [WDR70_HUMAN]	WDR70	14.22	2	8	8	18	0	1.34641e+08	1.80693e+09	2.69591e+07	36.0097	Unique
A0A024R4E5	High density lipoprotein binding protein (Vigilin), isoform CRA_a OS=Homo sapiens OX=9606 GN=HDLBP PE=1 SV=1 - [A0A024R4E5_HUMAN]	HDLBP	33.44	20	32	33	93	0	3.95108e+08	38530038	7.20853e+06	30.0781	Unique
A0A087WUT6	Eukaryotic translation initiation factor 5B OS=Homo sapiens OX=9606 GN=EIF5B PE=1 SV=1 - [A0A087WUT6_HUMAN]	EIF5B	42.13	5	51	51	192	0	1.66501e+09	6.68674e+07	3.00478e+07	28.8187	Unique
Q6PD62	RNA polymerase-associated protein CTR9 homolog OS=Homo sapiens OX=9606 GN=CTR9 PE=1 SV=1 - [CTR9_HUMAN]	CTR9	8.01	2	7	7	21	0	4.37575e+08	3.99783e+08	1.53855e+07	27.2126	Unique
O60244	Mediator of RNA polymerase II transcription subunit 14 OS=Homo sapiens OX=9606 GN=MED14 PE=1 SV=2 - [MED14_HUMAN]	MED14	19.6	4	18	19	49	0	1.8522e+09	5.52737e+07	4.72517e+07	20.1842	Unique
Q96NB3	Zinc finger protein 830 OS=Homo sapiens OX=9606 GN=ZNF830 PE=1 SV=2 - [ZN830_HUMAN]	ZNF830	14.52	1	4	4	11	0	2.95146e+08	1.0991e+07	8.20108e+06	18.6644	Unique
Q96GM8	Target of EGR1 protein 1 OS=Homo sapiens OX=9606 GN=TOE1 PE=1 SV=1 - [TOE1_HUMAN]	TOE1	25.49	1	9	9	37	0	1188910056	7.9759e+07	3.47575e+07	18.2503	Unique
Q15746	Myosin light chain kinase, smooth muscle OS=Homo sapiens OX=9606 GN=MYLK PE=1 SV=4 - [MYLK_HUMAN]	MYLK	9.98	28	13	14	28	0	440318026	2.24914e+07	1.35951e+07	17.0212	Unique
Q96TC7	Regulator of microtubule dynamics protein 3 OS=Homo sapiens OX=9606 GN=RMDN3 PE=1 SV=2 - [RMD3_HUMAN]	RMDN3	18.09	4	5	5	20	0	3.78189e+08	7.75324e+06	1.21033e+07	15.9437	Unique
Q96J01	THO complex subunit 3 OS=Homo sapiens OX=9606 GN=THOC3 PE=1 SV=1 - [THOC3_HUMAN]	THOC3	44.73	5	13	13	84	0	1090171400	9.18479e+09	3.25702e+08	15.7736	Unique
Q8IX12	Cell division cycle and apoptosis regulator protein 1 OS=Homo sapiens OX=9606 GN=CCAR1 PE=1 SV=2 - [CCAR1_HUMAN]	CCAR1	19.13	7	19	19	95	0	1.37469e+09	1.0587e+08	5.23481e+07	14.1415	Unique
P49116	Nuclear receptor subfamily 2 group C member 2 OS=Homo sapiens OX=9606 GN=NR2C2 PE=1 SV=1 - [NR2C2_HUMAN]	NR2C2	21.31	2	6	7	15	0	1697341200	4.56761e+07	6.43991e+07	13.5329	Unique
Q8IWZ8	SURP and G-patch domain-containing protein 1 OS=Homo sapiens OX=9606 GN=SUGP1 PE=1 SV=2 - [SUGP1_HUMAN]	SUGP1	35.19	6	18	18	76	0	5.59992e+08	93282337	2.48113e+07	13.1648	Unique
Q66K74	Microtubule-associated protein 1S OS=Homo sapiens OX=9606 GN=MAP1S PE=1 SV=2 - [MAP1S_HUMAN]	MAP1S	12.46	5	9	9	38	0	4.57627e+08	8.37186e+08	5.15423e+07	12.5607	Unique
J3KMZ7	Integrator complex subunit 2 OS=Homo sapiens OX=9606 GN=INTS2 PE=1 SV=1 - [J3KMZ7_HUMAN]	INTS2	8.28	5	6	7	19	0	4.25886e+08	1.30578e+07	1.80429e+07	12.1639	Unique
Q5T200	Zinc finger CCCH domain-containing protein 13 OS=Homo sapiens OX=9606 GN=ZC3H13 PE=1 SV=1 - [ZC3HD_HUMAN]	ZC3H13	7.91	3	11	11	28	0	8.29113e+08	93932674	3.86371e+07	11.9451	Unique
O94804	Serine/threonine-protein kinase 10 OS=Homo sapiens OX=9606 GN=STK10 PE=1 SV=1 - [STK10_HUMAN]	STK10	23.55	2	15	15	34	0	4.52374e+08	9.43533e+07	2.35518e+07	11.6069	Unique
Q9H9Y6	DNA-directed RNA polymerase I subunit RPA2 OS=Homo sapiens OX=9606 GN=POLR1B PE=1 SV=2 - [RPA2_HUMAN]	POLR1B	14.89	8	16	16	35	0	1.36756e+08	9162132	6.32806e+06	11.5294	Unique
Q9BTA9	WW domain-containing adapter protein with coiled-coil OS=Homo sapiens OX=9606 GN=WAC PE=1 SV=3 - [WAC_HUMAN]	WAC	17.77	8	8	8	30	0	1236155074	59253253	5.92707e+07	10.9279	Unique
Q13045	Protein flightless-1 homolog OS=Homo sapiens OX=9606 GN=FLII PE=1 SV=2 - [FLII_HUMAN]	FLII	19.78	8	15	19	65	0	4.40973e+08	2.58558e+07	2.38387e+07	9.7914	Unique
O60684	Importin subunit alpha-7 OS=Homo sapiens OX=9606 GN=KPNA6 PE=1 SV=1 - [IMA7_HUMAN]	KPNA6	20.15	3	2	9	40	0	305813647	2.13768e+07	1.70256e+07	9.6088	Unique
Q8N1B4	Vacuolar protein sorting-associated protein 52 homolog OS=Homo sapiens OX=9606 GN=VPS52 PE=1 SV=1 - [VPS52_HUMAN]	VPS52	16.74	1	8	8	20	0	413384612	1.89972e+07	2.28289e+07	9.47004	Unique
P46821	Microtubule-associated protein 1B OS=Homo sapiens OX=9606 GN=MAP1B PE=1 SV=2 - [MAP1B_HUMAN]	MAP1B	17.54	5	30	31	72	0	6.80455e+08	12896784	3.69335e+07	9.38648	Unique
C9J050	Choline-phosphate cytidylyltransferase A (Fragment) OS=Homo sapiens OX=9606 GN=PCYT1A PE=1 SV=1 - [C9J050_HUMAN]	PCYT1A	22.53	11	5	5	9	0	1.07836e+08	28565518	7.5013e+06	9.09186	Unique
P40818	Ubiquitin carboxyl-terminal hydrolase 8 OS=Homo sapiens OX=9606 GN=USP8 PE=1 SV=1 - [UBP8_HUMAN]	USP8	14.76	2	12	12	45	0	1.30931e+09	6.14231e+07	80758579	8.4866	Unique
Q9Y314	Nitric oxide synthase-interacting protein OS=Homo sapiens OX=9606 GN=NOSIP PE=1 SV=1 - [NOSIP_HUMAN]	NOSIP	51.83	7	12	12	74	0	1017607874	7.1215e+07	6.50732e+07	8.36613	Unique
Q12888	TP53-binding protein 1 OS=Homo sapiens OX=9606 GN=TP53BP1 PE=1 SV=2 - [TP53B_HUMAN]	TP53BP1	16.99	7	25	25	80	0	1250861168	1.1676e+08	8.68366e+07	7.87469	Unique
Q96P16	Regulation of nuclear pre-mRNA domain-containing protein 1A OS=Homo sapiens OX=9606 GN=RPRD1A PE=1 SV=1 - [RPR1A_HUMAN]	RPRD1A	51.6	6	10	13	57	0	6.11417e+08	3.61052e+07	4.1765e+07	7.75196	Unique
Q7L014	Probable ATP-dependent RNA helicase DDX46 OS=Homo sapiens OX=9606 GN=DDX46 PE=1 SV=2 - [DDX46_HUMAN]	DDX46	23.18	4	22	22	105	0	2.59021e+09	1.49725e+08	1.7796e+08	7.69818	Unique
Q92618	Zinc finger protein 516 OS=Homo sapiens OX=9606 GN=ZNF516 PE=1 SV=1 - [ZN516_HUMAN]	ZNF516	12.47	2	9	10	27	0	2.9742e+08	1.90068e+07	2.06091e+07	7.67687	Unique
P09110	3-ketoacyl-CoA thiolase, peroxisomal OS=Homo sapiens OX=9606 GN=ACAA1 PE=1 SV=2 - [THIK_HUMAN]	ACAA1	44.34	7	13	13	66	0	4.06922e+08	2.61648e+07	2.82584e+07	7.66297	Unique
Q86VP6	Cullin-associated NEDD8-dissociated protein 1 OS=Homo sapiens OX=9606 GN=CAND1 PE=1 SV=2 - [CAND1_HUMAN]	CAND1	35.37	7	34	34	123	0	1.52882e+09	7.62122e+07	1.06758e+08	7.51716	Unique
O60749	Sorting nexin-2 OS=Homo sapiens OX=9606 GN=SNX2 PE=1 SV=2 - [SNX2_HUMAN]	SNX2	12.33	2	5	5	19	0	852111152	4.87023e+07	6.21575e+07	7.24622	Unique
H3BRY6	Integrator complex subunit 14 OS=Homo sapiens OX=9606 GN=INTS14 PE=1 SV=1 - [H3BRY6_HUMAN]	INTS14	32.69	7	8	8	71	0	1.9708e+08	8.95586e+07	1.99893e+07	7.16983	Unique
Q9P2J5	Leucine--tRNA ligase, cytoplasmic OS=Homo sapiens OX=9606 GN=LARS PE=1 SV=2 - [SYLC_HUMAN]	LARS	12.93	1	12	12	26	0	4.87652e+08	6.06962e+07	3.93865e+07	6.96112	Unique
O60645	Exocyst complex component 3 OS=Homo sapiens OX=9606 GN=EXOC3 PE=1 SV=3 - [EXOC3_HUMAN]	EXOC3	30.74	4	19	19	59	0	3.90622e+08	2.08907e+08	4.5708e+07	6.55826	Unique
Q8IWC1	MAP7 domain-containing protein 3 OS=Homo sapiens OX=9606 GN=MAP7D3 PE=1 SV=2 - [MA7D3_HUMAN]	MAP7D3	25	2	19	19	42	0	2.69994e+08	3.14119e+07	2.3016e+07	6.54773	Unique
Q8N442	Translation factor GUF1, mitochondrial OS=Homo sapiens OX=9606 GN=GUF1 PE=1 SV=1 - [GUF1_HUMAN]	GUF1	9.72	1	5	5	7	0	86802416	5.086e+06	7.02879e+06	6.53657	Unique
G5E965	Forkhead box P1, isoform CRA_f OS=Homo sapiens OX=9606 GN=FOXP1 PE=1 SV=1 - [G5E965_HUMAN]	FOXP1	15.55	22	5	5	15	0	1.50084e+09	4.08878e+07	1.19274e+08	6.46294	Unique
Q8WVM8	Sec1 family domain-containing protein 1 OS=Homo sapiens OX=9606 GN=SCFD1 PE=1 SV=4 - [SCFD1_HUMAN]	SCFD1	28.35	8	14	14	71	0	1.13037e+08	3.22099e+07	1.12718e+07	6.4429	Unique
Q8IYB8	ATP-dependent RNA helicase SUPV3L1, mitochondrial OS=Homo sapiens OX=9606 GN=SUPV3L1 PE=1 SV=1 - [SUV3_HUMAN]	SUPV3L1	24.3	2	13	13	44	0	3.01451e+08	1.96506e+08	38960927	6.39046	Unique
C9J9K3	40S ribosomal protein SA (Fragment) OS=Homo sapiens OX=9606 GN=RPSA PE=1 SV=8 - [C9J9K3_HUMAN]	RPSA	36.5	5	7	8	79	0	1.64779e+09	1.87831e+08	1.4715e+08	6.23725	Unique
Q9UKL0	REST corepressor 1 OS=Homo sapiens OX=9606 GN=RCOR1 PE=1 SV=2 - [RCOR1_HUMAN]	RCOR1	27.42	1	9	11	48	0	6.30272e+08	3.48482e+07	5.34165e+07	6.22579	Unique
Q13423	NAD(P) transhydrogenase, mitochondrial OS=Homo sapiens OX=9606 GN=NNT PE=1 SV=3 - [NNTM_HUMAN]	NNT	13.44	7	13	13	31	0	5.07744e+08	5.80199e+07	4.55162e+07	6.21497	Unique
O15131	Importin subunit alpha-6 OS=Homo sapiens OX=9606 GN=KPNA5 PE=1 SV=2 - [IMA6_HUMAN]	KPNA5	13.99	1	1	6	21	0	305813647	22521687	2.64322e+07	6.21089	Unique
Q9NZB2	Constitutive coactivator of PPAR-gamma-like protein 1 OS=Homo sapiens OX=9606 GN=FAM120A PE=1 SV=2 - [F120A_HUMAN]	FAM120A	19.32	5	14	14	31	0	4.8697e+08	3.90426e+07	4.45898e+07	5.89835	Unique
Q96PU8	Protein quaking OS=Homo sapiens OX=9606 GN=QKI PE=1 SV=1 - [QKI_HUMAN]	QKI	37.24	9	9	9	50	0	1.0093e+09	4.6566e+07	9.18198e+07	5.74966	Unique
P62314	Small nuclear ribonucleoprotein Sm D1 OS=Homo sapiens OX=9606 GN=SNRPD1 PE=1 SV=1 - [SMD1_HUMAN]	SNRPD1	56.3	3	5	5	31	0	298113160	2.72695e+07	2.92562e+07	5.56091	Unique
Q16822	Phosphoenolpyruvate carboxykinase [GTP], mitochondrial OS=Homo sapiens OX=9606 GN=PCK2 PE=1 SV=4 - [PCKGM_HUMAN]	PCK2	31.25	8	15	15	37	0	1.4434e+08	2.37012e+07	1.53939e+07	5.45804	Unique
Q9Y6J9	TAF6-like RNA polymerase II p300/CBP-associated factor-associated factor 65 kDa subunit 6L OS=Homo sapiens OX=9606 GN=TAF6L PE=1 SV=1 - [TAF6L_HUMAN]	TAF6L	12.38	1	5	5	12	0	1.21046e+08	1.9873e+07	1.32192e+07	5.33009	Unique
Q9UKX7	Nuclear pore complex protein Nup50 OS=Homo sapiens OX=9606 GN=NUP50 PE=1 SV=2 - [NUP50_HUMAN]	NUP50	58.76	2	18	18	76	0	2.98649e+08	54775333	3.35845e+07	5.26172	Unique
Q9UJX5	Anaphase-promoting complex subunit 4 OS=Homo sapiens OX=9606 GN=ANAPC4 PE=1 SV=2 - [APC4_HUMAN]	ANAPC4	4.58	3	3	3	8	0	6.03333e+07	4.04995e+06	6.12094e+06	5.25926	Unique
P30101	Protein disulfide-isomerase A3 OS=Homo sapiens OX=9606 GN=PDIA3 PE=1 SV=4 - [PDIA3_HUMAN]	PDIA3	42.77	1	14	20	77	0	7.9481e+08	6.12838e+07	8.23754e+07	5.1963	Unique
Q92917	G-patch domain and KOW motifs-containing protein OS=Homo sapiens OX=9606 GN=GPKOW PE=1 SV=2 - [GPKOW_HUMAN]	GPKOW	49.37	1	16	16	64	0	2.17902e+08	1.02229e+07	2.22294e+07	5.13115	Unique
Q15021	Condensin complex subunit 1 OS=Homo sapiens OX=9606 GN=NCAPD2 PE=1 SV=3 - [CND1_HUMAN]	NCAPD2	24.05	4	31	31	82	0	5.06989e+08	2.60425e+07	5.3268e+07	5.0033	Unique
Q13443	Disintegrin and metalloproteinase domain-containing protein 9 OS=Homo sapiens OX=9606 GN=ADAM9 PE=1 SV=1 - [ADAM9_HUMAN]	ADAM9	7.08	4	5	5	7	0	2.62931e+08	31480072	30023273	4.90304	Unique
O95202	Mitochondrial proton/calcium exchanger protein OS=Homo sapiens OX=9606 GN=LETM1 PE=1 SV=1 - [LETM1_HUMAN]	LETM1	14.88	1	10	10	31	0	3.23547e+08	7.19785e+07	4.12834e+07	4.79036	Unique
O96013	Serine/threonine-protein kinase PAK 4 OS=Homo sapiens OX=9606 GN=PAK4 PE=1 SV=1 - [PAK4_HUMAN]	PAK4	45.01	7	22	22	99	0	280411395	6.85736e+06	3.00634e+07	4.77772	Unique
Q96A33	Coiled-coil domain-containing protein 47 OS=Homo sapiens OX=9606 GN=CCDC47 PE=1 SV=1 - [CCD47_HUMAN]	CCDC47	33.75	3	18	18	107	0	3.64144e+08	4.75986e+07	4.3354e+07	4.74861	Unique
A0A0C4DGB5	Calpastatin OS=Homo sapiens OX=9606 GN=CAST PE=1 SV=1 - [A0A0C4DGB5_HUMAN]	CAST	15.78	22	9	9	17	0	1.06571e+08	1.88537e+07	1.32501e+07	4.733	Unique
Q13356	RING-type E3 ubiquitin-protein ligase PPIL2 OS=Homo sapiens OX=9606 GN=PPIL2 PE=1 SV=1 - [PPIL2_HUMAN]	PPIL2	36.35	1	12	13	23	0	178233708	2.89803e+07	2.20208e+07	4.70495	Unique
Q5JVZ5	Engulfment and cell motility protein 2 OS=Homo sapiens OX=9606 GN=ELMO2 PE=1 SV=1 - [Q5JVZ5_HUMAN]	ELMO2	22.56	6	10	13	54	0	4.66171e+08	8.37095e+07	6.04738e+07	4.54644	Unique
Q9BTX1	Nucleoporin NDC1 OS=Homo sapiens OX=9606 GN=NDC1 PE=1 SV=2 - [NDC1_HUMAN]	NDC1	33.53	1	15	15	81	0	6.27205e+08	1.76815e+08	8.87324e+07	4.53059	Unique
Q5T760	Serine/arginine-rich-splicing factor 11 (Fragment) OS=Homo sapiens OX=9606 GN=SRSF11 PE=1 SV=1 - [Q5T760_HUMAN]	SRSF11	21.85	5	7	7	70	0	5.1566e+08	4.80004e+07	6.28025e+07	4.48756	Unique
E9PHA2	Condensin complex subunit 2 OS=Homo sapiens OX=9606 GN=NCAPH PE=1 SV=1 - [E9PHA2_HUMAN]	NCAPH	35.07	5	16	16	56	0	5.55716e+08	2.03499e+08	8.60093e+07	4.41356	Unique
A0A499FIX8	Extended synaptotagmin-2 OS=Homo sapiens OX=9606 GN=ESYT2 PE=1 SV=1 - [A0A499FIX8_HUMAN]	ESYT2	17.4	4	10	10	37	0	4.28931e+08	1.09206e+08	6.31281e+07	4.26226	Unique
G3V1A4	Cofilin 1 (Non-muscle), isoform CRA_a OS=Homo sapiens OX=9606 GN=CFL1 PE=1 SV=1 - [G3V1A4_HUMAN]	CFL1	68.46	7	11	12	145	0	308908657	4.5564e+07	4.25849e+07	4.16195	Unique
Q68EM7	Rho GTPase-activating protein 17 OS=Homo sapiens OX=9606 GN=ARHGAP17 PE=1 SV=1 - [RHG17_HUMAN]	ARHGAP17	11.69	9	8	8	26	0	3.28658e+08	91869230	5.09992e+07	4.12288	Unique
M0QXD6	General transcription factor IIF subunit 1 (Fragment) OS=Homo sapiens OX=9606 GN=GTF2F1 PE=1 SV=1 - [M0QXD6_HUMAN]	GTF2F1	27.71	4	13	13	46	0	3.27357e+08	3.81465e+07	4.49136e+07	4.06896	Unique
Q96IZ0	PRKC apoptosis WT1 regulator protein OS=Homo sapiens OX=9606 GN=PAWR PE=1 SV=1 - [PAWR_HUMAN]	PAWR	45	5	10	11	50	0	5.25639e+08	112664864	7.96635e+07	4.00625	Unique

## Sheet: JHOS4
								HEK293 Ab+beads	JOSH Ab+beads- Pool R1+R2	JOSH Ab+beads- R3	JOSH beads only 64909	Fold from JHOS beads only	Fold from HEK293
Accession	Description	Gene names	ΣCoverage	Σ# Proteins	Σ# Unique Peptides	Σ# Peptides	Σ# PSMs	D2: Area	I2: Area	J2: Area	K2: Area		4
I3L521	RRM domain-containing protein (Fragment) OS=Homo sapiens OX=9606 PE=4 SV=1 - [I3L521_HUMAN]	RRM	13.51	8	2	2	3	0	2.38289e+08	5.18106e+07	0	Unique	Unique
B7Z2R7	Acyl-CoA-binding domain-containing protein 5 OS=Homo sapiens OX=9606 GN=ACBD5 PE=1 SV=1 - [B7Z2R7_HUMAN]	ACBD5	5.54	2	2	2	2	0	61318442	57252910	0	Unique	Unique
Q9ULX6	A-kinase anchor protein 8-like OS=Homo sapiens OX=9606 GN=AKAP8L PE=1 SV=4 - [AKP8L_HUMAN]	AKAP8L	12.54	2	7	7	16	0	85047508	2.37903e+07	0	Unique	Unique
Q93084	Sarcoplasmic/endoplasmic reticulum calcium ATPase 3 OS=Homo sapiens OX=9606 GN=ATP2A3 PE=1 SV=2 - [AT2A3_HUMAN]	ATP2A3	7.77	2	2	8	26	0	303590807	4.41718e+07	0	Unique	Unique
O75947	ATP synthase subunit d, mitochondrial OS=Homo sapiens OX=9606 GN=ATP5PD PE=1 SV=3 - [ATP5H_HUMAN]	ATP5PD	32.92	2	4	4	8	0	1.28006e+08	1.83819e+08	0	Unique	Unique
P80723	Brain acid soluble protein 1 OS=Homo sapiens OX=9606 GN=BASP1 PE=1 SV=2 - [BASP1_HUMAN]	BASP1	69.6	2	9	9	38	0	673999509	9.02376e+07	0	Unique	Unique
P41223	Protein BUD31 homolog OS=Homo sapiens OX=9606 GN=BUD31 PE=1 SV=2 - [BUD31_HUMAN]	BUD31	58.33	3	9	9	26	0	9.04031e+07	1.31688e+08	0	Unique	Unique
B4DKY1	Cysteine--tRNA ligase, cytoplasmic OS=Homo sapiens OX=9606 GN=CARS PE=1 SV=1 - [B4DKY1_HUMAN]	CARS	4.33	2	3	3	6	0	7.53504e+07	4.26147e+07	0	Unique	Unique
P60953	Cell division control protein 42 homolog OS=Homo sapiens OX=9606 GN=CDC42 PE=1 SV=2 - [CDC42_HUMAN]	CDC42	36.65	11	4	5	16	0	158963903	1.54439e+08	0	Unique	Unique
E9PEI0	Cell division cycle-associated protein 2 OS=Homo sapiens OX=9606 GN=CDCA2 PE=1 SV=1 - [E9PEI0_HUMAN]	CDCA2	12.4	2	7	8	21	0	1.90024e+08	9.8269e+08	0	Unique	Unique
O96005	Cleft lip and palate transmembrane protein 1 OS=Homo sapiens OX=9606 GN=CLPTM1 PE=1 SV=1 - [CLPT1_HUMAN]	CLPTM1	3.29	3	2	2	2	0	95660834	1.75486e+07	0	Unique	Unique
Q8NI60	Atypical kinase COQ8A, mitochondrial OS=Homo sapiens OX=9606 GN=COQ8A PE=1 SV=1 - [COQ8A_HUMAN]	COQ8A	10.51	1	6	6	35	0	123998357	4.84062e+07	0	Unique	Unique
P16220	Cyclic AMP-responsive element-binding protein 1 OS=Homo sapiens OX=9606 GN=CREB1 PE=1 SV=2 - [CREB1_HUMAN]	CREB1	17.6	9	3	6	32	0	4.60583e+08	2.06137e+08	0	Unique	Unique
Q92793	CREB-binding protein OS=Homo sapiens OX=9606 GN=CREBBP PE=1 SV=3 - [CBP_HUMAN]	CREBBP	3.24	3	3	6	6	0	2.99085e+07	4.41505e+07	0	Unique	Unique
O15371	Eukaryotic translation initiation factor 3 subunit D OS=Homo sapiens OX=9606 GN=EIF3D PE=1 SV=1 - [EIF3D_HUMAN]	EIF3D	12.77	4	5	5	7	0	6.46586e+07	3.17504e+07	0	Unique	Unique
B1AM48	ELAV-like protein (Fragment) OS=Homo sapiens OX=9606 GN=ELAVL2 PE=1 SV=1 - [B1AM48_HUMAN]	ELAVL2	14.29	14	1	2	11	0	1225601601	965639573	0	Unique	Unique
Q09472	Histone acetyltransferase p300 OS=Homo sapiens OX=9606 GN=EP300 PE=1 SV=2 - [EP300_HUMAN]	EP300	3.07	2	3	6	8	0	1.38649e+08	4.41505e+07	0	Unique	Unique
E7ER77	Endoplasmic reticulum metallopeptidase 1 OS=Homo sapiens OX=9606 GN=ERMP1 PE=1 SV=1 - [E7ER77_HUMAN]	ERMP1	5.59	3	4	4	10	0	1.49302e+08	26526431	0	Unique	Unique
A0A0R4J2E4	Fas-binding factor 1 (Fragment) OS=Homo sapiens OX=9606 GN=FBF1 PE=1 SV=2 - [A0A0R4J2E4_HUMAN]	FBF1	3.75	16	3	5	9	0	203728692	231522696	0	Unique	Unique
J3QLD9	Flotillin-2 OS=Homo sapiens OX=9606 GN=FLOT2 PE=1 SV=1 - [J3QLD9_HUMAN]	FLOT2	29.44	4	9	9	26	0	2.15571e+08	2.41448e+07	0	Unique	Unique
B7Z4W8	GRAM domain-containing protein 2B OS=Homo sapiens OX=9606 GN=GRAMD2B PE=1 SV=1 - [B7Z4W8_HUMAN]	GRAMD2B	12.69	4	2	2	3	0	3.86904e+07	1.61997e+07	0	Unique	Unique
Q92506	Estradiol 17-beta-dehydrogenase 8 OS=Homo sapiens OX=9606 GN=HSD17B8 PE=1 SV=2 - [DHB8_HUMAN]	HSD17B8	20.31	1	4	4	6	0	51032442	83735817	0	Unique	Unique
E9PDE8	Heat shock 70 kDa protein 4L OS=Homo sapiens OX=9606 GN=HSPA4L PE=1 SV=1 - [E9PDE8_HUMAN]	HSPA4L	3.69	3	1	3	5	0	4.56127e+07	144830964	0	Unique	Unique
H3BU16	Jupiter microtubule-associated homolog 2 (Fragment) OS=Homo sapiens OX=9606 GN=JPT2 PE=1 SV=1 - [H3BU16_HUMAN]	JPT2	38.32	8	5	5	15	0	5.02578e+08	5.27331e+07	0	Unique	Unique
Q9P2N6	KAT8 regulatory NSL complex subunit 3 OS=Homo sapiens OX=9606 GN=KANSL3 PE=1 SV=2 - [KANL3_HUMAN]	KANSL3	5.09	1	3	3	4	0	118838540	1.86143e+07	0	Unique	Unique
Q8IYS2	Uncharacterized protein KIAA2013 OS=Homo sapiens OX=9606 GN=KIAA2013 PE=1 SV=1 - [K2013_HUMAN]	KIAA2013	14.2	1	6	6	7	0	43578946	6.70396e+06	0	Unique	Unique
Q86UP2	Kinectin OS=Homo sapiens OX=9606 GN=KTN1 PE=1 SV=1 - [KTN1_HUMAN]	KTN1	31.69	8	37	37	125	0	8.51193e+07	47028483	0	Unique	Unique
Q9NZU5	LIM and cysteine-rich domains protein 1 OS=Homo sapiens OX=9606 GN=LMCD1 PE=1 SV=1 - [LMCD1_HUMAN]	LMCD1	19.73	5	6	6	7	0	1.58711e+08	3.71334e+07	0	Unique	Unique
Q9Y4Z0	U6 snRNA-associated Sm-like protein LSm4 OS=Homo sapiens OX=9606 GN=LSM4 PE=1 SV=1 - [LSM4_HUMAN]	LSM4	25.9	4	4	4	26	0	1.54578e+08	7488768	0	Unique	Unique
E7ENQ1	Mitogen-activated protein kinase kinase kinase kinase 4 OS=Homo sapiens OX=9606 GN=MAP4K4 PE=1 SV=1 - [E7ENQ1_HUMAN]	MAP4K4	7.63	14	4	7	27	0	1.49832e+08	2.46796e+07	0	Unique	Unique
B9TX33	Mediator complex subunit MED25 variant MED25_i6 OS=Homo sapiens OX=9606 GN=MED25 PE=1 SV=1 - [B9TX33_HUMAN]	MED25	7.05	5	2	2	11	0	320297520	8.07964e+07	0	Unique	Unique
Q9NPJ6	Mediator of RNA polymerase II transcription subunit 4 OS=Homo sapiens OX=9606 GN=MED4 PE=1 SV=1 - [MED4_HUMAN]	MED4	12.59	2	3	3	13	0	228620211	5.79113e+07	0	Unique	Unique
F5GYS8	Homeobox protein Meis1 OS=Homo sapiens OX=9606 GN=MEIS1 PE=1 SV=1 - [F5GYS8_HUMAN]	MEIS1	6.15	12	2	2	4	0	137875917	4.9905e+07	0	Unique	Unique
Q8IWI9	MAX gene-associated protein OS=Homo sapiens OX=9606 GN=MGA PE=1 SV=4 - [MGAP_HUMAN]	MGA	4.54	5	8	9	17	0	2.06955e+08	2196271584	0	Unique	Unique
Q8N4C8	Misshapen-like kinase 1 OS=Homo sapiens OX=9606 GN=MINK1 PE=1 SV=2 - [MINK1_HUMAN]	MINK1	6.98	4	3	6	25	0	1.49832e+08	2.46796e+07	0	Unique	Unique
E5RI52	MRN complex-interacting protein OS=Homo sapiens OX=9606 GN=MRNIP PE=1 SV=1 - [E5RI52_HUMAN]	MRNIP	19.27	5	2	2	2	0	35842836	2.65208e+07	0	Unique	Unique
A0A087WVM4	Monofunctional C1-tetrahydrofolate synthase, mitochondrial OS=Homo sapiens OX=9606 GN=MTHFD1L PE=1 SV=1 - [A0A087WVM4_HUMAN]	MTHFD1L	17.42	8	12	13	46	0	2.32923e+08	4.35983e+07	0	Unique	Unique
C9JZL8	Myeloid-associated differentiation marker (Fragment) OS=Homo sapiens OX=9606 GN=MYADM PE=1 SV=1 - [C9JZL8_HUMAN]	MYADM	30.32	6	4	4	10	0	2.1722e+07	1.35507e+08	0	Unique	Unique
Q5VZE5	N-alpha-acetyltransferase 35, NatC auxiliary subunit OS=Homo sapiens OX=9606 GN=NAA35 PE=1 SV=1 - [NAA35_HUMAN]	NAA35	3.86	1	3	3	4	0	201226370	1.04038e+07	0	Unique	Unique
P18615	Negative elongation factor E OS=Homo sapiens OX=9606 GN=NELFE PE=1 SV=3 - [NELFE_HUMAN]	NELFE	21.84	8	6	6	9	0	5.55382e+07	63398127	0	Unique	Unique
K7EN08	Nuclear factor 1 OS=Homo sapiens OX=9606 GN=NFIX PE=1 SV=1 - [K7EN08_HUMAN]	NFIX	14.95	7	1	5	8	0	3.86263e+07	39516864	0	Unique	Unique
Q96MY1	Nucleolar protein 4-like OS=Homo sapiens OX=9606 GN=NOL4L PE=1 SV=2 - [NOL4L_HUMAN]	NOL4L	8.49	5	4	4	10	0	1.48994e+08	3.73752e+07	0	Unique	Unique
E9PLK3	Aminopeptidase OS=Homo sapiens OX=9606 GN=NPEPPS PE=1 SV=1 - [E9PLK3_HUMAN]	NPEPPS	6.12	5	5	5	15	0	35322368	3.24887e+07	0	Unique	Unique
I3L0N3	Vesicle-fusing ATPase OS=Homo sapiens OX=9606 GN=NSF PE=1 SV=1 - [I3L0N3_HUMAN]	NSF	14.34	5	10	10	24	0	7.52068e+07	7.26665e+06	0	Unique	Unique
Q9BSD7	Cancer-related nucleoside-triphosphatase OS=Homo sapiens OX=9606 GN=NTPCR PE=1 SV=1 - [NTPCR_HUMAN]	NTPCR	30.53	2	4	4	12	0	269998341	4.09073e+07	0	Unique	Unique
Q96AQ6	Pre-B-cell leukemia transcription factor-interacting protein 1 OS=Homo sapiens OX=9606 GN=PBXIP1 PE=1 SV=1 - [PBIP1_HUMAN]	PBXIP1	3.01	1	2	2	5	0	2.13147e+08	111288618	0	Unique	Unique
Q96BD5	PHD finger protein 21A OS=Homo sapiens OX=9606 GN=PHF21A PE=1 SV=1 - [PF21A_HUMAN]	PHF21A	9.56	4	5	5	5	0	66886302	58068946	0	Unique	Unique
Q99569	Plakophilin-4 OS=Homo sapiens OX=9606 GN=PKP4 PE=1 SV=2 - [PKP4_HUMAN]	PKP4	5.03	6	4	4	4	0	7.32508e+07	1.39352e+07	0	Unique	Unique
P06746	DNA polymerase beta OS=Homo sapiens OX=9606 GN=POLB PE=1 SV=3 - [DPOLB_HUMAN]	POLB	23.88	7	6	7	11	0	3.64206e+07	1.80793e+08	0	Unique	Unique
A0A0C4DG88	POU domain protein (Fragment) OS=Homo sapiens OX=9606 GN=POU2F1 PE=1 SV=1 - [A0A0C4DG88_HUMAN]	POU2F1	10.87	12	4	4	13	0	63186640	48697523	0	Unique	Unique
Q9ULJ8	Neurabin-1 OS=Homo sapiens OX=9606 GN=PPP1R9A PE=1 SV=2 - [NEB1_HUMAN]	PPP1R9A	2.09	2	2	3	6	0	376593632	139327405	0	Unique	Unique
Q13131	5'-AMP-activated protein kinase catalytic subunit alpha-1 OS=Homo sapiens OX=9606 GN=PRKAA1 PE=1 SV=4 - [AAPK1_HUMAN]	PRKAA1	7.69	4	3	3	5	0	186711816	2.45646e+07	0	Unique	Unique
Q5VTL8	Pre-mRNA-splicing factor 38B OS=Homo sapiens OX=9606 GN=PRPF38B PE=1 SV=1 - [PR38B_HUMAN]	PRPF38B	12.45	2	6	6	18	0	285316447	9.526e+07	0	Unique	Unique
E7EPN9	Protein PRRC2C OS=Homo sapiens OX=9606 GN=PRRC2C PE=1 SV=1 - [E7EPN9_HUMAN]	PRRC2C	5.71	7	10	10	19	0	6.4832e+07	2.22206e+07	0	Unique	Unique
P48651	Phosphatidylserine synthase 1 OS=Homo sapiens OX=9606 GN=PTDSS1 PE=1 SV=1 - [PTSS1_HUMAN]	PTDSS1	13.95	2	5	5	20	0	161123071	2.31418e+07	0	Unique	Unique
P98179	RNA-binding protein 3 OS=Homo sapiens OX=9606 GN=RBM3 PE=1 SV=1 - [RBM3_HUMAN]	RBM3	39.49	1	5	5	24	0	6.91059e+08	1.45837e+08	0	Unique	Unique
Q93062	RNA-binding protein with multiple splicing OS=Homo sapiens OX=9606 GN=RBPMS PE=1 SV=1 - [RBPMS_HUMAN]	RBPMS	18.88	7	3	3	3	0	67557636	1.09955e+07	0	Unique	Unique
Q8NBN7	Retinol dehydrogenase 13 OS=Homo sapiens OX=9606 GN=RDH13 PE=1 SV=2 - [RDH13_HUMAN]	RDH13	12.69	4	3	3	3	0	257690364	3.42495e+07	0	Unique	Unique
P61586	Transforming protein RhoA OS=Homo sapiens OX=9606 GN=RHOA PE=1 SV=1 - [RHOA_HUMAN]	RHOA	10.36	3	2	2	6	0	182605138	1.83119e+08	0	Unique	Unique
P61353	60S ribosomal protein L27 OS=Homo sapiens OX=9606 GN=RPL27 PE=1 SV=2 - [RL27_HUMAN]	RPL27	64.71	4	11	11	61	0	6.70601e+08	1223036901	0	Unique	Unique
P46776	60S ribosomal protein L27a OS=Homo sapiens OX=9606 GN=RPL27A PE=1 SV=2 - [RL27A_HUMAN]	RPL27A	47.97	6	9	9	22	0	748508787	9.2403e+08	0	Unique	Unique
P62888	60S ribosomal protein L30 OS=Homo sapiens OX=9606 GN=RPL30 PE=1 SV=2 - [RL30_HUMAN]	RPL30	76.52	5	8	9	28	0	2.94058e+08	2.82412e+08	0	Unique	Unique
H7C2W9	60S ribosomal protein L31 (Fragment) OS=Homo sapiens OX=9606 GN=RPL31 PE=1 SV=1 - [H7C2W9_HUMAN]	RPL31	62.04	6	7	7	26	0	7.84902e+08	5.15428e+08	0	Unique	Unique
P18077	60S ribosomal protein L35a OS=Homo sapiens OX=9606 GN=RPL35A PE=1 SV=2 - [RL35A_HUMAN]	RPL35A	53.64	4	11	11	35	0	3.51744e+08	2.60165e+08	0	Unique	Unique
P83881	60S ribosomal protein L36a OS=Homo sapiens OX=9606 GN=RPL36A PE=1 SV=2 - [RL36A_HUMAN]	RPL36A	38.68	7	2	5	8	0	342662628	232730485	0	Unique	Unique
Q969Q0	60S ribosomal protein L36a-like OS=Homo sapiens OX=9606 GN=RPL36AL PE=1 SV=3 - [RL36L_HUMAN]	RPL36AL	37.74	2	1	4	6	0	2.96547e+08	3.06538e+08	0	Unique	Unique
C9J4Z3	60S ribosomal protein L37a OS=Homo sapiens OX=9606 GN=RPL37A PE=1 SV=1 - [C9J4Z3_HUMAN]	RPL37A	39.71	7	2	2	6	0	243697708	153700356	0	Unique	Unique
K7EQJ5	40S ribosomal protein S15 OS=Homo sapiens OX=9606 GN=RPS15 PE=1 SV=2 - [K7EQJ5_HUMAN]	RPS15	46.81	8	4	4	30	0	4.00187e+08	1.18175e+09	0	Unique	Unique
P62854	40S ribosomal protein S26 OS=Homo sapiens OX=9606 GN=RPS26 PE=1 SV=3 - [RS26_HUMAN]	RPS26	40	2	4	4	11	0	1000088768	1.73191e+08	0	Unique	Unique
Q9UBS0	Ribosomal protein S6 kinase beta-2 OS=Homo sapiens OX=9606 GN=RPS6KB2 PE=1 SV=2 - [KS6B2_HUMAN]	RPS6KB2	11.41	4	4	4	8	0	259109699	52579849	0	Unique	Unique
Q7L4I2	Arginine/serine-rich coiled-coil protein 2 OS=Homo sapiens OX=9606 GN=RSRC2 PE=1 SV=1 - [RSRC2_HUMAN]	RSRC2	9.91	3	3	3	8	0	2.86018e+08	53672825	0	Unique	Unique
P60903	Protein S100-A10 OS=Homo sapiens OX=9606 GN=S100A10 PE=1 SV=2 - [S10AA_HUMAN]	S100A10	30.93	1	3	3	10	0	298193520	5.01435e+08	0	Unique	Unique
P49591	Serine--tRNA ligase, cytoplasmic OS=Homo sapiens OX=9606 GN=SARS PE=1 SV=3 - [SYSC_HUMAN]	SARS	12.26	2	5	5	15	0	64377311	2.9369e+07	0	Unique	Unique
F8WF48	Translocation protein SEC62 OS=Homo sapiens OX=9606 GN=SEC62 PE=1 SV=1 - [F8WF48_HUMAN]	SEC62	23.53	3	2	2	7	0	731565624	1.08357e+08	0	Unique	Unique
Q9NRC8	NAD-dependent protein deacetylase sirtuin-7 OS=Homo sapiens OX=9606 GN=SIRT7 PE=1 SV=1 - [SIR7_HUMAN]	SIRT7	7	2	2	2	3	0	53312772	1.83179e+07	0	Unique	Unique
Q15475	Homeobox protein SIX1 OS=Homo sapiens OX=9606 GN=SIX1 PE=1 SV=1 - [SIX1_HUMAN]	SIX1	18.31	2	4	4	9	0	242189534	1.66677e+08	0	Unique	Unique
P11166	Solute carrier family 2, facilitated glucose transporter member 1 OS=Homo sapiens OX=9606 GN=SLC2A1 PE=1 SV=2 - [GTR1_HUMAN]	SLC2A1	8.13	3	3	3	25	0	5.74501e+08	1.59461e+08	0	Unique	Unique
A0A1W2PRV5	Survival motor neuron protein OS=Homo sapiens OX=9606 GN=SMN2 PE=1 SV=1 - [A0A1W2PRV5_HUMAN]	SMN2	25.18	8	5	5	25	0	47310966	45177292	0	Unique	Unique
H0YK42	Sorting nexin-1 OS=Homo sapiens OX=9606 GN=SNX1 PE=1 SV=1 - [H0YK42_HUMAN]	SNX1	11.84	2	2	3	23	0	862259711	648627024	0	Unique	Unique
Q9C004	Protein sprouty homolog 4 OS=Homo sapiens OX=9606 GN=SPRY4 PE=1 SV=2 - [SPY4_HUMAN]	SPRY4	11.71	3	2	2	4	0	6.02105e+08	57142948	0	Unique	Unique
C9JA28	Translocon-associated protein subunit gamma OS=Homo sapiens OX=9606 GN=SSR3 PE=1 SV=1 - [C9JA28_HUMAN]	SSR3	13.22	3	2	2	4	0	147918018	7.04872e+07	0	Unique	Unique
P53999	Activated RNA polymerase II transcriptional coactivator p15 OS=Homo sapiens OX=9606 GN=SUB1 PE=1 SV=3 - [TCP4_HUMAN]	SUB1	60.63	3	10	10	19	0	2.61792e+08	2.85142e+08	0	Unique	Unique
P37802	Transgelin-2 OS=Homo sapiens OX=9606 GN=TAGLN2 PE=1 SV=3 - [TAGL2_HUMAN]	TAGLN2	75.38	4	14	14	40	0	2.24664e+08	9.77991e+07	0	Unique	Unique
Q9BW92	Threonine--tRNA ligase, mitochondrial OS=Homo sapiens OX=9606 GN=TARS2 PE=1 SV=1 - [SYTM_HUMAN]	TARS2	12.12	3	7	7	13	0	1.39074e+08	73063932	0	Unique	Unique
Q9NS69	Mitochondrial import receptor subunit TOM22 homolog OS=Homo sapiens OX=9606 GN=TOMM22 PE=1 SV=3 - [TOM22_HUMAN]	TOMM22	33.8	1	3	3	9	0	1.64761e+08	73250685	0	Unique	Unique
C9J7I2	VPS35 endosomal protein sorting factor-like OS=Homo sapiens OX=9606 GN=VPS35L PE=1 SV=2 - [C9J7I2_HUMAN]	VPS35L	2.21	9	1	2	2	0	1283047308	3.33096e+07	0	Unique	Unique
M0QY97	Zinc finger CCCH domain-containing protein 4 (Fragment) OS=Homo sapiens OX=9606 GN=ZC3H4 PE=1 SV=1 - [M0QY97_HUMAN]	ZC3H4	18.57	2	8	8	11	0	9.45792e+07	9.97103e+06	0	Unique	Unique
O00488	Zinc finger protein 593 OS=Homo sapiens OX=9606 GN=ZNF593 PE=1 SV=2 - [ZN593_HUMAN]	ZNF593	25.37	1	3	3	7	0	169149263	116121256	0	Unique	Unique
Q9H582	Zinc finger protein 644 OS=Homo sapiens OX=9606 GN=ZNF644 PE=1 SV=2 - [ZN644_HUMAN]	ZNF644	13.72	2	12	12	29	0	1.49537e+08	1.04129e+07	0	Unique	Unique
Q66K74	Microtubule-associated protein 1S OS=Homo sapiens OX=9606 GN=MAP1S PE=1 SV=2 - [MAP1S_HUMAN]	MAP1S	12.46	5	9	9	38	0	4.15204e+08	102268049	3.27474e+06	79.0097	Unique
P62249	40S ribosomal protein S16 OS=Homo sapiens OX=9606 GN=RPS16 PE=1 SV=2 - [RS16_HUMAN]	RPS16	68.49	6	14	14	61	0	4.8853e+08	6.76772e+08	7.9945e+06	72.8815	Unique
Q8NBY1	Serine/threonine-protein kinase 26 OS=Homo sapiens OX=9606 GN=STK26 PE=1 SV=1 - [Q8NBY1_HUMAN]	STK26	13.01	14	4	4	18	0	274260298	1.29413e+08	3.35678e+06	60.128	Unique
Q13415	Origin recognition complex subunit 1 OS=Homo sapiens OX=9606 GN=ORC1 PE=1 SV=2 - [ORC1_HUMAN]	ORC1	18.23	1	12	12	22	0	2.74041e+08	40957062	2.95658e+06	53.2707	Unique
J3KMZ7	Integrator complex subunit 2 OS=Homo sapiens OX=9606 GN=INTS2 PE=1 SV=1 - [J3KMZ7_HUMAN]	INTS2	8.28	5	6	7	19	0	5.04625e+08	4.88326e+08	1.09621e+07	45.2901	Unique
A0A1B0GVU9	Glutamine--tRNA ligase (Fragment) OS=Homo sapiens OX=9606 GN=QARS PE=1 SV=1 - [A0A1B0GVU9_HUMAN]	QARS	15.08	8	1	10	33	0	49410468	3148454912	3.81342e+07	41.9291	Unique
Q9NVI1	Fanconi anemia group I protein OS=Homo sapiens OX=9606 GN=FANCI PE=1 SV=4 - [FANCI_HUMAN]	FANCI	15.21	8	16	17	32	0	3.71632e+08	1652573	5.52222e+06	33.7985	Unique
Q13501	Sequestosome-1 OS=Homo sapiens OX=9606 GN=SQSTM1 PE=1 SV=1 - [SQSTM_HUMAN]	SQSTM1	13.41	4	3	3	6	0	6.75579e+08	3.72193e+07	1.06883e+07	33.3448	Unique
Q8WUU5	GATA zinc finger domain-containing protein 1 OS=Homo sapiens OX=9606 GN=GATAD1 PE=1 SV=1 - [GATD1_HUMAN]	GATAD1	12.64	1	2	2	4	0	278962380	9.18081e+06	5.04778e+06	28.5416	Unique
P01116	GTPase KRas OS=Homo sapiens OX=9606 GN=KRAS PE=1 SV=1 - [RASK_HUMAN]	KRAS	56.08	5	9	9	39	0	1.93361e+08	1.23941e+08	6.16615e+06	25.7293	Unique
A0A0G2JMZ8	Occludin OS=Homo sapiens OX=9606 GN=OCLN PE=1 SV=1 - [A0A0G2JMZ8_HUMAN]	OCLN	9.77	2	3	3	7	0	3.72308e+08	1.45367e+07	8.25532e+06	23.43	Unique
Q13523	Serine/threonine-protein kinase PRP4 homolog OS=Homo sapiens OX=9606 GN=PRPF4B PE=1 SV=3 - [PRP4B_HUMAN]	PRPF4B	14.5	2	12	12	43	0	3.63864e+09	4.63826e+07	8.54629e+07	21.5592	Unique
Q8WX92	Negative elongation factor B OS=Homo sapiens OX=9606 GN=NELFB PE=1 SV=1 - [NELFB_HUMAN]	NELFB	10	1	4	4	10	0	192642800	2.94297e+07	5.18697e+06	21.4068	Unique
Q8WX93	Palladin OS=Homo sapiens OX=9606 GN=PALLD PE=1 SV=3 - [PALLD_HUMAN]	PALLD	10.7	3	12	12	20	0	137385686	4.23697e+07	4.26184e+06	21.0889	Unique
Q9ULX9	Transcription factor MafF OS=Homo sapiens OX=9606 GN=MAFF PE=1 SV=2 - [MAFF_HUMAN]	MAFF	35.37	4	4	5	18	0	6.95383e+08	2.45763e+07	1.9888e+07	18.1004	Unique
D6RGI3	Septin 11, isoform CRA_b OS=Homo sapiens OX=9606 GN=SEPTIN11 PE=1 SV=1 - [D6RGI3_HUMAN]	SEPTIN11	29.41	10	7	11	57	0	3.81461e+08	1.43586e+08	1.45951e+07	17.9872	Unique
Q9Y490	Talin-1 OS=Homo sapiens OX=9606 GN=TLN1 PE=1 SV=3 - [TLN1_HUMAN]	TLN1	11.45	3	20	21	31	0	1.14822e+09	5.60237e+07	36841869	16.3435	Unique
B1AMS2	Septin 6, isoform CRA_b OS=Homo sapiens OX=9606 GN=SEPTIN6 PE=1 SV=1 - [B1AMS2_HUMAN]	SEPTIN6	14.62	4	2	5	36	0	3.81461e+08	1.43586e+08	18272870	14.3669	Unique
A0A087X142	Septin-8 OS=Homo sapiens OX=9606 GN=SEPTIN8 PE=1 SV=1 - [A0A087X142_HUMAN]	SEPTIN8	14.32	7	1	5	34	0	3.81461e+08	1.43586e+08	18272870	14.3669	Unique
I6L894	Ankyrin-2 OS=Homo sapiens OX=9606 GN=ANK2 PE=1 SV=1 - [I6L894_HUMAN]	ANK2	0.69	8	1	3	18	0	1.68062e+08	107086423	9.70304e+06	14.1785	Unique
P62633	Cellular nucleic acid-binding protein OS=Homo sapiens OX=9606 GN=CNBP PE=1 SV=1 - [CNBP_HUMAN]	CNBP	60.45	2	9	9	41	0	4.00709e+08	5.78927e+08	3.59181e+07	13.6371	Unique
Q9Y5A9	YTH domain-containing family protein 2 OS=Homo sapiens OX=9606 GN=YTHDF2 PE=1 SV=2 - [YTHD2_HUMAN]	YTHDF2	11.4	2	3	7	57	0	1559372432	1.26307e+08	6.31833e+07	13.3396	Unique
Q15149	Plectin OS=Homo sapiens OX=9606 GN=PLEC PE=1 SV=3 - [PLEC_HUMAN]	PLEC	41.4	8	57	181	442	0	2.96731e+09	1.66291e+08	1.25557e+08	12.4788	Unique
Q9H3P2	Negative elongation factor A OS=Homo sapiens OX=9606 GN=NELFA PE=1 SV=3 - [NELFA_HUMAN]	NELFA	23.48	11	7	7	36	0	1.90175e+08	4.16789e+07	9.40013e+06	12.3325	Unique
Q9Y320	Thioredoxin-related transmembrane protein 2 OS=Homo sapiens OX=9606 GN=TMX2 PE=1 SV=1 - [TMX2_HUMAN]	TMX2	16.89	1	5	5	11	0	3.0691e+08	1.49435e+08	1.86992e+07	12.2023	Unique
Q5T760	Serine/arginine-rich-splicing factor 11 (Fragment) OS=Homo sapiens OX=9606 GN=SRSF11 PE=1 SV=1 - [Q5T760_HUMAN]	SRSF11	21.85	5	7	7	70	0	6.35268e+08	4.12298e+08	4.33439e+07	12.0844	Unique
A0A499FIX8	Extended synaptotagmin-2 OS=Homo sapiens OX=9606 GN=ESYT2 PE=1 SV=1 - [A0A499FIX8_HUMAN]	ESYT2	17.4	4	10	10	37	0	171487686	3.58399e+07	9.0744e+06	11.4238	Unique
Q15014	Mortality factor 4-like protein 2 OS=Homo sapiens OX=9606 GN=MORF4L2 PE=1 SV=1 - [MO4L2_HUMAN]	MORF4L2	65.97	5	17	19	98	0	4.18893e+08	9.96173e+07	2.29132e+07	11.3146	Unique
Q9H2U1	ATP-dependent DNA/RNA helicase DHX36 OS=Homo sapiens OX=9606 GN=DHX36 PE=1 SV=2 - [DHX36_HUMAN]	DHX36	18.06	4	14	16	40	0	80290749	3.12235e+07	5.06486e+06	11.0086	Unique
Q96TC7	Regulator of microtubule dynamics protein 3 OS=Homo sapiens OX=9606 GN=RMDN3 PE=1 SV=2 - [RMD3_HUMAN]	RMDN3	18.09	4	5	5	20	0	492211226	1.52575e+07	2.41704e+07	10.4977	Unique
P41250	Glycine--tRNA ligase OS=Homo sapiens OX=9606 GN=GARS PE=1 SV=3 - [GARS_HUMAN]	GARS	14.61	2	9	10	29	0	3.12977e+07	2.14777e+08	1.17282e+07	10.4907	Unique
P21333	Filamin-A OS=Homo sapiens OX=9606 GN=FLNA PE=1 SV=4 - [FLNA_HUMAN]	FLNA	68.23	7	149	162	973	0	1.31981e+10	2.61083e+08	6.59407e+08	10.2055	Unique
Q8IXT5	RNA-binding protein 12B OS=Homo sapiens OX=9606 GN=RBM12B PE=1 SV=2 - [RB12B_HUMAN]	RBM12B	24.28	6	19	19	47	0	5.47214e+08	553413024	5.67477e+07	9.69755	Unique
Q8IWT6	Volume-regulated anion channel subunit LRRC8A OS=Homo sapiens OX=9606 GN=LRRC8A PE=1 SV=1 - [LRC8A_HUMAN]	LRRC8A	5.56	1	4	4	6	0	319047506	2.58588e+07	17870788	9.65	Unique
A0A0A0MRT6	Abl interactor 1 OS=Homo sapiens OX=9606 GN=ABI1 PE=1 SV=1 - [A0A0A0MRT6_HUMAN]	ABI1	21.26	3	8	8	27	0	6.90554e+08	1.77742e+08	49426315	8.78374	Unique
Q9BTA9	WW domain-containing adapter protein with coiled-coil OS=Homo sapiens OX=9606 GN=WAC PE=1 SV=3 - [WAC_HUMAN]	WAC	17.77	8	8	8	30	0	691371120	1.27597e+08	4.89634e+07	8.36307	Unique
P46940	Ras GTPase-activating-like protein IQGAP1 OS=Homo sapiens OX=9606 GN=IQGAP1 PE=1 SV=1 - [IQGA1_HUMAN]	IQGAP1	28.06	8	36	39	124	0	1.39663e+08	23660169	1.03503e+07	7.88977	Unique
K7ER96	Thioredoxin-like protein 1 (Fragment) OS=Homo sapiens OX=9606 GN=TXNL1 PE=1 SV=1 - [K7ER96_HUMAN]	TXNL1	25.27	3	5	5	11	0	677741024	7.22963e+07	4.7708e+07	7.86071	Unique
P40425	Pre-B-cell leukemia transcription factor 2 OS=Homo sapiens OX=9606 GN=PBX2 PE=1 SV=2 - [PBX2_HUMAN]	PBX2	11.86	1	1	4	14	0	354762694	7.19101e+07	2.74154e+07	7.78162	Unique
P55060	Exportin-2 OS=Homo sapiens OX=9606 GN=CSE1L PE=1 SV=3 - [XPO2_HUMAN]	CSE1L	17.82	1	12	12	33	0	239640056	1.19422e+08	2.411e+07	7.44632	Unique
P16615	Sarcoplasmic/endoplasmic reticulum calcium ATPase 2 OS=Homo sapiens OX=9606 GN=ATP2A2 PE=1 SV=1 - [AT2A2_HUMAN]	ATP2A2	25.34	6	19	25	85	0	4.36502e+08	3.9722e+07	3.28458e+07	7.24939	Unique
Q9P0T4	Zinc finger protein 581 OS=Homo sapiens OX=9606 GN=ZNF581 PE=1 SV=1 - [ZN581_HUMAN]	ZNF581	15.23	2	3	3	4	0	573885388	1.41029e+08	5.03493e+07	7.09955	Unique
Q8IX12	Cell division cycle and apoptosis regulator protein 1 OS=Homo sapiens OX=9606 GN=CCAR1 PE=1 SV=2 - [CCAR1_HUMAN]	CCAR1	19.13	7	19	19	95	0	1.67735e+09	3.88948e+07	1.24061e+08	6.91696	Unique
P53618	Coatomer subunit beta OS=Homo sapiens OX=9606 GN=COPB1 PE=1 SV=3 - [COPB_HUMAN]	COPB1	16.37	2	9	9	20	0	114771264	1.83757e+07	9.86471e+06	6.74865	Unique
P46779	60S ribosomal protein L28 OS=Homo sapiens OX=9606 GN=RPL28 PE=1 SV=3 - [RL28_HUMAN]	RPL28	70.07	4	18	19	105	0	1.39244e+09	1.17798e+09	1.9211e+08	6.68998	Unique
G3XAN4	Translocating chain-associated membrane protein 1 OS=Homo sapiens OX=9606 GN=TRAM1 PE=1 SV=1 - [G3XAN4_HUMAN]	TRAM1	24.65	2	8	8	49	0	1140433977	2.14241e+08	1.04728e+08	6.46758	Unique
D6RB24	Adaptin ear-binding coat-associated protein 2 OS=Homo sapiens OX=9606 GN=NECAP2 PE=1 SV=1 - [D6RB24_HUMAN]	NECAP2	12.38	10	2	2	5	0	229235936	1.81103e+07	1.94462e+07	6.35975	Unique
Q92618	Zinc finger protein 516 OS=Homo sapiens OX=9606 GN=ZNF516 PE=1 SV=1 - [ZN516_HUMAN]	ZNF516	12.47	2	9	10	27	0	5.22047e+08	3.59856e+07	4.48364e+07	6.22299	Unique
H3BRY6	Integrator complex subunit 14 OS=Homo sapiens OX=9606 GN=INTS14 PE=1 SV=1 - [H3BRY6_HUMAN]	INTS14	32.69	7	8	8	71	0	2.25606e+08	3.85017e+07	2.13577e+07	6.18297	Unique
Q9HCK8	Chromodomain-helicase-DNA-binding protein 8 OS=Homo sapiens OX=9606 GN=CHD8 PE=1 SV=5 - [CHD8_HUMAN]	CHD8	7.13	11	11	16	25	0	4.99038e+08	1.41215e+08	5.26037e+07	6.08562	Unique
Q8N9M1	Uncharacterized protein C19orf47 OS=Homo sapiens OX=9606 GN=C19orf47 PE=1 SV=1 - [CS047_HUMAN]	C19orf47	23.93	6	9	9	28	0	1.00208e+09	8.48268e+07	89854733	6.04815	Unique
P62314	Small nuclear ribonucleoprotein Sm D1 OS=Homo sapiens OX=9606 GN=SNRPD1 PE=1 SV=1 - [SMD1_HUMAN]	SNRPD1	56.3	3	5	5	31	0	57324013	5.68963e+08	5.22769e+07	5.99009	Unique
O15145	Actin-related protein 2/3 complex subunit 3 OS=Homo sapiens OX=9606 GN=ARPC3 PE=1 SV=3 - [ARPC3_HUMAN]	ARPC3	30.34	3	6	6	27	0	120568868	1.33078e+09	1.25865e+08	5.7655	Unique
Q9Y6W5	Wiskott-Aldrich syndrome protein family member 2 OS=Homo sapiens OX=9606 GN=WASF2 PE=1 SV=3 - [WASF2_HUMAN]	WASF2	27.11	1	14	14	60	0	248242578	3.55613e+08	5.31906e+07	5.67633	Unique
P30405	Peptidyl-prolyl cis-trans isomerase F, mitochondrial OS=Homo sapiens OX=9606 GN=PPIF PE=1 SV=1 - [PPIF_HUMAN]	PPIF	69.57	5	11	13	97	0	3.47439e+08	1.42437e+09	1.58088e+08	5.60388	Unique
Q5JWM4	Threonine aspartase 1 (Fragment) OS=Homo sapiens OX=9606 GN=TASP1 PE=1 SV=1 - [Q5JWM4_HUMAN]	TASP1	8.2	2	2	2	4	0	256950620	4.79326e+07	2.75264e+07	5.53802	Unique
Q9UBV7	Beta-1,4-galactosyltransferase 7 OS=Homo sapiens OX=9606 GN=B4GALT7 PE=1 SV=1 - [B4GT7_HUMAN]	B4GALT7	10.09	3	3	3	9	0	315529730	6.25092e+07	3.48377e+07	5.42571	Unique
P21589	5'-nucleotidase OS=Homo sapiens OX=9606 GN=NT5E PE=1 SV=1 - [5NTD_HUMAN]	NT5E	50.17	5	22	23	134	0	1.53061e+08	1.86857e+07	1.59472e+07	5.38487	Unique
Q01167	Forkhead box protein K2 OS=Homo sapiens OX=9606 GN=FOXK2 PE=1 SV=3 - [FOXK2_HUMAN]	FOXK2	26.52	4	10	14	39	0	3.96989e+08	290772689	6.50425e+07	5.28702	Unique
C9JP00	Muscleblind-like protein 1 OS=Homo sapiens OX=9606 GN=MBNL1 PE=1 SV=1 - [C9JP00_HUMAN]	MBNL1	29.89	12	8	8	34	0	166160236	7.26434e+07	2.26381e+07	5.27437	Unique
Q00610	Clathrin heavy chain 1 OS=Homo sapiens OX=9606 GN=CLTC PE=1 SV=5 - [CLH1_HUMAN]	CLTC	26.99	8	33	33	110	0	1.53667e+09	2.3228e+07	1.5393e+08	5.06693	Unique
Q14315	Filamin-C OS=Homo sapiens OX=9606 GN=FLNC PE=1 SV=3 - [FLNC_HUMAN]	FLNC	33.58	1	59	73	171	0	2.22865e+09	245679701	2.44987e+08	5.04991	Unique
Q5QPR4	Cyclin-dependent kinase 11A OS=Homo sapiens OX=9606 GN=CDK11A PE=1 SV=1 - [Q5QPR4_HUMAN]	CDK11A	5.36	8	4	4	6	0	7.35319e+07	15711274	9.17069e+06	4.86567	Unique
A0A2R8Y804	Catenin beta-1 OS=Homo sapiens OX=9606 GN=CTNNB1 PE=1 SV=1 - [A0A2R8Y804_HUMAN]	CTNNB1	21.23	12	10	14	34	0	209327853	4.21795e+07	2.59529e+07	4.84546	Unique
Q93034	Cullin-5 OS=Homo sapiens OX=9606 GN=CUL5 PE=1 SV=4 - [CUL5_HUMAN]	CUL5	11.41	1	6	7	20	0	1.60579e+08	6.70837e+07	2.3495e+07	4.84493	Unique
Q9Y314	Nitric oxide synthase-interacting protein OS=Homo sapiens OX=9606 GN=NOSIP PE=1 SV=1 - [NOSIP_HUMAN]	NOSIP	51.83	7	12	12	74	0	9.40319e+08	230703089	1.21614e+08	4.81452	Unique
A0A087WUT6	Eukaryotic translation initiation factor 5B OS=Homo sapiens OX=9606 GN=EIF5B PE=1 SV=1 - [A0A087WUT6_HUMAN]	EIF5B	42.13	5	51	51	192	0	1.25224e+09	25635062	1.35193e+08	4.7261	Unique
P39060	Collagen alpha-1(XVIII) chain OS=Homo sapiens OX=9606 GN=COL18A1 PE=1 SV=5 - [COIA1_HUMAN]	COL18A1	5.82	3	6	6	13	0	515550031	1.25658e+08	72296016	4.4346	Unique
Q9Y5S9	RNA-binding protein 8A OS=Homo sapiens OX=9606 GN=RBM8A PE=1 SV=1 - [RBM8A_HUMAN]	RBM8A	33.33	2	7	7	40	0	472897320	6.57477e+08	1.27681e+08	4.42657	Unique
Q96P11	Probable 28S rRNA (cytosine-C(5))-methyltransferase OS=Homo sapiens OX=9606 GN=NSUN5 PE=1 SV=2 - [NSUN5_HUMAN]	NSUN5	32.4	3	13	13	53	0	536128256	7.74585e+07	6.95254e+07	4.41268	Unique
P04792	Heat shock protein beta-1 OS=Homo sapiens OX=9606 GN=HSPB1 PE=1 SV=2 - [HSPB1_HUMAN]	HSPB1	57.56	3	10	10	83	0	1052736508	5.01855e+08	1.80891e+08	4.29705	Unique
O95202	Mitochondrial proton/calcium exchanger protein OS=Homo sapiens OX=9606 GN=LETM1 PE=1 SV=1 - [LETM1_HUMAN]	LETM1	14.88	1	10	10	31	0	141351493	3.79974e+07	20917870	4.28698	Unique
Q9NZJ7	Mitochondrial carrier homolog 1 OS=Homo sapiens OX=9606 GN=MTCH1 PE=1 SV=1 - [MTCH1_HUMAN]	MTCH1	19.54	2	7	7	20	0	418966576	3.65832e+08	9.21264e+07	4.25936	Unique
Q03112	Histone-lysine N-methyltransferase MECOM OS=Homo sapiens OX=9606 GN=MECOM PE=1 SV=3 - [MECOM_HUMAN]	MECOM	9.51	8	10	10	16	0	7.41641e+08	6.76143e+07	9.52539e+07	4.24788	Unique
Q68E01	Integrator complex subunit 3 OS=Homo sapiens OX=9606 GN=INTS3 PE=1 SV=1 - [INT3_HUMAN]	INTS3	27.9	3	21	21	72	0	4.66137e+08	2.95387e+07	5.8805e+07	4.21457	Unique
E9PHA2	Condensin complex subunit 2 OS=Homo sapiens OX=9606 GN=NCAPH PE=1 SV=1 - [E9PHA2_HUMAN]	NCAPH	35.07	5	16	16	56	0	3.86131e+08	7.59226e+07	5.52125e+07	4.18432	Unique
I3L397	Eukaryotic translation initiation factor 5A (Fragment) OS=Homo sapiens OX=9606 GN=EIF5A PE=1 SV=8 - [I3L397_HUMAN]	EIF5A	58.9	8	8	8	65	0	5.79891e+08	5.16725e+08	131593214	4.16669	Unique
O95171	Sciellin OS=Homo sapiens OX=9606 GN=SCEL PE=1 SV=2 - [SCEL_HUMAN]	SCEL	32.99	2	20	20	38	0	1.66525e+09	203017191	2.26184e+08	4.12997	Unique
Q06124	Tyrosine-protein phosphatase non-receptor type 11 OS=Homo sapiens OX=9606 GN=PTPN11 PE=1 SV=2 - [PTN11_HUMAN]	PTPN11	10.05	3	4	4	16	0	3.03354e+08	4.96662e+07	4.31846e+07	4.08734	Unique
P39880	Homeobox protein cut-like 1 OS=Homo sapiens OX=9606 GN=CUX1 PE=1 SV=3 - [CUX1_HUMAN]	CUX1	9.63	4	10	10	19	0	2.32757e+08	4.26122e+07	3.4331e+07	4.0105	Unique

## Sheet: KURAMOCHI
								HEK293 Ab+beads	KURAMOCHI Ab+beads- Pool R1+R2	KURAMOCHI Ab+beads- R3	KURAMOCHI Ab+ beads- R4	KURAMOCHI beads only	Fold from KURAMOCHI beads only	Fold from HEK293
Accession	Description	Gene names	ΣCoverage	Σ# Proteins	Σ# Unique Peptides	Σ# Peptides	Σ# PSMs	D2: Area	L2: Area	M2: Area	N2: Area	O2: Area		4
B4DLN1	cDNA FLJ60124, highly similar to Mitochondrial dicarboxylate carrier OS=Homo sapiens OX=9606 PE=2 SV=1 - [B4DLN1_HUMAN]		29.86	3	2	11	20	0	0	32689369	34404033	0	Unique	Unique
Q5JTZ9	Alanine--tRNA ligase, mitochondrial OS=Homo sapiens OX=9606 GN=AARS2 PE=1 SV=1 - [SYAM_HUMAN]	AARS2	6.19	1	3	3	8	0	0	1.15626e+07	6.35911e+06	0	Unique	Unique
B7Z9I1	Medium-chain-specific acyl-CoA dehydrogenase, mitochondrial OS=Homo sapiens OX=9606 GN=ACADM PE=1 SV=1 - [B7Z9I1_HUMAN]	ACADM	29.09	6	7	7	14	0	0	23178072	4.43219e+07	0	Unique	Unique
Q99943	1-acyl-sn-glycerol-3-phosphate acyltransferase alpha OS=Homo sapiens OX=9606 GN=AGPAT1 PE=1 SV=2 - [PLCA_HUMAN]	AGPAT1	14.84	1	2	2	2	0	0	1.15155e+07	7.62405e+06	0	Unique	Unique
Q5TGY3	AT-hook DNA-binding motif-containing protein 1 OS=Homo sapiens OX=9606 GN=AHDC1 PE=1 SV=1 - [AHDC1_HUMAN]	AHDC1	9.36	1	8	8	15	0	1.72747e+08	2.39725e+07	25216243	0	Unique	Unique
Q13155	Aminoacyl tRNA synthase complex-interacting multifunctional protein 2 OS=Homo sapiens OX=9606 GN=AIMP2 PE=1 SV=2 - [AIMP2_HUMAN]	AIMP2	29.38	2	8	8	27	0	0	5.05906e+07	1.87103e+07	0	Unique	Unique
Q9ULX6	A-kinase anchor protein 8-like OS=Homo sapiens OX=9606 GN=AKAP8L PE=1 SV=4 - [AKP8L_HUMAN]	AKAP8L	12.54	2	7	7	16	0	2.0778e+08	0	53881939	0	Unique	Unique
Q8IY63	Angiomotin-like protein 1 OS=Homo sapiens OX=9606 GN=AMOTL1 PE=1 SV=1 - [AMOL1_HUMAN]	AMOTL1	3.66	13	1	4	7	0	0	1.67033e+08	182568371	0	Unique	Unique
A0A087X1R3	Ankyrin repeat domain-containing protein 36B OS=Homo sapiens OX=9606 GN=ANKRD36B PE=4 SV=1 - [A0A087X1R3_HUMAN]	ANKRD36B	1.94	5	2	2	2	0	0	103526843	1.05973e+08	0	Unique	Unique
M0QZS0	Rho guanine nucleotide exchange factor 18 (Fragment) OS=Homo sapiens OX=9606 GN=ARHGEF18 PE=1 SV=1 - [M0QZS0_HUMAN]	ARHGEF18	3.33	4	1	2	5	0	37111529	2582123460	2577231330	0	Unique	Unique
C9JA69	HMG box transcription factor BBX OS=Homo sapiens OX=9606 GN=BBX PE=1 SV=1 - [C9JA69_HUMAN]	BBX	13.8	3	10	10	21	0	124561231	20529649	0	0	Unique	Unique
P12694	2-oxoisovalerate dehydrogenase subunit alpha, mitochondrial OS=Homo sapiens OX=9606 GN=BCKDHA PE=1 SV=2 - [ODBA_HUMAN]	BCKDHA	15.51	4	4	4	6	0	0	1.72641e+07	1.91292e+07	0	Unique	Unique
Q8WUZ0	B-cell CLL/lymphoma 7 protein family member C OS=Homo sapiens OX=9606 GN=BCL7C PE=1 SV=3 - [BCL7C_HUMAN]	BCL7C	33.18	3	3	4	8	0	255541909	1.1489e+08	119663425	0	Unique	Unique
O00481	Butyrophilin subfamily 3 member A1 OS=Homo sapiens OX=9606 GN=BTN3A1 PE=1 SV=3 - [BT3A1_HUMAN]	BTN3A1	2.34	3	1	2	4	0	1427685084	0	4.26135e+07	0	Unique	Unique
Q9BVC5	Ashwin OS=Homo sapiens OX=9606 GN=C2orf49 PE=1 SV=1 - [ASHWN_HUMAN]	C2orf49	26.29	2	4	4	12	0	0	122502804	83007022	0	Unique	Unique
Q969G5	Caveolae-associated protein 3 OS=Homo sapiens OX=9606 GN=CAVIN3 PE=1 SV=3 - [CAVN3_HUMAN]	CAVIN3	22.99	2	5	5	9	0	9.72695e+07	0	20892547	0	Unique	Unique
Q75N03	E3 ubiquitin-protein ligase Hakai OS=Homo sapiens OX=9606 GN=CBLL1 PE=1 SV=1 - [HAKAI_HUMAN]	CBLL1	8.96	2	3	4	16	0	563344032	5.45572e+08	37885537	0	Unique	Unique
Q66GS9	Centrosomal protein of 135 kDa OS=Homo sapiens OX=9606 GN=CEP135 PE=1 SV=2 - [CP135_HUMAN]	CEP135	1.23	5	1	2	6	0	0	1.67033e+08	182568371	0	Unique	Unique
H7BZW2	Centrosomal protein of 85 kDa (Fragment) OS=Homo sapiens OX=9606 GN=CEP85 PE=1 SV=1 - [H7BZW2_HUMAN]	CEP85	1.61	2	2	2	4	0	180135224	0	560418320	0	Unique	Unique
F8VUA2	Charged multivesicular body protein 1a OS=Homo sapiens OX=9606 GN=CHMP1A PE=1 SV=1 - [F8VUA2_HUMAN]	CHMP1A	14.92	4	3	3	10	0	276664734	195500942	328708998	0	Unique	Unique
Q9NZA1	Chloride intracellular channel protein 5 OS=Homo sapiens OX=9606 GN=CLIC5 PE=1 SV=3 - [CLIC5_HUMAN]	CLIC5	30.49	6	8	10	26	0	0	83259741	9.72572e+07	0	Unique	Unique
P49761	Dual specificity protein kinase CLK3 OS=Homo sapiens OX=9606 GN=CLK3 PE=1 SV=3 - [CLK3_HUMAN]	CLK3	8.78	8	4	4	8	0	0	14372590	13508490	0	Unique	Unique
P09497	Clathrin light chain B OS=Homo sapiens OX=9606 GN=CLTB PE=1 SV=1 - [CLCB_HUMAN]	CLTB	10.48	3	3	3	10	0	0	2.12252e+07	1.84621e+07	0	Unique	Unique
Q00610	Clathrin heavy chain 1 OS=Homo sapiens OX=9606 GN=CLTC PE=1 SV=5 - [CLH1_HUMAN]	CLTC	26.99	8	33	33	110	0	2.93151e+08	6.49807e+07	2.68452e+08	0	Unique	Unique
F2Z2V0	Copine-1 (Fragment) OS=Homo sapiens OX=9606 GN=CPNE1 PE=1 SV=1 - [F2Z2V0_HUMAN]	CPNE1	7.13	12	3	3	7	0	4.31544e+07	0	19389542	0	Unique	Unique
Q96FN4	Copine-2 OS=Homo sapiens OX=9606 GN=CPNE2 PE=1 SV=3 - [CPNE2_HUMAN]	CPNE2	4.38	6	1	2	6	0	6.28211e+06	1.36771e+07	0	0	Unique	Unique
P67870	Casein kinase II subunit beta OS=Homo sapiens OX=9606 GN=CSNK2B PE=1 SV=1 - [CSK2B_HUMAN]	CSNK2B	20.93	5	4	4	13	0	0	8.17925e+07	40635200	0	Unique	Unique
Q93034	Cullin-5 OS=Homo sapiens OX=9606 GN=CUL5 PE=1 SV=4 - [CUL5_HUMAN]	CUL5	11.41	1	6	7	20	0	0	2.21641e+07	1.56684e+07	0	Unique	Unique
H0Y5J4	Drebrin-like protein (Fragment) OS=Homo sapiens OX=9606 GN=DBNL PE=1 SV=1 - [H0Y5J4_HUMAN]	DBNL	13.93	3	4	4	8	0	0	5.10785e+07	39940058	0	Unique	Unique
Q9P265	Disco-interacting protein 2 homolog B OS=Homo sapiens OX=9606 GN=DIP2B PE=1 SV=3 - [DIP2B_HUMAN]	DIP2B	3.87	1	4	4	5	0	6.53842e+07	0	47621850	0	Unique	Unique
Q96N67	Dedicator of cytokinesis protein 7 OS=Homo sapiens OX=9606 GN=DOCK7 PE=1 SV=4 - [DOCK7_HUMAN]	DOCK7	6.21	8	9	10	20	0	9.47133e+07	2.43538e+06	1.54572e+06	0	Unique	Unique
Q92784	Zinc finger protein DPF3 OS=Homo sapiens OX=9606 GN=DPF3 PE=1 SV=3 - [DPF3_HUMAN]	DPF3	7.67	2	2	2	5	0	0	2.48009e+07	1.98423e+07	0	Unique	Unique
H3BTB7	Probable glutamate--tRNA ligase, mitochondrial OS=Homo sapiens OX=9606 GN=EARS2 PE=1 SV=1 - [H3BTB7_HUMAN]	EARS2	4.94	2	2	2	5	0	1.06496e+07	8.64308e+06	4.32082e+06	0	Unique	Unique
O75821	Eukaryotic translation initiation factor 3 subunit G OS=Homo sapiens OX=9606 GN=EIF3G PE=1 SV=2 - [EIF3G_HUMAN]	EIF3G	14.69	5	4	4	8	0	0	4.18759e+06	5.99309e+07	0	Unique	Unique
Q92556	Engulfment and cell motility protein 1 OS=Homo sapiens OX=9606 GN=ELMO1 PE=1 SV=2 - [ELMO1_HUMAN]	ELMO1	7.57	8	3	6	17	0	6.87254e+07	1.48735e+07	7.93289e+06	0	Unique	Unique
B7Z5F4	ETS translocation variant 4 OS=Homo sapiens OX=9606 GN=ETV4 PE=1 SV=1 - [B7Z5F4_HUMAN]	ETV4	4.88	7	2	2	2	0	2.02061e+09	1.14671e+09	0	0	Unique	Unique
Q8IYI6	Exocyst complex component 8 OS=Homo sapiens OX=9606 GN=EXOC8 PE=1 SV=2 - [EXOC8_HUMAN]	EXOC8	3.86	1	2	2	3	0	147481968	49440684	0	0	Unique	Unique
Q9NZB2	Constitutive coactivator of PPAR-gamma-like protein 1 OS=Homo sapiens OX=9606 GN=FAM120A PE=1 SV=2 - [F120A_HUMAN]	FAM120A	19.32	5	14	14	31	0	93755688	4.6727e+07	3.42615e+07	0	Unique	Unique
Q14320	Protein FAM50A OS=Homo sapiens OX=9606 GN=FAM50A PE=1 SV=2 - [FA50A_HUMAN]	FAM50A	20.94	4	6	7	22	0	0	1.42309e+08	1.52904e+08	0	Unique	Unique
Q9NVI1	Fanconi anemia group I protein OS=Homo sapiens OX=9606 GN=FANCI PE=1 SV=4 - [FANCI_HUMAN]	FANCI	15.21	8	16	17	32	0	0	1.8365e+06	3.43815e+06	0	Unique	Unique
J3KS54	Protein flightless-1 homolog OS=Homo sapiens OX=9606 GN=FLII PE=1 SV=1 - [J3KS54_HUMAN]	FLII	14.57	6	1	5	16	0	7.98935e+07	9.39532e+06	2.21828e+07	0	Unique	Unique
Q13045	Protein flightless-1 homolog OS=Homo sapiens OX=9606 GN=FLII PE=1 SV=2 - [FLII_HUMAN]	FLII	19.78	8	15	19	65	0	2.24226e+08	1.54337e+07	6.08896e+07	0	Unique	Unique
Q53EP0	Fibronectin type III domain-containing protein 3B OS=Homo sapiens OX=9606 GN=FNDC3B PE=1 SV=2 - [FND3B_HUMAN]	FNDC3B	2.74	1	2	2	4	0	0	5.06235e+06	7.68005e+06	0	Unique	Unique
Q92908	Transcription factor GATA-6 OS=Homo sapiens OX=9606 GN=GATA6 PE=1 SV=2 - [GATA6_HUMAN]	GATA6	3.87	1	2	2	6	0	217201205	1.0757e+08	0	0	Unique	Unique
Q6Y7W6	GRB10-interacting GYF protein 2 OS=Homo sapiens OX=9606 GN=GIGYF2 PE=1 SV=1 - [GGYF2_HUMAN]	GIGYF2	3	12	2	4	45	0	1.6912e+10	0	91005321	0	Unique	Unique
C9JFE4	COP9 signalosome complex subunit 1 OS=Homo sapiens OX=9606 GN=GPS1 PE=1 SV=2 - [C9JFE4_HUMAN]	GPS1	8.7	15	4	4	6	0	0	14398199	2.48379e+07	0	Unique	Unique
H0Y8R1	G-rich sequence factor 1 (Fragment) OS=Homo sapiens OX=9606 GN=GRSF1 PE=1 SV=1 - [H0Y8R1_HUMAN]	GRSF1	12.71	5	3	3	11	0	3.10881e+07	1.46193e+07	1.17332e+07	0	Unique	Unique
Q00403	Transcription initiation factor IIB OS=Homo sapiens OX=9606 GN=GTF2B PE=1 SV=1 - [TF2B_HUMAN]	GTF2B	39.87	3	8	8	18	0	60591961	3.47786e+07	33982015	0	Unique	Unique
A0A024R4E5	High density lipoprotein binding protein (Vigilin), isoform CRA_a OS=Homo sapiens OX=9606 GN=HDLBP PE=1 SV=1 - [A0A024R4E5_HUMAN]	HDLBP	33.44	20	32	33	93	0	4.53953e+08	9.28271e+07	1.20408e+09	0	Unique	Unique
A0A1W2PR11	HLA class I histocompatibility antigen, Cw-6 alpha chain OS=Homo sapiens OX=9606 GN=HLA-C PE=1 SV=1 - [A0A1W2PR11_HUMAN]	HLA-C	17.54	101	4	4	7	0	0	24617491	4.88919e+07	0	Unique	Unique
P17482	Homeobox protein Hox-B9 OS=Homo sapiens OX=9606 GN=HOXB9 PE=1 SV=2 - [HXB9_HUMAN]	HOXB9	31.2	1	4	4	11	0	8.12133e+07	1.99593e+07	0	0	Unique	Unique
A0A087WTS8	Heat shock 70 kDa protein 4 OS=Homo sapiens OX=9606 GN=HSPA4 PE=1 SV=1 - [A0A087WTS8_HUMAN]	HSPA4	13.05	4	4	5	9	0	0	1.73079e+07	2.38907e+07	0	Unique	Unique
Q92598	Heat shock protein 105 kDa OS=Homo sapiens OX=9606 GN=HSPH1 PE=1 SV=1 - [HS105_HUMAN]	HSPH1	15.38	8	8	9	14	0	0	1.73079e+07	5.44576e+07	0	Unique	Unique
Q75QN2	Integrator complex subunit 8 OS=Homo sapiens OX=9606 GN=INTS8 PE=1 SV=1 - [INT8_HUMAN]	INTS8	4.82	9	5	5	17	0	50515306	12987325	2.72109e+07	0	Unique	Unique
O00410	Importin-5 OS=Homo sapiens OX=9606 GN=IPO5 PE=1 SV=4 - [IPO5_HUMAN]	IPO5	11.49	13	8	10	14	0	0	1.58124e+07	1.46967e+07	0	Unique	Unique
Q96P70	Importin-9 OS=Homo sapiens OX=9606 GN=IPO9 PE=1 SV=3 - [IPO9_HUMAN]	IPO9	5.09	1	3	3	13	0	0	1.49794e+07	9.11967e+06	0	Unique	Unique
P46940	Ras GTPase-activating-like protein IQGAP1 OS=Homo sapiens OX=9606 GN=IQGAP1 PE=1 SV=1 - [IQGA1_HUMAN]	IQGAP1	28.06	8	36	39	124	0	54045368	0	15660137	0	Unique	Unique
P14923	Junction plakoglobin OS=Homo sapiens OX=9606 GN=JUP PE=1 SV=3 - [PLAK_HUMAN]	JUP	39.19	5	21	25	128	0	3.63032e+07	0	5.15607e+06	0	Unique	Unique
Q86Y97	Histone-lysine N-methyltransferase KMT5C OS=Homo sapiens OX=9606 GN=KMT5C PE=1 SV=1 - [KMT5C_HUMAN]	KMT5C	21.21	2	7	7	23	0	78471188	30436307	29756574	0	Unique	Unique
Q4G0J3	La-related protein 7 OS=Homo sapiens OX=9606 GN=LARP7 PE=1 SV=1 - [LARP7_HUMAN]	LARP7	12.2	7	6	6	13	0	1.14202e+08	1.39606e+07	0	0	Unique	Unique
Q8WVC0	RNA polymerase-associated protein LEO1 OS=Homo sapiens OX=9606 GN=LEO1 PE=1 SV=1 - [LEO1_HUMAN]	LEO1	3.75	1	2	2	5	0	0	5.35672e+07	4.56822e+07	0	Unique	Unique
C9JUT4	LIM domain containing preferred translocation partner in lipoma, isoform CRA_e OS=Homo sapiens OX=9606 GN=LPP PE=1 SV=1 - [C9JUT4_HUMAN]	LPP	6.07	12	2	2	3	0	0	119280172	121665861	0	Unique	Unique
Q9Y2L9	Leucine-rich repeat and calponin homology domain-containing protein 1 OS=Homo sapiens OX=9606 GN=LRCH1 PE=1 SV=3 - [LRCH1_HUMAN]	LRCH1	6.73	1	3	3	4	0	0	6.1081e+06	8.40493e+06	0	Unique	Unique
P42704	Leucine-rich PPR motif-containing protein, mitochondrial OS=Homo sapiens OX=9606 GN=LRPPRC PE=1 SV=3 - [LPPRC_HUMAN]	LRPPRC	25.32	6	30	30	51	0	43657272	1.18682e+07	36689472	0	Unique	Unique
Q5TBP9	Protein LSM14 homolog B (Fragment) OS=Homo sapiens OX=9606 GN=LSM14B PE=1 SV=1 - [Q5TBP9_HUMAN]	LSM14B	27.02	1	4	4	6	0	5.91901e+08	64893502	0	0	Unique	Unique
H3BSB3	M-phase phosphoprotein 6 OS=Homo sapiens OX=9606 GN=MPHOSPH6 PE=1 SV=1 - [H3BSB3_HUMAN]	MPHOSPH6	14.5	3	3	3	4	0	0	166294672	1.48016e+08	0	Unique	Unique
P0C860	Putative male-specific lethal-3 protein-like 2 OS=Homo sapiens OX=9606 GN=MSL3P1 PE=5 SV=1 - [MS3L2_HUMAN]	MSL3P1	13.65	2	1	5	16	0	4.59954e+07	0	2.16508e+07	0	Unique	Unique
C9JZL8	Myeloid-associated differentiation marker (Fragment) OS=Homo sapiens OX=9606 GN=MYADM PE=1 SV=1 - [C9JZL8_HUMAN]	MYADM	30.32	6	4	4	10	0	0	88691116	5.97942e+07	0	Unique	Unique
P41227	N-alpha-acetyltransferase 10 OS=Homo sapiens OX=9606 GN=NAA10 PE=1 SV=1 - [NAA10_HUMAN]	NAA10	14.47	4	2	2	5	0	0	206743902	1.55493e+08	0	Unique	Unique
P35240	Merlin OS=Homo sapiens OX=9606 GN=NF2 PE=1 SV=1 - [MERL_HUMAN]	NF2	11.26	1	6	7	18	0	9.89619e+07	3.54129e+07	0	0	Unique	Unique
E9PN67	Ninein OS=Homo sapiens OX=9606 GN=NIN PE=1 SV=1 - [E9PN67_HUMAN]	NIN	1.81	6	2	3	11	0	557856060	126595740	0	0	Unique	Unique
P22392	Nucleoside diphosphate kinase B OS=Homo sapiens OX=9606 GN=NME2 PE=1 SV=1 - [NDKB_HUMAN]	NME2	23.03	8	1	3	8	0	0	1.04321e+08	4.80435e+07	0	Unique	Unique
Q16656	Nuclear respiratory factor 1 OS=Homo sapiens OX=9606 GN=NRF1 PE=1 SV=1 - [NRF1_HUMAN]	NRF1	3.98	2	2	2	5	0	6.38907e+07	7.74239e+07	3.8123e+07	0	Unique	Unique
I3L0N3	Vesicle-fusing ATPase OS=Homo sapiens OX=9606 GN=NSF PE=1 SV=1 - [I3L0N3_HUMAN]	NSF	14.34	5	10	10	24	0	22277194	0	9.96976e+06	0	Unique	Unique
A0A024QZ33	Coiled-coil domain containing 55, isoform CRA_a OS=Homo sapiens OX=9606 GN=NSRP1 PE=1 SV=1 - [A0A024QZ33_HUMAN]	NSRP1	7.54	3	3	3	10	0	0	32048637	37573999	0	Unique	Unique
Q96RS6	NudC domain-containing protein 1 OS=Homo sapiens OX=9606 GN=NUDCD1 PE=1 SV=2 - [NUDC1_HUMAN]	NUDCD1	4.63	1	2	2	2	0	0	2.44361e+07	7.07074e+06	0	Unique	Unique
Q9BZD4	Kinetochore protein Nuf2 OS=Homo sapiens OX=9606 GN=NUF2 PE=1 SV=2 - [NUF2_HUMAN]	NUF2	16.81	7	5	5	7	0	0	3.57835e+07	1.76128e+07	0	Unique	Unique
Q9BZF1	Oxysterol-binding protein-related protein 8 OS=Homo sapiens OX=9606 GN=OSBPL8 PE=1 SV=3 - [OSBL8_HUMAN]	OSBPL8	6.19	11	4	4	9	0	6.07425e+07	2.37056e+06	0	0	Unique	Unique
Q8WX93	Palladin OS=Homo sapiens OX=9606 GN=PALLD PE=1 SV=3 - [PALLD_HUMAN]	PALLD	10.7	3	12	12	20	0	0	5.23366e+07	1.33417e+08	0	Unique	Unique
F5GZI3	Partitioning defective 3 homolog OS=Homo sapiens OX=9606 GN=PARD3 PE=1 SV=1 - [F5GZI3_HUMAN]	PARD3	9.5	5	4	5	12	0	265163910	1.41893e+07	1.15729e+07	0	Unique	Unique
P27986	Phosphatidylinositol 3-kinase regulatory subunit alpha OS=Homo sapiens OX=9606 GN=PIK3R1 PE=1 SV=2 - [P85A_HUMAN]	PIK3R1	3.04	6	1	2	2	0	0	4.35983e+07	42860634	0	Unique	Unique
Q96BK5	PIN2/TERF1-interacting telomerase inhibitor 1 OS=Homo sapiens OX=9606 GN=PINX1 PE=1 SV=2 - [PINX1_HUMAN]	PINX1	19.82	4	4	4	14	0	0	85305896	52378452	0	Unique	Unique
Q01970	1-phosphatidylinositol 4,5-bisphosphate phosphodiesterase beta-3 OS=Homo sapiens OX=9606 GN=PLCB3 PE=1 SV=2 - [PLCB3_HUMAN]	PLCB3	9.24	1	8	8	28	0	1.43015e+08	29580114	3.81489e+07	0	Unique	Unique
Q8TCS8	Polyribonucleotide nucleotidyltransferase 1, mitochondrial OS=Homo sapiens OX=9606 GN=PNPT1 PE=1 SV=2 - [PNPT1_HUMAN]	PNPT1	6.51	1	5	5	8	0	0	4.74628e+07	5.19572e+07	0	Unique	Unique
A0A494C0D4	Protoporphyrinogen oxidase (Fragment) OS=Homo sapiens OX=9606 GN=PPOX PE=1 SV=1 - [A0A494C0D4_HUMAN]	PPOX	3.17	18	1	2	5	0	0	185633967	208254758	0	Unique	Unique
P17252	Protein kinase C alpha type OS=Homo sapiens OX=9606 GN=PRKCA PE=1 SV=4 - [KPCA_HUMAN]	PRKCA	3.72	2	2	2	7	0	5.79323e+07	3.26686e+07	1.80762e+07	0	Unique	Unique
Q5T9P7	Pre-mRNA-splicing factor 18 (Fragment) OS=Homo sapiens OX=9606 GN=PRPF18 PE=1 SV=1 - [Q5T9P7_HUMAN]	PRPF18	15.26	4	3	3	6	0	0	1.04567e+07	1.78549e+07	0	Unique	Unique
E7EPN9	Protein PRRC2C OS=Homo sapiens OX=9606 GN=PRRC2C PE=1 SV=1 - [E7EPN9_HUMAN]	PRRC2C	5.71	7	10	10	19	0	132298444	3.10124e+07	0	0	Unique	Unique
P43686	26S proteasome regulatory subunit 6B OS=Homo sapiens OX=9606 GN=PSMC4 PE=1 SV=2 - [PRS6B_HUMAN]	PSMC4	12.2	1	2	2	4	0	0	5.25895e+06	3.42011e+06	0	Unique	Unique
Q13200	26S proteasome non-ATPase regulatory subunit 2 OS=Homo sapiens OX=9606 GN=PSMD2 PE=1 SV=3 - [PSMD2_HUMAN]	PSMD2	15.42	4	10	10	20	0	0	7.01391e+06	1.53473e+07	0	Unique	Unique
H0YDK8	Pumilio homolog 1 (Fragment) OS=Homo sapiens OX=9606 GN=PUM1 PE=1 SV=1 - [H0YDK8_HUMAN]	PUM1	5.67	11	4	4	21	0	8.51871e+07	7.58423e+07	78957769	0	Unique	Unique
P47897	Glutamine--tRNA ligase OS=Homo sapiens OX=9606 GN=QARS PE=1 SV=1 - [SYQ_HUMAN]	QARS	16.26	14	2	11	28	0	30671119	3.2948e+07	48456062	0	Unique	Unique
O60518	Ran-binding protein 6 OS=Homo sapiens OX=9606 GN=RANBP6 PE=1 SV=2 - [RNBP6_HUMAN]	RANBP6	3.62	2	1	3	7	0	0	2.5919e+06	3.31704e+06	0	Unique	Unique
F8VRX1	Rap guanine nucleotide exchange factor 3 OS=Homo sapiens OX=9606 GN=RAPGEF3 PE=1 SV=1 - [F8VRX1_HUMAN]	RAPGEF3	6.02	3	2	2	3	0	0	1.68824e+07	3.536e+07	0	Unique	Unique
P49247	Ribose-5-phosphate isomerase OS=Homo sapiens OX=9606 GN=RPIA PE=1 SV=3 - [RPIA_HUMAN]	RPIA	18.97	1	4	4	8	0	0	1.48735e+07	9.32739e+06	0	Unique	Unique
P18077	60S ribosomal protein L35a OS=Homo sapiens OX=9606 GN=RPL35A PE=1 SV=2 - [RL35A_HUMAN]	RPL35A	53.64	4	11	11	35	0	2.8634e+08	3.95764e+07	0	0	Unique	Unique
E9PGT3	Ribosomal protein S6 kinase OS=Homo sapiens OX=9606 GN=RPS6KA1 PE=1 SV=1 - [E9PGT3_HUMAN]	RPS6KA1	10.5	16	5	5	10	0	0	60273798	55592611	0	Unique	Unique
Q9H0E3	Histone deacetylase complex subunit SAP130 OS=Homo sapiens OX=9606 GN=SAP130 PE=1 SV=1 - [SP130_HUMAN]	SAP130	3.44	5	3	3	9	0	74033438	3.46641e+07	4.21375e+07	0	Unique	Unique
Q9H7N4	Splicing factor, arginine/serine-rich 19 OS=Homo sapiens OX=9606 GN=SCAF1 PE=1 SV=3 - [SFR19_HUMAN]	SCAF1	12.42	1	13	13	53	0	1.53063e+08	2.55797e+07	3.42479e+07	0	Unique	Unique
F8WF48	Translocation protein SEC62 OS=Homo sapiens OX=9606 GN=SEC62 PE=1 SV=1 - [F8WF48_HUMAN]	SEC62	23.53	3	2	2	7	0	486799220	1.27549e+08	7.59447e+07	0	Unique	Unique
Q15475	Homeobox protein SIX1 OS=Homo sapiens OX=9606 GN=SIX1 PE=1 SV=1 - [SIX1_HUMAN]	SIX1	18.31	2	4	4	9	0	0	1.34597e+08	112751678	0	Unique	Unique
Q9UIU6	Homeobox protein SIX4 OS=Homo sapiens OX=9606 GN=SIX4 PE=1 SV=2 - [SIX4_HUMAN]	SIX4	14.21	2	5	5	14	0	393187710	2.05565e+07	1.05991e+08	0	Unique	Unique
P12755	Ski oncogene OS=Homo sapiens OX=9606 GN=SKI PE=1 SV=1 - [SKI_HUMAN]	SKI	5.36	1	2	2	5	0	0	1.22179e+07	1.78201e+07	0	Unique	Unique
P55011	Solute carrier family 12 member 2 OS=Homo sapiens OX=9606 GN=SLC12A2 PE=1 SV=1 - [S12A2_HUMAN]	SLC12A2	2.31	2	1	2	5	0	159705804	175875862	1.71799e+08	0	Unique	Unique
Q9UBX3	Mitochondrial dicarboxylate carrier OS=Homo sapiens OX=9606 GN=SLC25A10 PE=1 SV=2 - [DIC_HUMAN]	SLC25A10	42.51	3	1	10	20	0	0	32689369	34404033	0	Unique	Unique
O95391	Pre-mRNA-splicing factor SLU7 OS=Homo sapiens OX=9606 GN=SLU7 PE=1 SV=2 - [SLU7_HUMAN]	SLU7	13.82	4	6	6	11	0	53473500	97381919	1.51968e+08	0	Unique	Unique
Q99717	Mothers against decapentaplegic homolog 5 OS=Homo sapiens OX=9606 GN=SMAD5 PE=1 SV=1 - [SMAD5_HUMAN]	SMAD5	15.48	11	5	7	20	0	1.84183e+08	45436706	74777502	0	Unique	Unique
Q9H4L7	SWI/SNF-related matrix-associated actin-dependent regulator of chromatin subfamily A containing DEAD/H box 1 OS=Homo sapiens OX=9606 GN=SMARCAD1 PE=1 SV=2 - [SMRCD_HUMAN]	SMARCAD1	1.95	1	2	2	3	0	18228960	0	3.72276e+06	0	Unique	Unique
Q69YQ0	Cytospin-A OS=Homo sapiens OX=9606 GN=SPECC1L PE=1 SV=2 - [CYTSA_HUMAN]	SPECC1L	12.89	5	11	11	25	0	152466463	1.98124e+07	2.37963e+07	0	Unique	Unique
P12931	Proto-oncogene tyrosine-protein kinase Src OS=Homo sapiens OX=9606 GN=SRC PE=1 SV=3 - [SRC_HUMAN]	SRC	8.58	1	1	4	12	0	0	3.72716e+07	3.59372e+06	0	Unique	Unique
P78362	SRSF protein kinase 2 OS=Homo sapiens OX=9606 GN=SRPK2 PE=1 SV=3 - [SRPK2_HUMAN]	SRPK2	19.33	10	7	12	36	0	102817599	62816572	91305290	0	Unique	Unique
O94804	Serine/threonine-protein kinase 10 OS=Homo sapiens OX=9606 GN=STK10 PE=1 SV=1 - [STK10_HUMAN]	STK10	23.55	2	15	15	34	0	1.04542e+08	1.83817e+07	106687819	0	Unique	Unique
A0A2R8YDQ9	Succinate--CoA ligase [ADP-forming] subunit beta, mitochondrial OS=Homo sapiens OX=9606 GN=SUCLA2 PE=1 SV=1 - [A0A2R8YDQ9_HUMAN]	SUCLA2	35.8	10	11	11	28	0	0	1.47186e+07	2.25697e+07	0	Unique	Unique
O94864	STAGA complex 65 subunit gamma OS=Homo sapiens OX=9606 GN=SUPT7L PE=1 SV=1 - [ST65G_HUMAN]	SUPT7L	10.63	1	2	2	5	0	0	2.15472e+07	25344377	0	Unique	Unique
Q9Y6J9	TAF6-like RNA polymerase II p300/CBP-associated factor-associated factor 65 kDa subunit 6L OS=Homo sapiens OX=9606 GN=TAF6L PE=1 SV=1 - [TAF6L_HUMAN]	TAF6L	12.38	1	5	5	12	0	173595775	136014360	1.17126e+07	0	Unique	Unique
Q9UL54	Serine/threonine-protein kinase TAO2 OS=Homo sapiens OX=9606 GN=TAOK2 PE=1 SV=2 - [TAOK2_HUMAN]	TAOK2	3.48	2	2	4	4	0	1427685084	472868031	0	0	Unique	Unique
Q9H2K8	Serine/threonine-protein kinase TAO3 OS=Homo sapiens OX=9606 GN=TAOK3 PE=1 SV=2 - [TAOK3_HUMAN]	TAOK3	11.69	4	7	9	19	0	8.28909e+07	1.9494e+08	7.97356e+07	0	Unique	Unique
Q7Z7H5	Transmembrane emp24 domain-containing protein 4 OS=Homo sapiens OX=9606 GN=TMED4 PE=1 SV=1 - [TMED4_HUMAN]	TMED4	14.1	2	1	3	5	0	0	1.4157e+07	1.16929e+08	0	Unique	Unique
Q9BVK6	Transmembrane emp24 domain-containing protein 9 OS=Homo sapiens OX=9606 GN=TMED9 PE=1 SV=2 - [TMED9_HUMAN]	TMED9	22.55	2	3	5	9	0	0	4.43445e+07	1.48031e+08	0	Unique	Unique
H0Y4R5	Transmembrane protein 201 (Fragment) OS=Homo sapiens OX=9606 GN=TMEM201 PE=1 SV=1 - [H0Y4R5_HUMAN]	TMEM201	9.6	3	4	4	7	0	0	3.24782e+07	2.23024e+07	0	Unique	Unique
P12270	Nucleoprotein TPR OS=Homo sapiens OX=9606 GN=TPR PE=1 SV=3 - [TPR_HUMAN]	TPR	10.41	2	18	19	34	0	2.92297e+08	0	1.67912e+07	0	Unique	Unique
Q8WV44	E3 ubiquitin-protein ligase TRIM41 OS=Homo sapiens OX=9606 GN=TRIM41 PE=1 SV=3 - [TRI41_HUMAN]	TRIM41	16.03	3	5	5	10	0	5.65522e+07	0	11039324	0	Unique	Unique
Q9BRZ2	E3 ubiquitin-protein ligase TRIM56 OS=Homo sapiens OX=9606 GN=TRIM56 PE=1 SV=3 - [TRI56_HUMAN]	TRIM56	5.83	1	3	3	8	0	0	3.28101e+08	2.44024e+07	0	Unique	Unique
A6NK02	Putative tripartite motif-containing protein 75 OS=Homo sapiens OX=9606 GN=TRIM75P PE=5 SV=2 - [TRI75_HUMAN]	TRIM75P	2.56	4	1	2	4	0	1264167424	0	1.69966e+09	0	Unique	Unique
Q9H0U9	Testis-specific Y-encoded-like protein 1 OS=Homo sapiens OX=9606 GN=TSPYL1 PE=1 SV=3 - [TSYL1_HUMAN]	TSPYL1	6.41	1	2	2	7	0	0	29643375	3.38747e+07	0	Unique	Unique
Q6PGP7	Tetratricopeptide repeat protein 37 OS=Homo sapiens OX=9606 GN=TTC37 PE=1 SV=1 - [TTC37_HUMAN]	TTC37	8.82	3	12	12	25	0	1.00444e+08	5.69028e+06	0	0	Unique	Unique
Q9UPT9	Ubiquitin carboxyl-terminal hydrolase 22 OS=Homo sapiens OX=9606 GN=USP22 PE=1 SV=2 - [UBP22_HUMAN]	USP22	4	4	2	2	4	0	0	4.4314e+07	4.66806e+07	0	Unique	Unique
P26640	Valine--tRNA ligase OS=Homo sapiens OX=9606 GN=VARS PE=1 SV=4 - [SYVC_HUMAN]	VARS	12.42	15	12	12	28	0	0	3.85687e+07	2.44071e+07	0	Unique	Unique
Q96JG6	Syndetin OS=Homo sapiens OX=9606 GN=VPS50 PE=1 SV=3 - [VPS50_HUMAN]	VPS50	7.16	3	5	5	11	0	60647334	1.07555e+07	0	0	Unique	Unique
Q7Z5K2	Wings apart-like protein homolog OS=Homo sapiens OX=9606 GN=WAPL PE=1 SV=1 - [WAPL_HUMAN]	WAPL	8.07	1	6	6	14	0	25856666	81143167	45447114	0	Unique	Unique
P46937	Transcriptional coactivator YAP1 OS=Homo sapiens OX=9606 GN=YAP1 PE=1 SV=2 - [YAP1_HUMAN]	YAP1	11.11	2	3	3	6	0	25529196	0	159312192	0	Unique	Unique
Q9UKY1	Zinc fingers and homeoboxes protein 1 OS=Homo sapiens OX=9606 GN=ZHX1 PE=1 SV=1 - [ZHX1_HUMAN]	ZHX1	10.42	1	6	6	10	0	62022384	2.68621e+07	2.10126e+07	0	Unique	Unique
Q15776	Zinc finger protein with KRAB and SCAN domains 8 OS=Homo sapiens OX=9606 GN=ZKSCAN8 PE=1 SV=2 - [ZKSC8_HUMAN]	ZKSCAN8	15.4	20	5	7	20	0	1.46449e+08	1.82916e+07	1.28087e+07	0	Unique	Unique
Q5SVZ6	Zinc finger MYM-type protein 1 OS=Homo sapiens OX=9606 GN=ZMYM1 PE=1 SV=1 - [ZMYM1_HUMAN]	ZMYM1	5.69	1	5	5	12	0	0	1.37242e+07	5.45281e+08	0	Unique	Unique
Q92618	Zinc finger protein 516 OS=Homo sapiens OX=9606 GN=ZNF516 PE=1 SV=1 - [ZN516_HUMAN]	ZNF516	12.47	2	9	10	27	0	2.08967e+07	0	4.72429e+07	0	Unique	Unique
Q96NB3	Zinc finger protein 830 OS=Homo sapiens OX=9606 GN=ZNF830 PE=1 SV=2 - [ZN830_HUMAN]	ZNF830	14.52	1	4	4	11	0	184418731	3.34772e+07	1.07515e+07	0	Unique	Unique
D6R9G1	Cyclin-dependent kinase 7 OS=Homo sapiens OX=9606 GN=CDK7 PE=1 SV=1 - [D6R9G1_HUMAN]	CDK7	22.92	7	5	5	10	0	0	1.08312e+09	1.29392e+07	2.05962e+06	266.083	Unique
H7BYP4	Nuclear body protein SP140-like protein OS=Homo sapiens OX=9606 GN=SP140L PE=1 SV=2 - [H7BYP4_HUMAN]	SP140L	11.35	3	3	6	21	0	1.68283e+08	9.6918e+09	5.29226e+09	57525917	87.8001	Unique
Q96ST3	Paired amphipathic helix protein Sin3a OS=Homo sapiens OX=9606 GN=SIN3A PE=1 SV=2 - [SIN3A_HUMAN]	SIN3A	19.48	3	18	18	48	0	1.81422e+08	4.55294e+07	1.67172e+08	2.30798e+06	56.922	Unique
A0A1W2PNM1	Hydroxyacyl-coenzyme A dehydrogenase, mitochondrial (Fragment) OS=Homo sapiens OX=9606 GN=HADH PE=1 SV=1 - [A0A1W2PNM1_HUMAN]	HADH	27.72	11	4	5	16	0	0	1.54061e+08	4.9229e+08	8.38379e+06	38.5477	Unique
Q15021	Condensin complex subunit 1 OS=Homo sapiens OX=9606 GN=NCAPD2 PE=1 SV=3 - [CND1_HUMAN]	NCAPD2	24.05	4	31	31	82	0	1.23218e+08	2.09044e+07	5.99485e+07	1.77491e+06	38.3251	Unique
H3BP71	E3 ubiquitin protein ligase OS=Homo sapiens OX=9606 GN=RNF40 PE=1 SV=2 - [H3BP71_HUMAN]	RNF40	26.74	10	16	19	52	0	2.92622e+07	6.40675e+07	3.98617e+08	5.85138e+06	28.0246	Unique
Q9Y5K6	CD2-associated protein OS=Homo sapiens OX=9606 GN=CD2AP PE=1 SV=1 - [CD2AP_HUMAN]	CD2AP	45.85	1	25	25	84	0	3.41851e+08	5.15993e+07	6.72145e+07	5.67373e+06	27.0642	Unique
Q9NU02	Ankyrin repeat and EF-hand domain-containing protein 1 OS=Homo sapiens OX=9606 GN=ANKEF1 PE=2 SV=2 - [ANKE1_HUMAN]	ANKEF1	1.68	11	1	2	13	0	0	4474754989	9.44189e+07	9.22661e+07	24.7608	Unique
Q9UID3	Vacuolar protein sorting-associated protein 51 homolog OS=Homo sapiens OX=9606 GN=VPS51 PE=1 SV=2 - [VPS51_HUMAN]	VPS51	12.28	9	7	7	18	0	1.75298e+08	5.51501e+07	4.10849e+07	5.12153e+06	17.6727	Unique
J3KMZ7	Integrator complex subunit 2 OS=Homo sapiens OX=9606 GN=INTS2 PE=1 SV=1 - [J3KMZ7_HUMAN]	INTS2	8.28	5	6	7	19	0	41492026	1.26314e+08	0	4.95334e+06	16.9386	Unique
E9PRG8	Uncharacterized protein C11orf98 OS=Homo sapiens OX=9606 GN=C11orf98 PE=4 SV=2 - [CK098_HUMAN]	C11orf98	45.53	6	6	7	26	0	2.19606e+08	0	9.38926e+08	3.43207e+07	16.878	Unique
Q02809	Procollagen-lysine,2-oxoglutarate 5-dioxygenase 1 OS=Homo sapiens OX=9606 GN=PLOD1 PE=1 SV=2 - [PLOD1_HUMAN]	PLOD1	23.25	3	12	13	51	0	1.73144e+08	8.95779e+08	9.01673e+08	4.07278e+07	16.1282	Unique
Q9BYV8	Centrosomal protein of 41 kDa OS=Homo sapiens OX=9606 GN=CEP41 PE=1 SV=1 - [CEP41_HUMAN]	CEP41	12.87	5	3	3	6	0	0	170260632	119268343	9056006	15.9855	Unique
P25398	40S ribosomal protein S12 OS=Homo sapiens OX=9606 GN=RPS12 PE=1 SV=3 - [RS12_HUMAN]	RPS12	25	1	3	3	14	0	915558172	8.77723e+07	5.17637e+07	23891733	14.7205	Unique
P21333	Filamin-A OS=Homo sapiens OX=9606 GN=FLNA PE=1 SV=4 - [FLNA_HUMAN]	FLNA	68.23	7	149	162	973	0	4109187994	7.24218e+07	9.88097e+07	1.03115e+08	13.8371	Unique
P62249	40S ribosomal protein S16 OS=Homo sapiens OX=9606 GN=RPS16 PE=1 SV=2 - [RS16_HUMAN]	RPS16	68.49	6	14	14	61	0	502296836	2.10438e+07	1.06052e+07	1.3375e+07	13.307	Unique
O60244	Mediator of RNA polymerase II transcription subunit 14 OS=Homo sapiens OX=9606 GN=MED14 PE=1 SV=2 - [MED14_HUMAN]	MED14	19.6	4	18	19	49	0	1.72708e+08	2.79691e+07	5.51764e+07	6.64373e+06	12.8368	Unique
Q8IVM0	Coiled-coil domain-containing protein 50 OS=Homo sapiens OX=9606 GN=CCDC50 PE=1 SV=1 - [CCD50_HUMAN]	CCDC50	7.19	1	2	2	13	0	0	7.39852e+08	6.2719e+08	55289348	12.3626	Unique
Q8IX12	Cell division cycle and apoptosis regulator protein 1 OS=Homo sapiens OX=9606 GN=CCAR1 PE=1 SV=2 - [CCAR1_HUMAN]	CCAR1	19.13	7	19	19	95	0	1.12116e+09	1.24276e+08	1.50948e+08	3.84091e+07	12.1185	Unique
P18846	Cyclic AMP-dependent transcription factor ATF-1 OS=Homo sapiens OX=9606 GN=ATF1 PE=1 SV=2 - [ATF1_HUMAN]	ATF1	18.45	3	3	6	21	0	0	4.33823e+08	7.80921e+08	5.30261e+07	11.4542	Unique
Q68CZ2	Tensin-3 OS=Homo sapiens OX=9606 GN=TNS3 PE=1 SV=2 - [TENS3_HUMAN]	TNS3	6.44	14	6	6	9	0	0	2.71507e+07	6.34649e+08	3.41395e+07	9.69259	Unique
Q86VP6	Cullin-associated NEDD8-dissociated protein 1 OS=Homo sapiens OX=9606 GN=CAND1 PE=1 SV=2 - [CAND1_HUMAN]	CAND1	35.37	7	34	34	123	0	1.03319e+09	90142613	1.24865e+08	4.35986e+07	9.54309	Unique
E9PMS6	LIM domain only protein 7 OS=Homo sapiens OX=9606 GN=LMO7 PE=1 SV=1 - [E9PMS6_HUMAN]	LMO7	19.69	12	5	18	36	0	108356498	0	8.2556e+07	1.15173e+07	8.28809	Unique
Q96HW7	Integrator complex subunit 4 OS=Homo sapiens OX=9606 GN=INTS4 PE=1 SV=2 - [INT4_HUMAN]	INTS4	18.38	3	13	13	40	0	59145364	5.28638e+07	7.98166e+07	7.72924e+06	8.27273	Unique
A0A075B730	Epiplakin OS=Homo sapiens OX=9606 GN=EPPK1 PE=1 SV=2 - [A0A075B730_HUMAN]	EPPK1	4.58	2	1	4	10	0	1.31142e+08	1.63167e+07	0	9.67172e+06	7.62321	Unique
H0YDN1	Plectin OS=Homo sapiens OX=9606 GN=PLEC PE=1 SV=9 - [H0YDN1_HUMAN]	PLEC	43.02	5	1	123	356	0	1.56172e+09	24650925	1.44313e+08	7.6469e+07	7.54415	Unique
Q9H2U1	ATP-dependent DNA/RNA helicase DHX36 OS=Homo sapiens OX=9606 GN=DHX36 PE=1 SV=2 - [DHX36_HUMAN]	DHX36	18.06	4	14	16	40	0	2.79118e+06	2.07973e+07	9.86448e+07	5.49406e+06	7.41609	Unique
O95926	Pre-mRNA-splicing factor SYF2 OS=Homo sapiens OX=9606 GN=SYF2 PE=1 SV=1 - [SYF2_HUMAN]	SYF2	38.68	1	8	8	23	0	0	128480466	1.18685e+08	1.67795e+07	7.36511	Unique
Q9BWE0	Replication initiator 1 OS=Homo sapiens OX=9606 GN=REPIN1 PE=1 SV=1 - [REPI1_HUMAN]	REPIN1	15.7	4	8	8	45	0	3.31265e+08	99527991	6.79429e+07	2.29356e+07	7.24836	Unique
Q9BTV5	Fibronectin type III and SPRY domain-containing protein 1 OS=Homo sapiens OX=9606 GN=FSD1 PE=1 SV=1 - [FSD1_HUMAN]	FSD1	32.86	5	11	11	37	0	2.58509e+08	7.26412e+07	9.3314e+07	2.17778e+07	6.4969	Unique
G5E965	Forkhead box P1, isoform CRA_f OS=Homo sapiens OX=9606 GN=FOXP1 PE=1 SV=1 - [G5E965_HUMAN]	FOXP1	15.55	22	5	5	15	0	709083904	63980545	64868720	4.34899e+07	6.42244	Unique
O95486	Protein transport protein Sec24A OS=Homo sapiens OX=9606 GN=SEC24A PE=1 SV=2 - [SC24A_HUMAN]	SEC24A	16.19	2	14	15	45	0	3.67854e+08	3.39454e+07	1.45439e+07	2.17419e+07	6.38313	Unique
Q5T6F2	Ubiquitin-associated protein 2 OS=Homo sapiens OX=9606 GN=UBAP2 PE=1 SV=1 - [UBAP2_HUMAN]	UBAP2	8.76	4	6	6	10	0	112829510	0	5.50225e+07	13155944	6.37932	Unique
Q8NC56	LEM domain-containing protein 2 OS=Homo sapiens OX=9606 GN=LEMD2 PE=1 SV=1 - [LEMD2_HUMAN]	LEMD2	25.45	4	9	9	28	0	2.70709e+08	0	1.40957e+08	3.36197e+07	6.12239	Unique
Q2NKX8	DNA excision repair protein ERCC-6-like OS=Homo sapiens OX=9606 GN=ERCC6L PE=1 SV=1 - [ERC6L_HUMAN]	ERCC6L	11.52	2	11	11	33	0	319321213	2.87154e+07	5.53453e+07	2.22609e+07	6.04022	Unique
Q8NAV1	Pre-mRNA-splicing factor 38A OS=Homo sapiens OX=9606 GN=PRPF38A PE=1 SV=1 - [PR38A_HUMAN]	PRPF38A	26.92	1	7	7	37	0	463212484	2.13362e+08	1.66188e+08	4.67463e+07	6.00948	Unique
Q92900	Regulator of nonsense transcripts 1 OS=Homo sapiens OX=9606 GN=UPF1 PE=1 SV=2 - [RENT1_HUMAN]	UPF1	34.9	1	30	30	116	0	1.11735e+08	8.38096e+07	9.78203e+07	1.63225e+07	5.99102	Unique
Q15746	Myosin light chain kinase, smooth muscle OS=Homo sapiens OX=9606 GN=MYLK PE=1 SV=4 - [MYLK_HUMAN]	MYLK	9.98	28	13	14	28	0	5.4817e+08	5.72554e+07	1.2514e+08	4.08062e+07	5.96775	Unique
O60942	mRNA-capping enzyme OS=Homo sapiens OX=9606 GN=RNGTT PE=1 SV=1 - [MCE1_HUMAN]	RNGTT	7.2	1	4	4	7	0	0	38832789	4.93375e+07	7435904	5.92869	Unique
F8W726	Ubiquitin-associated protein 2-like OS=Homo sapiens OX=9606 GN=UBAP2L PE=1 SV=2 - [F8W726_HUMAN]	UBAP2L	11.68	9	8	8	24	0	204848102	2.58615e+07	2.43502e+07	1.52762e+07	5.56551	Unique
Q8WUD4	Coiled-coil domain-containing protein 12 OS=Homo sapiens OX=9606 GN=CCDC12 PE=1 SV=1 - [CCD12_HUMAN]	CCDC12	45.78	4	5	5	33	0	686816873	2.70173e+08	2.50757e+08	7.26784e+07	5.53923	Unique
O75369	Filamin-B OS=Homo sapiens OX=9606 GN=FLNB PE=1 SV=2 - [FLNB_HUMAN]	FLNB	34.36	4	1	66	167	0	1.74611e+09	71200272	120013640	1.17802e+08	5.48189	Unique
Q14315	Filamin-C OS=Homo sapiens OX=9606 GN=FLNC PE=1 SV=3 - [FLNC_HUMAN]	FLNC	33.58	1	59	73	171	0	1.63921e+09	50822298	8.3577e+07	1.08991e+08	5.4243	Unique
Q8IXT5	RNA-binding protein 12B OS=Homo sapiens OX=9606 GN=RBM12B PE=1 SV=2 - [RB12B_HUMAN]	RBM12B	24.28	6	19	19	47	0	9.3722e+08	433622393	4.23487e+08	1.1116e+08	5.3806	Unique
O14715	RANBP2-like and GRIP domain-containing protein 8 OS=Homo sapiens OX=9606 GN=RGPD8 PE=1 SV=2 - [RGPD8_HUMAN]	RGPD8	11.5	10	2	17	36	0	137776057	8.10539e+07	9.32935e+07	1.94032e+07	5.36206	Unique
Q92558	Wiskott-Aldrich syndrome protein family member 1 OS=Homo sapiens OX=9606 GN=WASF1 PE=1 SV=1 - [WASF1_HUMAN]	WASF1	12.34	1	4	4	6	0	93322201	4.81815e+07	0	13287914	5.32453	Unique
Q5KU26	Collectin-12 OS=Homo sapiens OX=9606 GN=COLEC12 PE=1 SV=3 - [COL12_HUMAN]	COLEC12	7.68	1	5	5	13	0	0	5.19729e+07	1.57554e+07	6380505	5.30744	Unique
Q15149	Plectin OS=Homo sapiens OX=9606 GN=PLEC PE=1 SV=3 - [PLEC_HUMAN]	PLEC	41.4	8	57	181	442	0	1.56172e+09	7.27335e+07	1.59857e+08	1.13996e+08	5.24672	Unique
P48735	Isocitrate dehydrogenase [NADP], mitochondrial OS=Homo sapiens OX=9606 GN=IDH2 PE=1 SV=2 - [IDHP_HUMAN]	IDH2	53.98	2	21	22	69	0	0	2073781	3.57713e+07	3.66234e+06	5.16679	Unique
Q96TC7	Regulator of microtubule dynamics protein 3 OS=Homo sapiens OX=9606 GN=RMDN3 PE=1 SV=2 - [RMD3_HUMAN]	RMDN3	18.09	4	5	5	20	0	2.11195e+08	12138218	2.20174e+07	1.66795e+07	4.90325	Unique
P40818	Ubiquitin carboxyl-terminal hydrolase 8 OS=Homo sapiens OX=9606 GN=USP8 PE=1 SV=1 - [UBP8_HUMAN]	USP8	14.76	2	12	12	45	0	350758379	6.71227e+07	8.04342e+07	3.39369e+07	4.89453	Unique
Q12769	Nuclear pore complex protein Nup160 OS=Homo sapiens OX=9606 GN=NUP160 PE=1 SV=3 - [NU160_HUMAN]	NUP160	21.8	4	24	24	71	0	4.48625e+07	1.50897e+08	1.38233e+08	2.28789e+07	4.8661	Unique
H0Y818	DNA mismatch repair protein Mlh1 (Fragment) OS=Homo sapiens OX=9606 GN=MLH1 PE=1 SV=1 - [H0Y818_HUMAN]	MLH1	27.1	5	12	12	35	0	221867368	3.72327e+08	3.66502e+08	6.75438e+07	4.7411	Unique
O00299	Chloride intracellular channel protein 1 OS=Homo sapiens OX=9606 GN=CLIC1 PE=1 SV=4 - [CLIC1_HUMAN]	CLIC1	14.94	3	2	3	10	0	0	5.97115e+07	9.72572e+07	17185609	4.56686	Unique
Q01196	Runt-related transcription factor 1 OS=Homo sapiens OX=9606 GN=RUNX1 PE=1 SV=3 - [RUNX1_HUMAN]	RUNX1	22.08	4	7	7	18	0	67233824	1.23921e+08	1.87791e+07	1.55751e+07	4.49293	Unique
Q9NUQ8	ATP-binding cassette sub-family F member 3 OS=Homo sapiens OX=9606 GN=ABCF3 PE=1 SV=2 - [ABCF3_HUMAN]	ABCF3	15.94	2	10	10	37	0	2.05545e+08	3.68333e+07	34557928	2.09363e+07	4.40918	Unique
Q12888	TP53-binding protein 1 OS=Homo sapiens OX=9606 GN=TP53BP1 PE=1 SV=2 - [TP53B_HUMAN]	TP53BP1	16.99	7	25	25	80	0	5.05658e+08	8.30286e+07	9.98772e+07	5.2208e+07	4.39629	Unique
O00391	Sulfhydryl oxidase 1 OS=Homo sapiens OX=9606 GN=QSOX1 PE=1 SV=3 - [QSOX1_HUMAN]	QSOX1	9.77	2	5	5	11	0	119102366	1.64082e+07	1.36308e+07	1.14103e+07	4.35694	Unique
Q9Y5A9	YTH domain-containing family protein 2 OS=Homo sapiens OX=9606 GN=YTHDF2 PE=1 SV=2 - [YTHD2_HUMAN]	YTHDF2	11.4	2	3	7	57	0	309960699	1.27046e+08	1.44424e+09	1.47416e+08	4.25381	Unique
P98179	RNA-binding protein 3 OS=Homo sapiens OX=9606 GN=RBM3 PE=1 SV=1 - [RBM3_HUMAN]	RBM3	39.49	1	5	5	24	0	5.5283e+08	7.5041e+07	2.42936e+07	5.15393e+07	4.21791	Unique
Q70E73	Ras-associated and pleckstrin homology domains-containing protein 1 OS=Homo sapiens OX=9606 GN=RAPH1 PE=1 SV=3 - [RAPH1_HUMAN]	RAPH1	6.08	4	7	7	26	0	143945045	42412002	0	2.25043e+07	4.14048	Unique
Q9NZJ7	Mitochondrial carrier homolog 1 OS=Homo sapiens OX=9606 GN=MTCH1 PE=1 SV=1 - [MTCH1_HUMAN]	MTCH1	19.54	2	7	7	20	0	348760231	90756693	0	5.365e+07	4.09615	Unique
P16220	Cyclic AMP-responsive element-binding protein 1 OS=Homo sapiens OX=9606 GN=CREB1 PE=1 SV=2 - [CREB1_HUMAN]	CREB1	17.6	9	3	6	32	0	434375021	506173065	4.94198e+08	1.18109e+08	4.04921	Unique
